# Supplementary material for: Hierarchical transcriptional control regulates Plasmodium falciparum sexual differentiation
Source: BMC Genomics. 2019 Dec 3;20:920. doi: 10.1186/s12864-019-6322-9 (PMC6889441; doi:10.1186/s12864-019-6322-9)
Supplement: Supplementary file 1 — Additional File 1: Table S1 Total microarray data with GO enrichment pertaining to Fig. 1 & 2 [file 12864_2019_6322_MOESM1_ESM.xlsx]

## Sheet: Complete transcriptome dataset
Complete transcriptome dataset for gametocyte commitment and development in P. falciparum parasites (daily sampling from day -2 to 13) with K-means clusters indicated and GO enrichment included. Agilent array data provided.
				T	R	T	R	T	I	I/II	II	II/III	III/IV	IV	IV	IV/V	V	V	V
PlasmoDB ID	Previous ID(s)	Product description	GWEIGHT	Day -2	Day -1	Day 0	Day 1	Day 2	Day 3	Day 4	Day 5	Day 6	Day 7	Day 8	Day 9	Day 10	Day 11	Day 12	Day 13	K-means cluster
EWEIGHT				1	1	1	1	1	1	1	1	1	1	1	1	1	1	1	1
PF3D7_0100900	MAL1P4.08, PFA0045c	rifin	1	-3.21	1.87	-0.84	1.57	-1.59	-2.25	-1.54	-1.85	-0.29	-2.32	-0.07	-0.58	-0.84	-1.26	0.29	0.24	1
PF3D7_0101500	MAL1P1.6, PFA0075w	erythrocyte membrane protein 1 (PfEMP1), exon 2, pseudogene	1	-1.38	-0.43	-1.11	-0.63	-1.67	-1.46	-1.16	-1.28	-0.86	-1.42	-1.49	-1.3	-1.39	-1.46	-1.05	-1.52	1
PF3D7_0102200	MAL1P1.13, PFA0110w	ring-infected erythrocyte surface antigen	1	-2.82	1.07	-0.75	1.07	-1.14	-1.34	-3	-2.05	-1.35	-1.91	0.07	-0.37	-1.18	-0.73	0.88	0.27	1
PF3D7_0108500	MAL1P2.13, PFA0420w	conserved Plasmodium protein, unknown function	1	-2.71	1.91	-0.88	1.01	-1.47	-1.16	-2.01	-2.05	-1.01	-1.81	-0.59	-0.6	-0.6	-0.95	1.41	-0.21	1
PF3D7_0113300	MAL1P3.09, PFA0635c	Plasmodium exported protein (hyp1), unknown function	1	-1.82	1.23	-1.5	1.45	-1.79	-1.01	-2.04	-1.76	-2	-1.98	-1.66	-1.62	-2.49	-2.11	-1.64	-1.94	1
PF3D7_0113900	MAL1P4.12, PFA0670c	CX3CL1-binding protein 1	1	-0.77	0.55	-0.89	1.3	-1.27	-1.47	-2.48	-1.6	-1.16	-1.56	-1.07	-1.28	-2.77	-1.05	-1.4	-1.2	1
PF3D7_0114100	MAL1P4.14, PFA0680c	Pfmc-2TM Maurer's cleft two transmembrane protein	1	-1.22	-2	-2.07	-0.87	-1.84	-2.03	-1.74	-0.84	-1.43	-1.48	-2.27	-1.9	-1.94	-1.45	-1.64	-2.04	1
PF3D7_0114500	MAL1P4.16d, PFA0700c	Plasmodium exported protein (hyp10), unknown function	1	-1.19	-0.16	-1.19	0.8	-1.26	-1.74	-1.72	-0.32	-0.72	-1.17	-2.14	-2.51	-0.69	-1.69	-0.74	-1.57	1
PF3D7_0114600	MAL1P4.16e, PFA0705c	stevor, pseudogene	1	-2.1	2.61	-0.9	0.62	-1.32	-0.59	-0.83	-1.85	-2.67	-2.15	-2.74	-1.79	-0.64	-2.54	-1.12	-1.56	1
PF3D7_0200900	PF02_0009, PFB0050c	stevor, pseudogene	1	-2.61	-0.28	-1.21	-1.6	-0.85	-1.7	-0.78	-1.59	-2.43	-1.81	-3.51	-3.22	0.22	-2.9	-2.55	-2.32	1
PF3D7_0201600	PF02_0016, PFB0080c	PHISTb domain-containing RESA-like protein 1	1	-1.54	0.93	-2.19	0.36	-1.91	-1.91	-2.88	-1.1	-2.16	-1.23	-2.93	-3.08	-1.67	-2.35	-2.84	-2.01	1
PF3D7_0201700	PF02_0017, PFB0085c	DnaJ protein, putative	1	-2.45	1.84	-1.58	0.87	-2.34	-1.74	-2.17	-1.92	-1.27	-2.08	-1.23	-1.34	-1.63	-1.82	-0.63	-1.31	1
PF3D7_0201800	PF02_0018, PFB0090c	knob associated heat shock protein 40	1	-2.72	0.03	-2.81	0.34	-3.06	-1.93	-3.29	-1.99	-2.16	-1.77	-2.6	-2.59	-3.08	-2.58	-2.48	-2.23	1
PF3D7_0202000	PF02_0020, PFB0100c	knob-associated histidine-rich protein	1	-1.47	0.68	-1.8	0.89	-1.53	-1.1	-1.75	-0.41	-0.86	-0.72	-1.95	-1.62	-1.59	-1	-1.89	-1.06	1
PF3D7_0202200	PF02_0022, PFB0106c	EMP1-trafficking protein	1	-3.52	1.15	-1.79	0.82	-3.02	-2.23	-3.65	-3.14	-2.67	-2.87	-1.82	-1.81	-2.97	-2.87	-0.02	-1.92	1
PF3D7_0202400	PF02_0024, PFB0115w	translation-enhancing factor	1	-1.22	-0.61	-1.41	0.62	-1.13	-1.43	-1.66	-0.38	-1.48	-1.3	-2.16	-2.66	-1.29	-1.43	-1.06	-1.1	1
PF3D7_0215300	PF02_0144, PFB0695c	acyl-CoA synthetase	1	-1.6	0.83	-0.62	0.49	-1.02	-1.04	-1.82	-1.91	-1.51	-1.66	-0.86	-1.04	-1.35	-1.51	-1.49	-0.67	1
PF3D7_0219700	PF02_0184, PFB0900c	Plasmodium exported protein (PHISTc), unknown function	1	-1.53	1.84	-1.24	0.96	-1.77	-1.43	-2.01	-1.81	-1.2	-1.62	-0.86	-1.02	-1.48	-1.44	0.05	-1.23	1
PF3D7_0220700	PF02_0194, PFB0932w	Plasmodium exported protein (hyp9), unknown function	1	-1.22	-1.12	-1.21	0.66	-1.44	-1.28	-3.9	-0.98	-1.89	-1.05	-1.11	-1.51	-3.75	-1.34	-1.17	-0.82	1
PF3D7_0221200	PF02_0198, PFB0953w	Plasmodium exported protein (hyp15), unknown function	1	-0.81	-1.9	-1.74	-1.19	-1.8	-1.62	-2.44	-0.77	-2.79	-0.3	-3.27	-2.56	-1.67	-1.83	-2.04	-1.82	1
PF3D7_0301600	MAL3P8.14, PFC0080c	Plasmodium exported protein (hyp1), unknown function	1	-2.23	0.36	-2.18	0.27	-2.23	-0.99	-1.48	-1	-1.25	-0.88	-1.67	-1.36	-1.68	-1.85	-1.96	-1.4	1
PF3D7_0301800	MAL3P8.16, PFC0090w	Plasmodium exported protein, unknown function	1	-2.82	0.85	-0.93	1.09	-1.99	-2.38	-3.11	-2.73	-1.62	-2.73	-0.81	-1	-2.14	-1.66	0.23	-0.99	1
PF3D7_0302300	MAL3P1.4, PFC0115c	erythrocyte membrane protein 1 (PfEMP1), pseudogene	1	-2.45	2.92	-1.95	1.24	-2.33	-1.6	-2.26	-1.96	-1.09	-2.07	-2.17	-2.1	-1.5	-1.89	-1.07	-1.64	1
PF3D7_0317900	MAL3P6.17, PFC0790w	conserved protein, unknown function	1	-1.91	0.05	-1.66	0.15	-1.83	-1.45	-2.06	-1.51	-1.5	-1.51	-1.88	-1.74	-1.78	-1.57	-1.14	-1.62	1
PF3D7_0324100	MAL3P7.47, PFC1080c	Pfmc-2TM Maurer's cleft two transmembrane protein	1	-1.64	-2.35	-2.49	-0.92	-1.92	-2.11	-1.64	-1.28	-1.41	-1.73	-2.62	-2.15	-1.84	-1.76	-1.82	-2.22	1
PF3D7_0401700	MAL4P1.15, PFD0075w	Plasmodium exported protein, unknown function, pseudogene	1	-1.35	-2.39	-1.42	-0.9	-1.66	-1.5	-2.11	-1.16	-2.15	-1.2	-2.3	-2.24	-2.39	-1.77	-2.22	-1.75	1
PF3D7_0411100	MAL4P2.45, PFD0535c, PFD0550c	mediator of RNA polymerase II transcription subunit 8, putative	1	-1.29	-1.54	-1.63	-1.64	-1.16	-0.85	-2.2	-1.68	-2.17	-1.82	-1.34	-1.84	-2.06	-2.08	-2.61	-2.11	1
PF3D7_0412400	MAL4P2.56, PFD0615c	erythrocyte membrane protein 1, PfEMP1	1	-1.32	-0.87	-1.5	-0.45	-1.89	-1.71	-2.22	-1.34	-1.28	-2.07	-1.43	-1.54	-2.17	-1.61	-1.69	-1.58	1
PF3D7_0412700	MAL4P2.58, PFD0625c	erythrocyte membrane protein 1, PfEMP1	1	-2.29	-1.83	-2.23	-1.66	-2.92	-2.74	-3.1	-2.53	-2.37	-2.71	-2.26	-2.44	-2.55	-2.34	-1.86	-2.25	1
PF3D7_0420700	MAL4P1.194, PFD0995c	erythrocyte membrane protein 1, PfEMP1	1	-2.94	-2.58	-3.1	-2.29	-4.26	-4.01	-4.39	-3.7	-3.43	-4.2	-3.76	-3.53	-4.44	-3.5	-3.71	-3.83	1
PF3D7_0424000	MAL4P1.223, PFD1140w	Plasmodium exported protein (PHISTc), unknown function	1	-0.89	-0.91	-1.65	0.86	-1.37	-1.55	-2.33	-0.36	-1.79	-1.12	-2.48	-2.79	-1.51	-1.65	-1.87	-1.52	1
PF3D7_0424500	MAL4P1.228, PFD1165w	serine/threonine protein kinase, FIKK family	1	-2.15	0.68	-0.98	1.07	-1.33	-1.68	-3.49	-2.29	-2.07	-2.06	-0.59	-1.19	-2.61	-1.69	-0.93	-0.71	1
PF3D7_0424700	MAL4P1.230, PFD1175w	serine/threonine protein kinase, FIKK family	1	-3	1.69	-2.2	1.04	-2.89	-1.41	-2.83	-1.35	-1.03	-1.71	-0.56	-1.13	-1.45	-1.31	0.74	-0.73	1
PF3D7_0424900	MAL4P1.232, PFD1185w	Plasmodium exported protein (PHISTa), unknown function	1	-1.61	0.94	-0.93	2.01	-2.03	-0.81	-3.37	-1.81	-1.81	-1.79	-1.14	-1.13	-3.25	-1.27	-1.01	-1.42	1
PF3D7_0425100	MAL4P1.235, PFD1200c	Plasmodium exported protein (hyp6), unknown function	1	-2.18	2.15	-1.1	1.3	-1.91	-2.17	-3.6	-3.04	-2.36	-3.23	-1.22	-2	-2.08	-2.37	0.46	-1.65	1
PF3D7_0425200	MAL4P1.236, PFD1205w	Plasmodium exported protein (hyp15), unknown function	1	-1.29	0.97	-0.6	1.15	-1.48	-1.66	-2.71	-2.33	-2.05	-2.53	-1.33	-1.55	-2.44	-1.83	-0.91	-1.52	1
PF3D7_0501100	MAL5P1.12, PFE0055c	heat shock protein 40, type II	1	-0.86	-0.33	-0.18	1.26	-0.69	-1.1	-3.36	-1.55	-2	-1.15	-0.15	-0.91	-2.92	-1.15	-1.51	-0.36	1
PF3D7_0501300	MAL5P1.14, PFE0065w	skeleton-binding protein 1	1	-3.61	1.13	-2.48	0.72	-3.78	-2	-3.88	-2.67	-1.91	-2.69	-2.2	-1.98	-2.68	-2.62	-0.99	-2.17	1
PF3D7_0501400	MAL5P1.15, PFE0070w	interspersed repeat antigen	1	-2.9	1.7	-1.37	0.64	-1.5	-1.75	-0.95	-0.64	-0.85	-1.6	-1.73	-1.94	-0.54	-1.79	0.41	-1.15	1
PF3D7_0532300	MAL5P1.314, PFE1600w	Plasmodium exported protein (PHISTb), unknown function	1	-4.55	-5.75	-4.42	-4.39	-5.17	-4.57	-5.58	-4.73	-5.38	-5.33	-5.56	-5.15	-6.52	-5.19	-5.82	-5.44	1
PF3D7_0532400	MAL5P1.315, PFE1605w	lysine-rich membrane-associated PHISTb protein	1	-1.94	-1.78	-2.24	-2.52	-2.65	-3.56	-1.61	-2.67	-3.37	-2.73	-3.03	-3.24	-4.37	-2.45	-4.22	-2.96	1
PF3D7_0533000	MAL5P1.321, PFE1635w	rifin, pseudogene	1	-1.08	0.14	-1.07	0.91	-1	-1.47	-1.93	-0.74	-1.47	-1.09	-2.36	-1.69	-2.18	-1.43	-1.63	-1.21	1
PF3D7_0601200	PFF0060w	Pfmc-2TM Maurer's cleft two transmembrane protein	1	-1.35	-1.83	-2.35	-0.69	-2.26	-1.54	-1.5	-0.22	-1.04	-0.4	-2.05	-1.91	-1.46	-1.98	-1.65	-1.93	1
PF3D7_0601400	PFF0070w	erythrocyte membrane protein 1 (PfEMP1), pseudogene	1	-1.38	-0.79	-1.57	-1.01	-1.65	-2.03	-1.6	-1.55	-1.12	-2.3	-1.62	-1.43	-1.66	-1.75	-0.96	-1.86	1
PF3D7_0606800	2270.t00248, MAL6P1.71, PFF0335c	VFT protein	1	-3.26	-0.31	-2.34	0.54	-2.78	-2.46	-3.63	-2.49	-1.99	-2.75	-2.57	-1.94	-3.38	-2.38	-2.27	-2.37	1
PF3D7_0616100	2270.t00049, MAL6P1.265, PFF0780w	conserved Plasmodium protein, unknown function	1	-4.35	0.4	-3.01	0.7	-4.36	-2.62	-4.15	-2.42	-1.84	-3.2	-2.88	-2.43	-3.37	-2.9	-1.65	-2.61	1
PF3D7_0632500	2270.t00320, MAL6P1.4, PFF1580c	erythrocyte membrane protein 1, PfEMP1	1	-1.91	0.73	-1.62	-0.16	-2.16	-2.18	-2.1	-2.12	-1.97	-2.29	-2.17	-2.29	-2.05	-1.95	-1.46	-1.99	1
PF3D7_0702000	MAL7P1.6	Plasmodium exported protein (hyp12), unknown function	1	-2.85	2.51	-0.59	1.54	-1.85	-1.92	-2.7	-2.91	-1.82	-3.19	-1.31	-1.68	-1.54	-2.07	0.56	-1.26	1
PF3D7_0702300	PF07_0006	sporozoite threonine and asparagine-rich protein	1	-2.52	2.72	-1.15	1.16	-1.91	-1.47	-1.87	-2.17	-1.58	-2.3	-1.39	-1.47	-1.02	-1.99	-0.32	-1.27	1
PF3D7_0702500	PF07_0008	Plasmodium exported protein, unknown function	1	-2.38	0.66	-2.15	0.85	-2.44	-1.22	-2.86	-1.2	-1.48	-1.26	-2	-1.86	-2.95	-1.81	-1.98	-1.71	1
PF3D7_0712600	PF07_0051	erythrocyte membrane protein 1, PfEMP1	1	-1.7	-1.38	-1.71	-0.76	-2.26	-1.83	-1.9	-1.5	-0.86	-1.98	-1.49	-1.5	-2.02	-1.67	-1.76	-1.58	1
PF3D7_0713100	MAL7P1.58	Pfmc-2TM Maurer's cleft two transmembrane protein	1	-0.54	-1.78	-1.14	-0.36	-1.86	-2.19	-2.44	-1.29	-2.02	-1.51	-2.59	-2.03	-2.79	-1.34	-2.02	-1.83	1
PF3D7_0713300	MAL7P1.60, MAL7P1.61, MAL7P1.62, MAL7P1.63	erythrocyte membrane protein 1 (PfEMP1), pseudogene	1	-3.6	1.64	-3.14	-0.64	-4	-3.6	-3.84	-3.84	-2.77	-3.25	-3.62	-3.76	-3.36	-3.84	-2.72	-3.6	1
PF3D7_0726100	PF07_0107	Plasmodium exported protein, unknown function	1	-1.95	1.62	-1.39	1.22	-2.06	-1.13	-2.24	-1.39	-1.75	-1.79	-1.76	-1.8	-1.74	-2	-0.81	-1.69	1
PF3D7_0730800	MAL7P1.170	Plasmodium exported protein, unknown function, unspecified product	1	-2.09	0.97	-1.43	0.75	-2.27	-1.52	-2.45	-1.46	-0.87	-1.68	-0.91	-0.72	-1.38	-1.31	0.66	-0.74	1
PF3D7_0730900	MAL7P1.171	EMP1-trafficking protein	1	-1.71	0.61	-1.77	0.27	-1.87	-1.29	-2.31	-0.45	-1.33	-0.75	-1.06	-1.58	-1.5	-1.35	-0.11	-0.73	1
PF3D7_0731100	MAL7P1.172	EMP1-trafficking protein	1	-1.91	0.83	-1.46	0.71	-1.65	-1.01	-1.85	-1.1	-1.1	-1.2	-1.23	-1.14	-1.25	-1.16	-0.5	-0.94	1
PF3D7_0731200	MAL7P1.173	Plasmodium exported protein, unknown function	1	-1.47	0.12	-0.6	1.14	-1.04	-1.55	-3.06	-1.9	-1.64	-1.61	-0.52	-1.11	-2.69	-1.19	-0.82	-0.53	1
PF3D7_0731300	MAL7P1.174	Plasmodium exported protein (PHISTb), unknown function	1	-1.8	0.42	-1.89	0.31	-1.89	-0.89	-2.2	-0.98	-1.57	-0.93	-1.63	-1.53	-1.55	-1.5	-0.91	-1.08	1
PF3D7_0801000	PF08_0137	Plasmodium exported protein (PHISTc), unknown function	1	-1.47	0.16	-1.85	0.29	-1.63	-1.2	-2.48	-0.54	-1.46	-0.94	-1.84	-1.82	-2.04	-1.23	-1.14	-1.24	1
PF3D7_0809100	PF08_0103	erythrocyte membrane protein 1, PfEMP1	1	-2.23	-2.03	-2.32	-1.43	-2.94	-2.57	-3.12	-2.46	-2.19	-2.62	-2.2	-2.28	-3.03	-2.28	-2.33	-2.35	1
PF3D7_0830500	PF08_0003	sporozoite and liver stage tryptophan-rich protein, putative	1	-2.77	2.39	-1.01	1.01	-1.51	-1.9	-2.37	-2.29	-1.35	-2.31	-0.06	-0.81	-0.67	-1.32	1.73	-0.3	1
PF3D7_0830600	MAL8P1.4	Plasmodium exported protein (PHISTc), unknown function	1	-2.23	2	-1.78	0.98	-2.52	-0.22	-0.49	-1.51	-1.29	-1.87	-1.39	-1.07	-1.39	-1.89	-0.4	-1.46	1
PF3D7_0831400	MAL8P1.206	Plasmodium exported protein, unknown function	1	-1.11	-2.16	-2.46	-1.1	-1.7	-0.77	-1.56	-0.13	-2.01	-0.48	-3.8	-4.06	-0.7	-2.4	-3.04	-2.09	1
PF3D7_0831700	MAL7P1.228	heat shock protein 70	1	-1.46	0.95	-1.83	0.47	-1.45	-0.83	-1.54	-0.66	-1.45	-0.72	-2.26	-1.85	-1.14	-1.25	-1.36	-1.51	1
PF3D7_0831900	MAL7P1.230	Plasmodium exported protein (PHIST), unknown function, pseudogene	1	-1.71	1.01	-2.2	0.89	-2.14	-0.4	-1.65	-0.66	-1.26	-0.99	-1.4	-0.81	-1.34	-1.63	-1.42	-1.46	1
PF3D7_0832200	MAL7P1.225	Plasmodium exported protein (PHISTa-like), unknown function	1	-2.61	-1.86	-3.46	-0.03	-3.38	-1.66	-3.13	-0.95	-2.1	-1.24	-3.69	-4.07	-2.38	-2.92	-3.2	-2.53	1
PF3D7_0832600	MAL7P1.310	stevor	1	-5.54	0.27	-4.41	0.85	-5.55	-2.65	-5.41	-2.63	-2.28	-3.03	-4	-3.34	-4.07	-3.98	-4.77	-3.36	1
PF3D7_0833500	MAL7P1.212	erythrocyte membrane protein 1, PfEMP1	1	-1.6	-0.04	-1.16	-0.09	-1.54	-1.56	-1.6	-1.38	-1.23	-1.52	-1.21	-1.45	-1	-1.43	-0.71	-1.19	1
PF3D7_0902500	PFI0120c	serine/threonine protein kinase, FIKK family	1	-3.08	-0.05	-1.37	0.95	-2.11	-1.85	-4.3	-3.24	-2.95	-2.81	-0.98	-1.73	-3.21	-2.77	-2.09	-1.36	1
PF3D7_0935600	PFI1720w	gametocytogenesis-implicated protein	1	-2.51	0.16	-1.4	0.71	-2.44	-1.6	-2.95	-2.22	-1.67	-2.3	-0.79	-0.79	-2.95	-1.32	-0.01	-0.85	1
PF3D7_0935900	PFI1735c	ring-exported protein 1	1	-1.77	1.87	-1.82	1.03	-3.14	-1.53	-2.99	-2	-1.61	-2.3	-1.82	-1.5	-2.68	-1.73	-0.7	-1.67	1
PF3D7_0936000	PFI1740c	ring-exported protein 2	1	-4.33	1.8	-2.33	1.11	-4.4	-1.77	-4.76	-2.92	-3.06	-2.82	-2.42	-2.12	-3.65	-3.46	-3.42	-2.56	1
PF3D7_0936800	PFI1780w	Plasmodium exported protein (PHISTc), unknown function	1	-2.98	2.21	-2.57	1.11	-3.11	-1.05	-2.57	-1.09	-1.01	-1.42	-2.02	-1.71	-1.53	-2.06	-1.53	-1.55	1
PF3D7_1001100	PF10_0015	acyl-CoA binding protein, isoform 1, ACBP1	1	-2.39	1.66	-1.51	0.52	-2.35	-2.05	-2.82	-2.46	-1.87	-2.59	-1.41	-1.59	-2.14	-1.8	0.89	-1.61	1
PF3D7_1001400	PF10_0018	exported lipase 1	1	-2.16	0.68	-1.79	0.87	-2.53	-1.55	-3.61	-1.95	-2.6	-1.83	-1.85	-1.82	-2.96	-2.23	-1.93	-1.73	1
PF3D7_1001500	PF10_0019	early transcribed membrane protein 10.1	1	-2.68	1.14	-2.17	1.04	-2.92	-1.35	-3.25	-1.9	-1.78	-2.05	-2.31	-1.87	-2.76	-2.1	-1.47	-2.13	1
PF3D7_1001900	PF10_0023	Plasmodium exported protein (hyp16), unknown function	1	-1.43	0.1	-1.03	0.86	-1.41	-1.02	-3.31	-1.79	-2.08	-1.28	-0.7	-1.25	-3.1	-1.59	-1.84	-0.94	1
PF3D7_1002000	PF10_0024	Plasmodium exported protein (hyp2), unknown function	1	-1.63	2.8	-0.92	1.21	-1.81	-1.88	-2.68	-2.45	-1.77	-2.47	-1.8	-1.9	-1.96	-2.02	-0.03	-1.85	1
PF3D7_1002100	PF10_0025	EMP1-trafficking protein	1	-2.42	-0.29	-1.09	1.38	-1.67	-1.96	-4.45	-2.14	-1.86	-2.19	-0.11	-0.92	-3.56	-1.35	-1.48	-0.36	1
PF3D7_1016700	PF10_0162	Plasmodium exported protein (PHISTc), unknown function	1	-2.08	1.2	-1.56	0.38	-1.7	-0.95	-1.25	-1.17	-0.97	-1.29	-0.76	-1.02	-1.01	-1.39	-0.49	-1.02	1
PF3D7_1035800	PF10_0350	probable protein, unknown function	1	-1.53	-0.41	-1.74	-0.09	-2.12	-1.86	-2.65	-1.56	-2.07	-1.55	-1.99	-1.99	-1.9	-1.78	-1.51	-1.37	1
PF3D7_1148800	PF11_0504	Plasmodium exported protein (hyp11), unknown function	1	-1.46	1.17	-1.03	0.87	-1.34	-1.18	-2.16	-1.44	-2	-1.53	-1.88	-1.66	-1.9	-1.76	-0.91	-1.31	1
PF3D7_1148900	PF11_0505	Plasmodium exported protein, unknown function	1	-2.1	-1.08	-1.54	0.86	-2.38	-1.11	-1.96	-1.32	-1.55	-1.61	-0.74	-0.81	-2.76	-1.27	-1.33	-1.07	1
PF3D7_1149700	PF11_0514	Plasmodium exported protein (PHISTa), unknown function, fragment	1	-3.51	-0.86	-3.32	-0.13	-3.21	-2.29	-3.16	-1.45	-2.68	-1.92	-3.99	-4.17	-2.32	-3.4	-3.07	-2.59	1
PF3D7_1200600	2277.t00006, MAL12P1.6, PFL0030c	erythrocyte membrane protein 1, PfEMP1	1	-2.86	1.42	-1.82	1.17	-2.99	-1.49	-3.59	-1.82	-1.97	-2.53	-1.9	-2.14	-2.65	-2.77	-2.21	-2.28	1
PF3D7_1200700	2277.t00007, MAL12P1.7, PFL0035c	acyl-CoA synthetase	1	-3.21	0.42	-1.75	0.66	-2.57	-2.22	-3.52	-2.92	-2.3	-2.69	-1.36	-1.47	-3.28	-2.28	-1.39	-1.67	1
PF3D7_1201100	2277.t00011, MAL12P1.11, PFL0055c	RESA-like protein with PHIST and DnaJ domains	1	-1.74	0.7	-1.5	0.33	-1.95	-1.4	-1.67	-1.3	-1.24	-1.36	-1.41	-1.58	-0.74	-1.7	-0.22	-1.26	1
PF3D7_1201200	2277.t00012, MAL12P1.12, PFL0060w	Plasmodium exported protein (PHISTa-like), unknown function	1	-2.4	1.75	-0.85	0.89	-1.82	-1.17	-2.34	-2.64	-1.65	-2.54	-0.84	-1.25	-1.34	-1.69	0.56	-0.85	1
PF3D7_1213000	PF12TR005, PF12TR005:ncRNA	unspecified product	1	-1.93	1.78	-1.77	0.95	-1.59	-1.66	-1.88	-1.31	-0.93	-1.57	-0.84	-0.98	-1.07	-1.23	-0.34	-0.74	1
PF3D7_1221900	2277.t00211, MAL12P1.211, PFL1055c	conserved Plasmodium membrane protein, unknown function	1	-1.5	1.95	-1.24	0.92	-1.83	-0.46	-1.11	-1.41	-1.14	-1.72	-0.99	-1.28	-0.77	-1.52	0.25	-0.77	1
PF3D7_1229100	2277.t00282, MAL12P1.282, PFL1410c	multidrug resistance-associated protein 2	1	-1.58	0.44	-1.78	0.2	-1.92	-0.7	-1.89	-1.2	-1.59	-1.25	-1.84	-1.52	-2.05	-1.53	-1.69	-1.31	1
PF3D7_1252400	2277.t00502, MAL12P1.499, PFL2520w	reticulocyte binding protein homologue 3, pseudogene	1	-1.89	-1.48	-0.65	-1.15	-1.3	-2.43	-3.27	-3.35	-3.06	-3.15	-1.38	-1.78	-2.45	-2.35	-1.83	-1.54	1
PF3D7_1252600	2277.t00504, MAL12P1.501, PFL2530w	esterase, putative	1	-1.22	-0.7	-0.41	1.05	-0.95	-1.24	-3.23	-1.89	-1.99	-1.53	-0.52	-0.71	-2.81	-1.2	-1.42	-0.61	1
PF3D7_1252900	2277.t00507, MAL12P1.504, PFL2545c	Plasmodium exported protein, unknown function	1	-2.72	1.48	-1.15	1.06	-2.49	-2.83	-3.77	-3.41	-3.17	-3.07	-2.59	-2.67	-2.69	-3.24	-0.8	-2.65	1
PF3D7_1253000	2277.t00508, PF12_0010, PFL2550w	gametocyte erythrocyte cytosolic protein	1	-1.45	0.49	-1.92	-0.43	-1.88	-0.69	-1.11	-1.46	-2	-1.11	-2.54	-2.24	-1.54	-1.72	-1.85	-1.78	1
PF3D7_1253100	2277.t00509, MAL12P1.506, PFL2555w	Plasmodium exported protein (PHISTa), unknown function	1	-1.1	0.96	-0.86	0.4	-1.03	-0.82	-1.94	-1.54	-2.04	-1.35	-1.65	-1.89	-1.61	-1.47	-1.08	-1	1
PF3D7_1301300	MAL13P1.58	Plasmodium exported protein (PHISTa-like), unknown function, pseudogene	1	-0.61	3.14	-1.49	0.94	-1.73	-1.19	-1.44	-1.1	-1.44	-1	-2.33	-1.78	-0.69	-1.68	-0.42	-1.56	1
PF3D7_1301400	PF13_0073	Plasmodium exported protein (hyp12), unknown function	1	-2.25	1.68	-2.42	0.54	-3.05	-1.77	-3.03	-1.61	-1.44	-2	-2.44	-2.29	-2.24	-2.38	-2.31	-2.2	1
PF3D7_1301700	MAL13P1.61	CX3CL1-binding protein 2	1	-3.65	1.75	-2.96	0.99	-3.97	-1.94	-3.96	-2.51	-2	-2.76	-3.04	-2.46	-3.24	-2.88	-2.19	-2.61	1
PF3D7_1302200	PF13_0012	protein UIS3	1	-1.63	0.69	-0.84	1.43	-1.14	-0.01	-1.99	-1.26	-1.33	-1.8	-1.31	-1.31	-2.26	-1.9	0.29	-1.01	1
PF3D7_1350600	MAL13P1.254	conserved Plasmodium protein, unknown function	1	-2.73	1.37	-1.86	0.76	-2.1	-1.99	-2.61	-2.06	-1.52	-2.8	-1.69	-1.69	-2.32	-2.28	-0.49	-1.56	1
PF3D7_1352900	MAL13P1.268	Plasmodium exported protein, unknown function	1	-3.75	1.25	-1.76	0.6	-3.18	-2.07	-2.51	-2.82	-2.69	-3.04	-2.23	-1.58	-2.69	-3.06	-1.19	-2.32	1
PF3D7_1353100	PF13_0275	Plasmodium exported protein, unknown function	1	-2.59	2.2	-1.53	1.39	-2.45	-1.19	-3.01	-1.57	-2.77	-1.48	-2.03	-1.52	-1.64	-2.18	-2.44	-1.38	1
PF3D7_1353200	PF13_0276	membrane associated histidine-rich protein 2	1	-2.05	0.93	-1.86	1	-2.69	-1.22	-2.21	-2.14	-1.19	-2.02	-1.72	-1.08	-2.71	-1.85	-1.27	-1.92	1
PF3D7_1370300	MAL13P1.413	membrane associated histidine-rich protein 1	1	-3.22	0.38	-2.63	1.09	-3.7	-1.31	-2.89	-1.96	-1.74	-2.44	-2.12	-1.78	-3.05	-2.32	-2.71	-2.19	1
PF3D7_1372000	MAL13P1.470	Plasmodium exported protein (PHISTa), unknown function	1	-3.14	2.04	-2.49	0.53	-3.17	-1.82	-2.9	-2.27	-2.08	-2.19	-2.54	-2.38	-2.47	-2.84	-1.74	-2.42	1
PF3D7_1372200	MAL13P1.480	histidine-rich protein III	1	-5.29	0.32	-4.37	0.69	-5.38	-2.37	-5.25	-2.54	-2	-2.94	-3.85	-3.22	-3.98	-3.75	-4.59	-3.38	1
PF3D7_1401100	PF14_0013	DnaJ protein, putative	1	-4.02	1.82	-1.71	0.79	-2.98	-2.43	-3.8	-3.45	-2.07	-2.96	-1.76	-1.97	-2.7	-2.87	-1.25	-1.95	1
PF3D7_1401400	PF14_0016	early transcribed membrane protein 14.1	1	-1.59	0.61	-1.06	1.31	-1.64	-0.72	-2.22	-1.47	-0.66	-1.15	-0.47	-0.39	-2.31	-0.81	-1.45	0.08	1
PF3D7_1401500	PF14_0017	esterase, putative	1	-1.59	-0.1	-1.97	-0.02	-2.29	-0.59	-1.9	-1.61	-2.16	-1.16	-1.75	-1.38	-1.95	-1.58	-0.89	-1.36	1
PF3D7_1404800	PF14_0045	conserved Plasmodium protein, unknown function	1	-2.89	0.43	-1.62	0.74	-2.37	-1.31	-2.81	-2.08	-1.67	-2.03	-0.85	-0.94	-2.21	-1.61	-0.46	-0.73	1
PF3D7_1407900	PF14_0076	plasmepsin I	1	-2.36	0.1	-1.83	0.47	-2.13	-1.08	-2.06	-1.69	-1.88	-1.49	-2.25	-1.71	-2.53	-1.9	-2.33	-1.71	1
PF3D7_1439600	PF14_0375	cytochrome c oxidase subunit ApiCOX26, putative	1	-2.04	0.84	-1.42	1.45	-2.1	-0.71	-1.25	-1.43	-0.66	-1.33	-1.32	-0.68	-1.54	-1.3	0.36	-1.14	1
PF3D7_0104200	MAL1P1.33, PFA0210c	StAR-related lipid transfer protein	1	-0.21	-1.52	0.28	0.14	0.28	0.12	-1.09	-0.96	-0.64	-0.5	0.06	-0.17	-1.34	-0.1	-0.54	0.15	2
PF3D7_0104800	MAL1P1.40, PFA0245w	novel putative transporter 1, putative	1	0.45	-2.78	0.27	-0.39	0.25	0.18	-2.44	-0.89	-1.77	-0.05	-0.29	-0.44	-2.32	-0.53	-1.94	-0.02	2
PF3D7_0106300	MAL1P1.54, PFA0310c	calcium-transporting ATPase	1	0.08	-1	-0.09	-0.27	0.1	-0.17	-0.66	-0.39	-0.76	-0.03	-0.92	-0.67	-1.03	-0.13	-1.06	-0.31	2
PF3D7_0108000	MAL1P2.08, PFA0400c	proteasome subunit beta type-3, putative	1	1.07	-1.27	0.64	-0.18	0.72	0.1	-0.88	0.06	-0.79	0.36	-0.33	-0.49	-0.76	0.23	-0.89	0.09	2
PF3D7_0112200	MAL1P3.03, PFA0590w	multidrug resistance-associated protein 1	1	-0.16	-2.07	-0.32	-1.32	-0.22	-1.64	-1.74	-0.48	-2.21	0.16	-2.29	-2.16	-1.19	-0.19	-1.7	-0.72	2
PF3D7_0204400	PFB0196c	dynein light chain, putative	1	0.12	-0.64	-0.03	0.01	-0.35	-0.84	-1.9	-0.92	-1.14	-0.47	-0.68	-0.66	-1.15	-0.52	-1.23	-0.75	2
PF3D7_0204700	PF02_0044, PFB0210c	hexose transporter	1	0.16	-2.61	-0.17	0.49	-0.43	1.08	-1.97	-0.32	-1.42	0.11	-0.84	-0.25	-2.98	-0.46	-2.67	-0.58	2
PF3D7_0205900	PF02_0055, PFB0260w	26S proteasome regulatory subunit RPN1, putative	1	0.02	-1.29	0.14	-0.44	0.16	-0.37	-0.39	-0.46	-0.77	-0.21	-0.87	-0.49	-0.63	-0.05	-1.47	-0.24	2
PF3D7_0207500	PF02_0071, PFB0335c	serine repeat antigen 6	1	0.48	-1.59	1.03	-0.72	0.97	-1.67	-0.94	-1.06	-0.96	-0.14	-1.19	-1.36	-0.89	0.42	-1.18	-0.02	2
PF3D7_0207700	PF02_0073, PFB0345c	serine repeat antigen 4	1	0.6	-1.57	1.24	-0.49	0.97	-2.14	-0.89	-1.6	-1.18	-0.68	-1.55	-1.76	-1.17	0.17	-1.2	-0.22	2
PF3D7_0209400	PF02_0090, PFB0423c, PFB0425c	conserved protein, unknown function	1	0.42	-0.56	-0.04	-0.24	0.1	-0.06	-1.06	-0.36	-1.2	0.05	-1.05	-0.76	-1.13	-0.68	-1.74	-0.64	2
PF3D7_0209600	PF02_0091, PFB0435c	transporter, putative	1	0.5	-1.22	0.98	-0.15	0.4	-1.4	-1.31	-1.68	-1.28	-0.96	-0.94	-0.76	-1.07	-0.12	-0.75	-0.24	2
PF3D7_0210000	PF02_0094, PFB0450w	secretory complex protein 61 gamma subunit	1	-0.02	-1.49	-0.24	-0.4	-0.17	-0.04	-0.77	-0.33	0.13	0.24	-0.56	0.07	-1.16	0.27	-1.03	-0.36	2
PF3D7_0210300	PF02_0097, PFB0465c	monocarboxylate transporter, putative	1	0.69	-1.73	0.05	-0.72	0.1	-0.34	-1.11	-0.55	-1.49	0.16	-1.6	-1.06	-1.46	-0.37	-1.6	-0.55	2
PF3D7_0215100	PF02_0142, PFB0687c	RING zinc finger protein, putative	1	0.39	-1.47	0.48	-0.05	0.41	-0.08	-0.66	-0.01	-0.26	0.19	0.09	0.08	-1.56	0.12	-0.79	0.2	2
PF3D7_0215700	PF02_0148, PFB0715w	DNA-directed RNA polymerase II subunit RPB2, putative	1	-0.15	-1.65	-0.9	-0.03	-0.5	-0.23	-1.22	-0.3	-0.97	-0.12	-0.93	-0.79	-2.2	-0.58	-2.2	-0.63	2
PF3D7_0217300	PF02_0163, PFB0805c	AP-2 complex subunit sigma, putative	1	0.52	-2.2	0.42	0.36	-0.23	0.57	-2.29	-0.24	-0.71	0.19	0.08	0.03	-2.9	-0.45	-1.96	0.09	2
PF3D7_0217900	PF02_0170, PFB0835c	conserved Plasmodium protein, unknown function	1	-0.54	-1.02	-0.54	-0.23	0.08	-0.65	-1.51	-0.75	-1.4	-0.59	-1.34	-1.14	-2.04	-0.82	-1.93	-0.9	2
PF3D7_0220800	PF02_0195, PFB0935w	cytoadherence linked asexual protein 2	1	0.28	-1.54	0.74	-0.49	0.06	-1.95	-1.76	-2.63	-1.61	-1.66	-1	-1.18	-1.45	-0.65	-0.61	-0.35	2
PF3D7_0301300	PFC0065c	epoxide hydrolase 1	1	0.28	-0.73	0.41	1.03	0.05	-0.12	-1.54	-0.49	-1.03	-0.23	0.34	-0.39	-1.76	-0.37	-0.9	-0.04	2
PF3D7_0301400	MAL3P8.12, PFC0070c	Plasmodium exported protein, unknown function	1	0.11	-0.89	-0.61	-0.21	-0.15	0.03	-1.33	-0.15	-1.24	0.26	-0.49	-0.67	-0.98	-0.54	-0.25	-0.35	2
PF3D7_0303100	MAL3P1.11, PFC0145c	conserved Plasmodium protein, unknown function	1	-0.12	-0.93	0.25	-0.33	-0.15	-0.03	-0.79	-0.59	-0.9	-0.34	-0.38	-0.31	-0.81	-0.7	-1.12	-0.36	2
PF3D7_0307100	MAL3P2.28, PFC0295c	40S ribosomal protein S12, putative	1	0.28	-2.29	-0.73	0.25	-0.3	0.21	-1.99	0.06	-1.04	0.36	-1.27	-1.02	-2.27	0.09	-2.2	-0.41	2
PF3D7_0307200	MAL3P2.29, PFC0300c	60S ribosomal protein L7, putative	1	-0.04	-1.11	-0.59	0	0.2	0.47	-1.85	0.12	-1.18	-0.01	-0.56	-1	-1.82	-0.54	-1.41	-0.37	2
PF3D7_0309400	PFC0392c, PFC0392c:ncRNA, RNAzID:2846, rnazid:2846	small nucleolar RNA Me18S-Um1356	1	0.2	-0.13	-0.39	1.39	0.27	-0.07	-1.44	-0.35	-0.85	-0.1	-0.05	0.01	-1.28	-0.44	-0.7	-0.11	2
PF3D7_0309500	MAL3P3.14, PFC0395w	asparagine synthetase [glutamine-hydrolyzing], putative	1	0.15	-0.85	-0.34	0.03	0.06	-0.36	-0.41	-0.24	-0.76	-0.24	-0.77	-0.79	-1.51	-0.21	-1.52	-0.49	2
PF3D7_0310600	PFC0441c	eukaryotic translation initiation factor 3 subunit K, putative, unspecified product	1	0.06	-0.67	-0.2	0.3	0.51	0.42	-2.18	-0.52	-2.06	0.27	-0.9	-0.84	-2.42	-0.77	-2.45	-0.59	2
PF3D7_0310700	MAL3P4.24, PFC0445w	trafficking protein particle complex subunit 4, putative	1	0.21	-1.21	0.09	0.09	0.28	0.28	-1.71	-0.25	-1.22	0.14	-0.79	-0.72	-2.01	-0.24	-1.45	-0.17	2
PF3D7_0310800	MAL3P4.23, PFC0450w	conserved Plasmodium protein, unknown function	1	0.32	-1.94	-0.33	0.03	0.34	0.21	-2.77	-0.34	-1.6	0.19	-0.39	-0.91	-2.86	-0.57	-2.12	-0.02	2
PF3D7_0311500	PFC0486c	conserved protein, unknown function	1	-0.55	-1.11	-0.08	0.57	-0.63	-0.55	-2.93	-0.99	-1.57	-0.6	0.07	-0.11	-2.87	-0.36	-1.44	-0.49	2
PF3D7_0311900	MAL3P4.12, PFC0505c	heptatricopeptide repeat-containing protein, putative	1	0.05	-0.81	-0.12	-1.04	0.29	0.31	-1.11	-0.41	-1.11	0.3	0.13	-0.36	-1.14	-0.69	-1.33	-0.35	2
PF3D7_0312500	MAL3P4.7, PFC0530w	major facilitator superfamily-related transporter, putative	1	-0.1	-1.17	-0.36	0.03	-0.33	0.25	-1.63	-0.21	-1.18	-0.09	-0.64	-0.78	-1.54	-0.19	-1.52	-0.37	2
PF3D7_0313100	MAL3P4.5, PFC0550w	ubiquitin-protein ligase, putative	1	0.49	-1.08	-0.36	-0.25	0.15	0.14	-0.63	0.13	-0.7	0.12	-0.71	-0.63	-0.79	-0.22	-0.97	-0.3	2
PF3D7_0314300	MAL3P5.4, PFC0590c	DER1-like protein	1	1.22	-2.45	0.6	-0.37	0.84	0.78	-2.29	0.39	-0.67	0.75	-0.15	-0.31	-2.29	0.28	-1.43	0.04	2
PF3D7_0314400	MAL3P5.5, PFC0595c	serine/threonine protein phosphatase 6, putative	1	-0.23	-2.14	-1.04	0.17	-0.8	0.06	-1.6	-0.53	-1.24	-0.11	-1.51	-0.42	-2.93	-1	-2.84	-0.88	2
PF3D7_0315100	MAL3P5.13, PFC0635c	eukaryotic translation initiation factor 4E	1	0.35	-0.15	-0.11	0.89	0.23	0.94	-1.58	-0.29	-1.25	0.38	0.16	0.06	-1.73	-0.14	-1.95	-0.15	2
PF3D7_0316600	MAL3P6.6, PFC0725c	formate-nitrite transporter	1	-0.04	-1.81	-0.88	-0.26	-0.63	-0.59	-1.26	-0.7	-1.71	-0.12	-1.98	-1.4	-1.55	-0.52	-1.94	-0.98	2
PF3D7_0316700	MAL3P6.7, PFC0730w	protein YOP1, putative	1	0.73	-1.78	0.18	-0.23	0.13	-0.29	-1.11	-0.46	-1.22	-0.17	-1.3	-0.82	-1.44	0.29	-1.69	-0.37	2
PF3D7_0316800	MAL3P6.30, PFC0735w	40S ribosomal protein S15A, putative	1	0.28	-0.87	-0.31	0.27	0.23	0.53	-1.4	0.23	-0.97	0.23	-0.85	-0.48	-1.49	0.02	-2.08	-0.3	2
PF3D7_0317600	MAL3P6.14, PFC0775w	40S ribosomal protein S11, putative	1	0.17	-0.45	-0.11	0.63	0.46	0.42	-1.5	0.67	-1.04	0.28	-0.37	-0.8	-1.13	0.07	-2.47	0	2
PF3D7_0319900	MAL3P7.6, PFC0885c	conserved protein, unknown function	1	0.53	-0.91	-0.04	0.62	-0.12	0.52	-0.96	0.05	-0.32	0.17	-0.1	-0.18	-1.53	0.23	-1.52	0.07	2
PF3D7_0320300	MAL3P7.9, PFC0900w	T-complex protein 1 subunit epsilon	1	0.08	-1.41	-0.77	-0.24	-0.31	0.49	-0.34	0.14	-0.27	0.24	-0.87	-0.65	-0.85	-0.18	-1.32	-0.46	2
PF3D7_0320700	PFC0912w	signal peptidase complex subunit 2	1	0.8	-2.19	0.12	-0.63	0.5	-0.4	-0.85	-0.21	0.12	0.21	-0.16	0.25	-1.17	0.34	-0.37	-0.14	2
PF3D7_0322900	MAL3P7.35, PFC1020c	40S ribosomal protein S3A, putative	1	0.55	0	-0.24	0.63	0.84	0.16	-1.13	0.61	-0.81	0.29	-0.74	-0.93	-0.65	0.07	-1.87	0.01	2
PF3D7_0405100	MAL4P1.49, PFD0250c	protein transport protein Sec24B, putative	1	0.15	-1.39	-0.1	-0.18	-0.14	0.11	-0.4	-0.01	-0.04	-0.1	-0.16	-0.12	-1.31	-0.02	-1.03	-0.14	2
PF3D7_0405600	MAL4P1.54, PFD0270w, PFD0275w, PFD0280w	TMEM33 domain-containing protein, putative	1	0.12	-1.1	-0.56	-0.31	-0.11	0.34	0.03	0	-0.45	0.49	-0.8	-0.05	-0.94	-0.32	-1.42	-0.41	2
PF3D7_0405800	MAL4P1.57, PFD0285w, PFD0290w	conserved protein, unknown function	1	0.02	-1.36	0.08	0.12	-0.41	-0.95	-1.99	-1.36	0.3	-1.73	0.04	-0.89	-1.02	-0.96	-0.58	-0.71	2
PF3D7_0407000	MAL4P2.06, PFD0345c	conserved Plasmodium protein, unknown function	1	-0.47	-0.31	-0.43	0.58	-0.43	0.02	-1.82	-0.7	-1.38	-0.32	0.07	-0.74	-1.99	-0.69	-1.36	-0.51	2
PF3D7_0410400	MAL4P2.38, PFD0515w	exosome complex component RRP4	1	0.11	-0.6	-0.61	0.32	-0.31	0.46	-1	0.01	-0.4	-0.14	-0.47	-0.34	-1.43	-0.31	-1.82	-0.48	2
PF3D7_0411500	MAL4_tRNA_Ala1, MAL4_tRNA_Ala1:tRNA	tRNA Alanine	1	0.19	-0.68	0.19	0.94	-0.17	0.21	-1.2	0.28	-0.14	0.17	-0.41	0.14	-1.62	0.1	-1.37	-0.07	2
PF3D7_0413600	MAL4P1.128, PFD0665c	26S protease regulatory subunit 6B, putative	1	0.62	-1.71	0.75	-0.06	0.99	0.43	-1.2	0.08	-0.7	0.19	0.17	-0.19	-1.54	0.42	-1.06	0.36	2
PF3D7_0415000	MAL4P1.140, PFD0725c	arsenical pump-driving ATPase, putative	1	0.52	-1.12	0.04	0.35	0.28	0	-1.66	-0.08	-0.64	0.37	0.02	0.03	-2.08	0.15	-1.75	0.06	2
PF3D7_0418400	MAL4P1.173, PFD0890w	conserved Plasmodium protein, unknown function	1	0.74	-1.39	0.21	0.53	0.23	0.04	-2.03	0.16	-0.61	0.51	-0.6	-0.58	-2.08	0.48	-1.45	0.2	2
PF3D7_0418500	MAL4P1.174, PFD0895c	trafficking protein particle complex subunit 3, putative	1	0.69	-1.94	-0.12	-0.18	0.14	0.12	-1.71	-0.14	-0.72	0.42	-0.29	-0.53	-1.95	0.01	-0.76	0.08	2
PF3D7_0422400	MAL4P1.206, PFD1055w	40S ribosomal protein S19	1	-0.24	-1.89	-0.84	0	-0.02	0.1	-2.03	-0.05	-1.23	0.1	-1.16	-1.31	-2.39	-0.4	-1.81	-0.4	2
PF3D7_0422600	MAL4P1.207b, PFD1065c	conserved Plasmodium protein, unknown function	1	0.24	-1.5	-0.07	0.18	0.18	0.63	-0.29	0.01	-0.32	-0.09	-0.38	-0.3	-1.58	0.01	-1.29	0.07	2
PF3D7_0423500	MAL4P1.217, PFD1110w	glideosome associated protein with multiple membrane spans 2	1	0.52	-3.19	0.79	-0.41	0.12	0.11	-0.92	-0.81	0.1	-0.34	-0.27	0.22	-2.12	0.1	-1.15	0.12	2
PF3D7_0500800	MAL5P1.9, PFE0040c	mature parasite-infected erythrocyte surface antigen	1	0.26	-2.06	-0.39	-1.11	0.28	-1.07	-1	0.61	-0.87	0.66	-1.23	-1.55	-0.81	0.16	-0.44	-0.14	2
PF3D7_0503600	MAL5P1.36, PFE0175c	myosin B	1	0.06	-1.44	0.8	0.54	0.34	-0.4	-2.9	-1.95	-1.52	-1.25	1.05	0.1	-2.04	-0.7	-0.86	0.47	2
PF3D7_0503800	MAL5P1.38, PFE0185c	60S ribosomal protein L31	1	0.14	-0.5	-0.83	-0.31	0.15	0.1	-2.16	-0.14	-1.91	0.05	-1.16	-1.82	-1.15	-0.98	-2.77	-0.57	2
PF3D7_0505200	MAL5P1.52, PFE0255w	actin-like protein, putative	1	0.4	-1.15	0.51	0.16	0.14	0.3	-1.37	-0.19	-0.64	0.28	0.34	0.23	-1.25	0.21	-1.04	0.29	2
PF3D7_0507700	MAL5P1.78, PFE0380c	nuclear protein localization protein 4, putative	1	-0.12	-1.41	-0.23	-0.65	0.2	-0.12	-1.12	-0.09	-0.89	-0.01	-0.43	-0.55	-1.59	-0.32	-0.59	-0.26	2
PF3D7_0507900	MAL5P1.80, PFE0390w	conserved Plasmodium protein, unknown function	1	0.86	-0.37	-0.03	0.91	0.43	0.34	-1.06	-0.26	-0.32	0.17	-0.27	-0.58	-1.36	-0.03	-0.48	0.02	2
PF3D7_0508000	MAL5P1.81, PFE0395c	6-cysteine protein	1	0.04	-2.13	0.5	-1.01	-0.04	-1.67	-0.84	-1.56	-0.15	-0.15	-0.11	0.03	-0.97	0.32	-0.68	-0.18	2
PF3D7_0508300	MAL5P1.84, PFE0410w	triose phosphate transporter	1	0.19	-2.1	-0.39	-0.7	0.06	0.38	-2.17	-0.28	-2.05	0.2	-1.99	-1.57	-2.48	-0.33	-3.19	-0.74	2
PF3D7_0511800	MAL5P1.118, PFE0585c	inositol-3-phosphate synthase	1	-0.12	-1.9	-0.46	-0.73	-0.07	-0.24	-0.9	-0.49	-0.8	0.12	-0.66	-0.32	-1.44	0.25	-1.53	-0.25	2
PF3D7_0512200	MAL5P1.122, PFE0605c	glutathione synthetase	1	-0.64	-1.19	-1.26	-0.5	-0.68	-0.28	-1.45	-0.35	-0.96	0.03	-0.36	-0.41	-1.41	-0.46	-1.8	-0.65	2
PF3D7_0513400	MAL5P1.134, PFE0665c	GTP-binding protein, putative	1	-0.14	-1.48	-0.79	-0.14	-0.56	0.42	-0.83	-0.15	-1.14	0	-1.15	-0.23	-1.61	-0.31	-0.5	-0.4	2
PF3D7_0515700	MAL5P1.157, PFE0785c	glideosome-associated protein 40, putative	1	0.4	-2.06	1.23	-0.11	0.65	-0.13	-1.19	-1.14	-0.77	-0.66	-0.19	0.06	-1.54	0.04	-1.42	0.07	2
PF3D7_0516200	MAL5P1.162, PFE0810c	40S ribosomal protein S11	1	0.54	-1.74	-0.03	0.74	0.18	0.58	-1.18	0.68	-0.17	0.68	-0.14	0.04	-1.99	0.74	-2.03	0.18	2
PF3D7_0516700	MAL5P1.167, PFE0835w	ubiquitin carboxyl-terminal hydrolase 2, putative	1	0.26	-0.62	0.35	0.1	0.31	-0.3	-1.31	-0.33	-0.9	-0.14	-0.29	-0.54	-1.52	-0.17	-0.95	-0.14	2
PF3D7_0517000	PFE0850c, PFE0850w	60S ribosomal protein L12, putative	1	0.33	-0.42	-0.35	0.4	0.21	0.3	-0.81	0.59	-0.47	0.05	-0.73	-0.81	-0.68	0.17	-1.58	-0.33	2
PF3D7_0519200	MAL5P1.193, PFE0965c	V-type proton ATPase 16 kDa proteolipid subunit	1	0.05	-1.1	-0.08	0.66	0.07	0.02	-1	-0.42	-0.02	0.4	-0.56	-0.05	-1.53	0.31	-0.34	-0.02	2
PF3D7_0521700	MAL5P1.217, PFE1085w	ATP-dependent RNA helicase DDX1, putative	1	-0.31	-0.38	-0.31	0.2	-0.34	-0.07	-1.02	-0.26	-1.05	-0.16	-0.58	-0.23	-1.56	-0.26	-1.98	-0.4	2
PF3D7_0523000	MAL5P1.230, PFE1150w	multidrug resistance protein 1	1	-1.01	-1.17	-1.1	0.32	-0.98	-0.27	-2.15	-0.74	-1.38	-0.14	-0.57	-0.44	-2.57	-0.62	-1.95	-0.37	2
PF3D7_0523800	MAL5P1.237, PFE1185w	divalent metal transporter, putative	1	0.14	0	0.02	0.66	-0.06	0.6	-1.54	-0.08	-0.38	0.23	0.22	0.61	-1.19	-0.83	-1.69	-0.45	2
PF3D7_0524700	MAL5P1.246, PFE1230c	mitochondrial import receptor subunit TOM22, putative	1	0.19	-1.45	-0.8	0.07	-0.3	0.51	-0.79	0.19	-0.43	0.37	-0.37	-0.41	-1.41	-0.37	-1.01	-0.34	2
PF3D7_0526900	MAL5P1.268, PFE1340w	transmembrane emp24 domain-containing protein, putative	1	0.56	-0.88	-0.15	0.24	0.04	-0.05	-1.34	-0.19	-0.56	0.27	-0.52	-0.12	-1.56	0.12	-1.05	-0.22	2
PF3D7_0527300	MAL5P1.272, PFE1360c, PFE1363c	methionine aminopeptidase 1a, putative	1	-0.02	-1.17	-0.57	-0.15	-0.41	-0.08	-0.88	-0.33	-0.46	0.14	-0.73	-0.67	-1.26	-0.3	-0.58	-0.47	2
PF3D7_0529300	MAL5P1.290, PFE1460w	apicoplast TIC22 protein	1	0.48	-1.58	-0.21	-0.73	0.17	-0.24	-1.37	-0.41	-0.33	0.39	-0.06	-0.31	-1.45	0.28	-0.49	-0.01	2
PF3D7_0529500	MAL5P1.292, PFE1470w	cell cycle regulator protein, putative	1	0.74	-0.61	0.61	1.03	0.6	0.32	-1.86	0.14	-0.54	0.44	-0.12	-0.45	-1.89	0.43	-0.96	0.03	2
PF3D7_0530200	MAL5P1.299, PFE1510c	phosphoenolpyruvate/phosphate translocator	1	0.67	-2.29	0.72	-0.43	0.86	0.51	-1.5	0.02	-1.26	0.37	-0.02	-0.08	-2.29	0.33	-2.18	0.28	2
PF3D7_0531500	PF05TR005, PF05TR005:ncRNA	unspecified product	1	-1.24	-2.47	-0.27	0.21	-0.5	1.5	-0.26	0.46	-1.17	1.17	-1.72	-1.18	-2.55	-0.16	-4.36	0.1	2
PF3D7_0531700	MAL5_ITS1, MAL5_ITS1:rRNA	unspecified product	1	-1.47	-2.8	-2.51	-0.91	-1.16	0.91	-1.11	-1.01	-2.42	-0.62	-1.41	-1.35	-3.11	-1.03	-4.85	-1.94	2
PF3D7_0603300	2270.t00282, MAL6P1.36, PFF0160c	dihydroorotate dehydrogenase	1	0.17	-1.25	-0.41	0.04	-0.34	-0.39	-1.68	-0.38	-1.71	-0.19	-1.34	-1.24	-2.07	-0.43	-2.4	-0.74	2
PF3D7_0607400	2270.t00240, MAL6P1.77, PFF0365c	G-protein associated signal transduction protein, putative	1	0.46	-2.91	-0.18	-0.15	-0.02	0.34	-1.85	-0.2	-1.19	0.33	-0.65	0.12	-2.47	-0.06	-1.41	-0.16	2
PF3D7_0608700	2270.t00226, MAL6P1.90, PFF0430w	T-complex protein 1 subunit zeta	1	-0.3	-1.21	-1.15	-0.18	-0.5	0.35	-0.95	-0.08	-0.99	-0.07	-1.33	-0.83	-1.42	-0.66	-3.29	-0.83	2
PF3D7_0608800	2270.t00225, MAL6P1.91, PFF0435w	ornithine aminotransferase	1	-0.38	-3.54	-1.09	-0.86	-0.42	-0.14	-0.78	0.51	0.37	1.04	-0.83	-0.68	-1.61	-0.07	-1.34	-0.17	2
PF3D7_0611700	PFF0573c	60S ribosomal protein L39	1	1.17	-0.28	0.99	1.1	0.88	0.41	-1.63	0.53	-1.09	0.57	-0.21	-0.29	-1.38	0.7	-1.53	0.16	2
PF3D7_0613000	2270.t00022, MAL6P1.295, PFF0630c	conserved Plasmodium protein, unknown function	1	0.68	-3.05	-0.04	-0.87	0.45	0.47	-1.76	0.12	-1.64	0.19	-1.06	-1.18	-2.19	-0.25	-1.8	-0.33	2
PF3D7_0614300	2270.t00033, MAL6P1.283, PFF0690c	major facilitator superfamily-related transporter, putative	1	0.3	-1.48	0.04	-0.39	-0.19	-0.34	-1.19	-0.52	-1.35	-0.1	-1.13	-0.71	-1.58	-0.25	-1.97	-0.31	2
PF3D7_0616000	2270.t00048, MAL6P1.266, PFF0775w	pyridoxal kinase	1	0.12	-1.85	-0.18	0.07	-0.25	0.58	-1.02	0.12	-0.36	0.28	0.14	0.13	-1.76	-0.39	-1.75	-0.09	2
PF3D7_0619400	2270.t00082, MAL6P1.232, PFF0940c	cell division cycle protein 48 homologue, putative	1	-0.01	-2.39	-0.21	-0.72	-0.02	0.02	-0.33	0.21	0.12	0.45	-0.57	0.02	-1.06	-0.01	-1.69	-0.09	2
PF3D7_0621800	2270.t00108, MAL6P1.210, PFF1050w	nascent polypeptide-associated complex subunit alpha, putative	1	-0.03	-0.71	-0.74	0.6	0.01	1.01	-1.15	0.66	-0.48	0.37	-0.63	-0.68	-1.62	0.04	-1.44	-0.13	2
PF3D7_0621900	2270.t00109, MAL6P1.209, PFF1055c	signal recognition particle subunit SRP68, putative	1	-0.04	-0.82	-0.4	0.22	-0.04	-0.09	-0.73	-0.17	-0.73	-0.04	-0.86	-0.9	-1.45	-0.13	-1.31	-0.37	2
PF3D7_0624000	2270.t00126, MAL6P1.189, PFF1155w	hexokinase	1	-0.09	-1.47	-0.59	-0.22	-0.35	-0.89	-1.19	-1	-1.67	-0.35	-1.82	-1.59	-1.84	-0.87	-2.51	-1.08	2
PF3D7_0626840	null	small nucleolar RNA snoR35	1	0.27	-0.67	-0.41	0.79	-0.18	-0.52	-1.83	-0.86	-1.89	-0.19	-2.04	-1.47	-2.06	-0.82	-2.61	-1.11	2
PF3D7_0628000	2270.t00167, MAL6P1.148, PFF1360w	6-pyruvoyltetrahydropterin synthase	1	-0.08	-1.79	-0.84	-0.85	-0.52	-0.72	-1.29	-0.64	-0.79	-0.25	-1.64	-0.85	-1.47	-0.43	-0.58	-0.53	2
PF3D7_0709000	MAL7P1.27	chloroquine resistance transporter	1	-0.58	-1.48	-1.21	0.59	-1.1	-0.54	-3.1	-0.68	-2.38	-0.13	-1.76	-1.11	-3.12	-1.03	-2.52	-0.9	2
PF3D7_0710300	MAL7P1.31	conserved protein, unknown function	1	0.5	-1.86	-0.66	-0.14	-0.62	-0.56	-2.35	-0.22	-1.18	0.31	-1.52	-0.72	-2.62	0	-2.05	-0.55	2
PF3D7_0711100	MAL7P1.34	conserved protein, unknown function	1	-0.63	-0.48	-0.09	0.7	-0.55	0.09	-1.72	-1.09	-1.25	-0.66	-0.6	-0.63	-2.25	-0.8	-1.06	-0.36	2
PF3D7_0712100	PF3D7_07_RUF6_12, PF3D7_07_RUF6_12.1	Plasmodium RNA of unknown function RUF6	1	0.68	-2.17	-1.42	0.52	0.73	-1.25	-1.21	0.22	-0.3	-0.41	0.85	-0.08	-2.09	-0.14	-1.36	-0.63	2
PF3D7_0713400	MAL7P1.64	GPCR-like receptor SR25	1	0.02	-2.17	-0.23	-0.14	-0.18	-0.16	-2.87	-1.11	-2.14	-0.22	-0.95	-1.05	-3.36	-1.06	-2.21	-0.76	2
PF3D7_0713700	MAL7P1.67	conserved Plasmodium protein, unknown function	1	0.56	-1.84	0.31	-0.04	0.11	0.33	-1.9	-0.19	-0.65	0.5	-0.12	-0.06	-2.24	0.4	-1.27	0.11	2
PF3D7_0718400	MAL7P1.93	mitochondrial ribosomal protein S8 precursor, putative	1	0.34	-2.92	0.01	-0.22	-0.33	0.12	-1.66	-0.02	-0.88	0.08	-0.41	-0.53	-1.98	0.49	-1.32	0.18	2
PF3D7_0719700	PF07_0080	40S ribosomal protein S10, putative	1	0.61	-1.07	-0.16	0.53	0.63	0.39	-1.77	0.53	-1.02	0.25	-0.73	-1.08	-1.75	-0.03	-1.24	-0.19	2
PF3D7_0721100	PF07_0087	conserved protein, unknown function	1	0.71	-2.12	-0.27	-1.39	0.04	-0.33	-0.81	-0.37	-1.53	0.15	-1.92	-1.74	-0.47	-0.2	-0.88	-0.96	2
PF3D7_0721600	PF07_0088	40S ribosomal protein S5, putative	1	0.33	-1.11	-0.62	0.32	-0.01	0.37	-0.81	0.4	-0.39	0.23	-0.95	-1.13	-1.25	-0.03	-1.29	-0.36	2
PF3D7_0725700	MAL7_ITS1, MAL7_ITS1:rRNA	unspecified product	1	-0.55	-2.98	-1.42	0.77	-0.88	0.52	-1.76	-0.61	-1.45	-0.73	-0.1	0.8	-3.86	0.36	-2.83	-0.3	2
PF3D7_0726800	PF07_0109a	dolichyl-diphosphooligosaccharide--protein glycosyltransferase subunit DAD1, putative	1	1.31	-1.88	0.79	0.87	0.88	0.87	-1.36	0.35	-0.69	0.66	0.12	0.09	-2.15	0.47	-1.28	0.2	2
PF3D7_0727400	PF07_0112	proteasome subunit alpha type-5, putative	1	0.28	-2.05	0.14	-0.77	0.1	-0.28	-1.65	-0.34	-1.28	-0.01	-1.17	-1.13	-1.19	-0.04	-1.04	-0.34	2
PF3D7_0727800	PF07_0115	cation transporting ATPase, putative	1	0.22	-0.83	-0.19	-0.47	-0.04	-0.04	-0.79	-0.14	-1	0.17	-0.75	-0.6	-0.55	-0.28	-1.36	-0.24	2
PF3D7_0730200	MAL7P1.164	AP-4 complex subunit beta, putative	1	-0.18	-0.52	-0.09	-0.13	-0.04	-0.5	-1.66	-1.03	-1.57	-0.51	-0.56	-0.69	-1.42	-0.74	-1.19	-0.53	2
PF3D7_0730700	MAL7_tRNA_Thr2, MAL7_tRNA_Thr2:tRNA	tRNA Threonine	1	1.25	-1.27	1.08	0.38	0.26	-1.58	-2.27	-1.9	-1.05	-1.11	-0.64	-0.9	-1.5	-0.04	-1.48	-0.17	2
PF3D7_0731600	PF07_0129	acyl-CoA synthetase	1	0.47	-1.49	-0.06	-1.01	0.46	-1.33	-0.99	-0.11	-1.05	0.3	-1.94	-2.03	-0.76	0.28	-0.65	-0.23	2
PF3D7_0802000	PF08_0132	glutamate dehydrogenase, putative	1	-0.18	-1.98	-0.82	-0.82	-0.42	-0.64	-0.61	0.26	-0.4	0.19	-1.22	-0.73	-0.63	-0.3	-1.31	-0.55	2
PF3D7_0802200	PF08_0131	1-cys peroxiredoxin	1	1.01	-1.56	-0.32	-0.5	0.25	-0.56	-1.03	0.04	-0.58	0.45	-1.15	-0.98	-0.66	-0.02	-1.06	-0.56	2
PF3D7_0804900	PF08_0120	GTPase-activating protein, putative	1	0	-1.11	0	-0.08	-0.18	-0.16	-1.01	-0.59	-0.45	-0.38	-0.46	-0.34	-1.55	-0.33	-1.33	-0.26	2
PF3D7_0805600	MAL8P1.202	PAP2-like protein, putative	1	-0.74	-2.54	-0.05	0.21	-0.44	-0.57	-2.78	-1.14	-1.77	-0.54	-0.64	-0.4	-3.16	-0.56	-1.49	-0.17	2
PF3D7_0807000	MAL8P1.131	YEATS domain-containing protein, putative	1	0.25	-1.74	-0.45	0.18	-0.32	-0.08	-1.86	-0.09	-0.74	-0.04	-1.22	-0.61	-2.35	-0.55	-1.83	-0.7	2
PF3D7_0807200	MAL8P1.130	conserved Plasmodium membrane protein, unknown function	1	0.03	-0.45	-0.26	0.23	-0.01	0.71	-1.44	0.08	-1.04	0.28	-0.68	-0.36	-1.33	-0.64	-1.86	-0.39	2
PF3D7_0807300	MAL8P1.129, PF08_0110	ras-related protein Rab-18	1	0.65	-1.41	0	0.03	0.42	0.25	-1.16	0.03	-0.41	0.13	-0.67	-0.37	-1.96	0.23	-1.33	-0.07	2
PF3D7_0811100	PF08_0093	mitochondrial carrier protein, putative	1	0.62	-0.94	0.87	-0.41	0.72	-0.31	-0.8	-0.7	-1.09	0.13	-0.46	-0.41	-0.98	0.2	-1.48	0	2
PF3D7_0811600	PF08_0091	conserved protein, unknown function	1	0.15	-1.7	0.85	-0.16	0.66	0.67	-0.76	-0.23	-0.64	0.46	0.29	0.4	-1.07	-0.11	-1.5	0.35	2
PF3D7_0813900	PF08_0076	40S ribosomal protein S16, putative	1	-0.09	-2.03	-0.46	0.52	0.49	0.6	-2.09	0.29	-1.01	0.06	-0.33	-0.95	-2.92	-0.15	-2.27	-0.23	2
PF3D7_0815200	PF08_0069	importin subunit beta, putative	1	-0.31	-1.31	-0.27	-0.31	-0.07	0.29	-0.61	-0.25	-0.97	0.06	-0.75	-0.64	-1.04	-0.28	-1.23	-0.31	2
PF3D7_0819500	MAL8P1.63	conserved protein, unknown function	1	0.11	-1.76	-0.69	0.21	-0.59	1.36	-1.37	0.25	-0.57	0.52	0.55	0.5	-2.03	-0.67	-1.5	-0.28	2
PF3D7_0820500	MAL8P1.57	protein transport protein YIF1, putative	1	0.23	-0.38	-0.17	0.38	-0.29	0.17	-1.18	-0.15	-0.67	-0.09	-0.53	0.06	-1.69	-0.12	-1.07	-0.28	2
PF3D7_0821000	MAL8P1.53	conserved Plasmodium protein, unknown function	1	0.69	-1.81	0.56	-0.55	0.57	-0.42	-1.26	-0.76	-0.91	0	-0.54	-0.6	-1.38	0.18	-0.95	-0.02	2
PF3D7_0822600	PF08_0036	protein transport protein SEC23	1	0.08	-2.11	-0.02	0	-0.11	-0.51	-1.6	-0.84	-1.02	-0.34	-0.72	-0.52	-2.56	-0.25	-1.9	-0.46	2
PF3D7_0823700	MAL8P1.36	mitochondrial import receptor subunit TOM7, putative	1	-0.23	-1.24	-0.55	0.15	-0.11	0.38	-1.87	-0.2	-1.59	-0.01	-0.96	-0.99	-2.08	-0.54	-1.98	-0.65	2
PF3D7_0823800	PF08_0032	DnaJ protein, putative	1	0.61	-1.86	0.36	-0.38	0.59	-0.13	-1.06	-0.05	-0.79	0.3	-0.87	-0.93	-1.92	0.02	-1.33	-0.07	2
PF3D7_0824400	MAL8P1.32	nucleoside transporter 2	1	-0.12	-1.95	-0.74	-1.21	-0.12	-0.13	-1.36	-0.22	-1.87	0.5	-1.81	-1.37	-0.96	-0.84	-1.78	-0.72	2
PF3D7_0824500	PF08_0029	conserved protein, unknown function	1	0.07	-1.29	-0.77	-0.58	-0.33	-0.04	-0.86	-0.2	-0.33	0.45	-0.22	-0.14	-0.79	-0.36	-0.59	-0.25	2
PF3D7_0824700	MAL8P1.30	lipase maturation factor, putative	1	1.01	-1.87	0.77	-0.47	0.39	-0.9	-1.92	-0.3	-0.34	0.54	0.04	0.47	-2.16	0.34	-1.5	-0.2	2
PF3D7_0826400	MAL8P1.22	dehydrodolichyl diphosphate synthetase, putative	1	0.55	-2.01	0.57	-0.31	0.81	-0.52	-1.42	-0.45	-0.55	-0.28	0.14	0.09	-1.82	0.34	-0.48	0.34	2
PF3D7_0829700	PF08TR003, PF08TR003:ncRNA	unspecified product	1	0.17	-1.99	-0.33	-0.94	-0.49	-0.4	-0.8	-0.23	-0.28	0.03	-0.29	0.25	-1.01	-0.1	-0.84	-0.5	2
PF3D7_0831600	MAL7P1.229	cytoadherence linked asexual protein 8	1	0.49	-2.17	1.13	-0.41	0.48	-1.22	-2.24	-2.07	-1.37	-1.08	-0.35	-0.69	-1.91	-0.14	-0.76	0.12	2
PF3D7_0901700	PFI0085c	Plasmodium exported protein (hyp5), unknown function	1	0.38	-3.38	-0.22	-1.12	-0.16	-1.32	-2.2	-0.58	-1.8	0.29	-1.86	-2.09	-2.84	-0.48	-1.56	-0.49	2
PF3D7_0902800	PFI0135c	serine repeat antigen 9	1	0.12	-1.07	0.04	-0.55	0.37	-1.35	-1.5	-0.68	-1.24	-0.13	-0.63	-0.9	-1.17	-0.05	-0.88	-0.18	2
PF3D7_0903100	PFI0150c	protein RER1, putative	1	-0.02	-1.46	-0.38	0.13	-0.45	0.1	-2.18	-0.35	-0.91	0.55	0.16	0.19	-2.31	0.05	-1.75	-0.38	2
PF3D7_0903700	PFI0180w	alpha tubulin 1	1	0.72	-3.6	0.24	-0.31	0.52	1.72	-1.81	0.19	-0.39	0.9	0.7	0.67	-2.89	0.2	-2.18	0.25	2
PF3D7_0905900	PFI0290c	coatomer subunit beta, putative	1	-0.03	-1.26	-0.31	-0.11	-0.08	-0.11	-1.53	-0.49	-1.07	-0.13	-0.82	-0.63	-2.11	-0.6	-1.77	-0.42	2
PF3D7_0909300	PFI0450c	apoptosis-related protein	1	0.01	-0.34	-0.3	0.42	-0.07	0.84	-1.38	0.01	-0.84	0.05	-0.29	-0.51	-1.44	-0.4	-0.81	-0.19	2
PF3D7_0910100	PFI0490c	exportin-7, putative	1	-0.15	-1.23	-0.22	-0.56	-0.1	0.04	-0.46	-0.46	-1.2	-0.11	-1.23	-0.74	-1.26	-0.23	-1.46	-0.41	2
PF3D7_0912400	PFI0605c	alkaline phosphatase, putative	1	0.98	-2.33	0.01	-0.14	0.52	0.6	-0.64	0.49	0.02	0.78	-0.44	-0.06	-2.01	0.23	-1.88	0.21	2
PF3D7_0912500	PFI0610w	SAP domain-containing protein, putative	1	0.23	-1.29	0.01	-0.31	0.17	-0.14	-0.41	0.72	0.01	0.65	-0.55	-0.6	-1.5	0.35	-0.93	0.09	2
PF3D7_0914200	PFI0695c	phospholipid or glycerol acyltransferase, putative	1	0.31	-0.85	0.05	0.69	-0.11	0.4	-1.18	0.15	-0.24	0.06	-0.09	0.24	-1.39	-0.26	-1.12	0.11	2
PF3D7_0915000	PFI0735c	type II NADH:ubiquinone oxidoreductase	1	0.34	-1.4	0.34	-0.61	0.12	0.12	-0.79	0.03	-0.28	0.07	-0.12	0.21	-1.22	0.11	-0.72	0.01	2
PF3D7_0916500	PFI0810c	ubiquitin fusion degradation protein 1	1	0.12	-2.25	-0.07	-0.43	0.03	0.27	-1.92	0	-1.03	0.3	-0.17	-0.37	-2.42	-0.12	-1.73	0.03	2
PF3D7_0916600	PFI0815c	methyltransferase, putative	1	1.22	-0.81	0.98	1.47	0.19	0.46	-1.29	0.09	-0.92	0.1	0.28	0.29	-2.06	0.64	-1.38	-0.13	2
PF3D7_0916700	PFI0820c	RNA-binding protein musashi, putative	1	-0.24	-0.04	0.21	1.18	-0.18	-0.12	-2.63	-0.79	-1.27	-0.39	0.72	-0.15	-2.34	-0.44	-1.54	0.35	2
PF3D7_0916800	PFI0823w	conserved Plasmodium protein, unknown function	1	0.59	-2.14	-0.12	-0.32	0.52	0.8	-1.67	0.27	-0.79	0.38	-0.51	-0.62	-1.85	0.18	-1.29	0.13	2
PF3D7_0917600	PFI0860c	pre-mRNA-splicing factor ATP-dependent RNA helicase PRP43, putative	1	0.14	-0.3	-0.11	0.77	0.15	0.06	-1.37	-0.01	-1.12	-0.09	-0.37	-0.54	-1.72	-0.4	-2.08	-0.46	2
PF3D7_0917900	PFI0875w	heat shock protein 70	1	-0.06	-1.51	0.18	-0.68	0.46	-0.92	-0.43	-0.71	-1.02	0.15	-1.6	-1.27	-0.91	-0.08	-1.33	-0.49	2
PF3D7_0918300	PFI0895c	eukaryotic translation initiation factor 3 subunit F, putative	1	-0.32	-1.8	-1.09	-0.04	-0.85	0.16	-1.37	-0.5	-1.08	-0.13	-1.35	-0.82	-2.28	-0.44	-2.46	-0.8	2
PF3D7_0918500	PFI0904w, PFI0904w.1	telomerase RNA	1	1.32	-2.85	0.94	0.5	0.14	0.37	-1.18	-0.09	-0.2	0.4	0.15	0.84	-2.02	1.18	-1.68	0.14	2
PF3D7_0918900	PFI0925w	gamma-glutamylcysteine synthetase	1	-0.63	-0.64	-0.71	-0.08	-0.58	0.12	-0.8	0.16	-0.44	0.42	0.16	0.23	-0.89	-0.21	-1.03	-0.16	2
PF3D7_0922200	PFI1090w	S-adenosylmethionine synthetase	1	-0.08	-1.45	0.19	-1.1	-0.12	-1.41	-1.47	-0.67	-1.05	0.69	-1.85	-1.55	-0.61	0.37	-0.78	-0.22	2
PF3D7_0922500	PFI1105w	phosphoglycerate kinase	1	-0.09	-2.78	-1.03	-0.69	-0.03	-0.43	-2.03	0.11	-1.43	0.34	-1.95	-1.71	-2.56	-0.6	-2.72	-0.94	2
PF3D7_0922600	PFI1110w	glutamine synthetase, putative	1	-0.14	-0.35	-0.51	0.28	-0.42	0.3	-2.08	-0.67	-2.03	-0.02	-1.33	-0.68	-2.24	-0.58	-2.45	-0.71	2
PF3D7_0923800	PFI1170c	thioredoxin reductase	1	0.52	-1.49	-0.21	-0.81	0.31	-0.57	-0.63	-0.25	-0.53	0.12	-0.71	-0.83	-0.72	0.31	-0.86	-0.21	2
PF3D7_0925700	PFI1260c	histone deacetylase 1	1	-0.12	-2.4	-0.62	-0.31	-0.58	-0.28	-1.03	-0.31	-0.32	-0.22	-1.28	-0.33	-2.28	-0.69	-2.31	-0.82	2
PF3D7_0927900	PFI1370c	phosphatidylserine decarboxylase	1	-0.23	-1.65	0.07	-0.66	-0.27	-0.72	-1.12	-1.14	-0.71	-0.61	-0.68	-0.48	-1.3	0.08	0.16	-0.32	2
PF3D7_0928400	PFI1395w	conserved Plasmodium membrane protein, unknown function	1	0.77	-1.56	0.89	0.42	0.36	-0.5	-1.18	-0.45	-0.72	-0.1	-0.39	-0.4	-1.19	0.35	-1.01	0.05	2
PF3D7_0928900	PFI1420w	guanylate kinase	1	0.3	-0.97	-0.57	0.19	-0.58	0.56	-0.41	0.17	-0.54	0.5	-0.23	0.15	-0.88	-0.54	-1.5	-0.33	2
PF3D7_0931200	PFI1515w	selenoprotein	1	0.73	-1.63	0.12	0.08	0.11	-0.45	-1.21	-0.25	-0.3	0.19	-0.42	-0.11	-1.94	0.1	-1.03	-0.33	2
PF3D7_0933600	PFI1625c	mitochondrial-processing peptidase subunit beta, putative	1	0.25	-1.29	-0.3	-0.32	-0.11	0.25	-0.16	0.15	-0.14	0	-0.86	-0.55	-0.79	0.17	-1.74	-0.21	2
PF3D7_0935800	PFI1730w	cytoadherence linked asexual protein 9	1	0.34	-2	1.3	-0.69	0.62	-1.02	-1.52	-1.09	-0.75	-0.27	-0.42	-0.44	-1.76	-0.1	-1.24	0.02	2
PF3D7_1001600	PF10_0020	exported lipase 2	1	0.14	-1.47	0.98	-1.54	0.43	-1.92	-1.7	-0.99	-1.18	-0.04	-1.6	-1.56	-0.89	0.39	-0.13	-0.15	2
PF3D7_1002900	PF10_0033	conserved Plasmodium protein, unknown function	1	0.64	-1.71	-0.08	0.07	0.12	0.41	-0.58	-0.33	0.17	-0.06	-0.9	-0.63	-1.53	-0.05	-0.69	-0.32	2
PF3D7_1003300	PF10_0036	N-terminal acetyltransferase A complex catalytic subunit ARD1, putative	1	0.04	-1.47	-0.39	-0.13	-0.55	0.05	-1.25	-0.51	-0.21	-0.25	-0.58	-0.66	-1.7	-0.57	-0.97	-0.44	2
PF3D7_1004000	PF10_0043	60S ribosomal protein L13, putative	1	0.22	-1.64	-0.18	0.05	0.38	0.05	-1.46	0.03	-0.79	-0.26	-0.35	-0.93	-2.06	-0.54	-1.55	-0.25	2
PF3D7_1004800	PF10_0051	ADP/ATP carrier protein, putative	1	0.18	-0.98	-0.04	-0.42	0.15	-0.02	-1.3	-0.41	-1.17	-0.05	-0.57	-0.53	-0.99	-0.17	-0.9	-0.24	2
PF3D7_1006400	PF10_0064	heptatricopeptide repeat-containing protein, putative	1	-0.02	-2.03	-0.48	-0.53	-0.34	0.41	-1.14	0.22	-0.2	0.68	0.28	0.91	-1.63	-0.32	-1.57	-0.21	2
PF3D7_1006800	PF10_0068	single-strand telomeric DNA-binding protein GBP2, putative	1	0.27	-0.56	-0.45	0.42	0.26	0.37	-0.81	0.4	-0.3	0.16	-0.67	-0.47	-1.27	0.21	-0.81	-0.25	2
PF3D7_1007700	PF10_0075	AP2 domain transcription factor AP2-I	1	-0.14	-1.66	-0.49	-0.59	-0.11	0.12	-0.44	0.19	-0.21	0.02	-0.38	-0.15	-0.9	0.04	-0.92	-0.12	2
PF3D7_1014700	PF10_0144	prohibitin 2, putative	1	-0.36	-2.2	-1.72	-0.54	-1.33	0.38	-0.17	0.18	0.25	0.33	-0.61	-0.01	-1.08	-0.78	-1.6	-0.94	2
PF3D7_1019400	PF10_0187	60S ribosomal protein L30e, putative	1	0.67	-1.11	0.01	0.18	1.2	0.49	-2	0.34	-1.27	0.47	-0.45	-1.52	-2.32	-0.51	-2.45	-0.28	2
PF3D7_1019500	PF10_0188	conserved Plasmodium membrane protein, unknown function	1	0.37	-1.38	0.29	-0.37	-0.19	0.22	-0.99	-0.14	-0.59	0.24	-0.27	0.29	-1.42	-0.5	-1.49	-0.32	2
PF3D7_1021300	PF10_0207	apicoplast integral membrane protein, putative	1	1.15	-1.76	0.94	-0.07	0.92	0.25	-1.41	0	-0.65	0.6	-0.42	-0.24	-2.05	0.41	-0.97	0.17	2
PF3D7_1021400	PF10_0208	endomembrane protein 70, putative	1	0.49	-1.36	0.19	0.25	0.08	0.03	-0.75	-0.34	-0.98	0.17	-0.94	-0.44	-1.75	-0.09	-1.6	-0.34	2
PF3D7_1025700	PF10_0253	conserved protein, unknown function	1	0.92	-2.56	-0.15	-0.61	0.43	0.29	-0.33	0.13	0.14	0.38	-0.56	-0.43	-1.31	0.06	-1.7	-0.16	2
PF3D7_1027400	PF10_0269	DNA-directed RNA polymerase II subunit RPB7, putative	1	0.14	-0.72	-0.5	0.39	-0.42	-0.06	-1.18	-0.33	-0.86	-0.13	-0.58	-0.47	-1.67	0.01	-1.75	-0.44	2
PF3D7_1027800	PF10_0272	60S ribosomal protein L3	1	0.01	-0.57	-0.43	0.05	-0.12	0.15	-1.33	0.07	-1.08	0.19	-1.17	-0.89	-1.14	-0.35	-2.84	-0.57	2
PF3D7_1029600	PF10_0289	adenosine deaminase	1	-0.42	-2.47	-0.9	-1.23	-0.57	-0.55	-1.33	-0.33	-2.32	0.34	-2.94	-2.16	-1.83	-0.58	-2.7	-0.99	2
PF3D7_1030200	PF10_0295	claudin-like apicomplexan microneme protein, putative	1	0.08	-1.92	0.51	0.31	-0.11	-1.05	-1.93	-1.59	-0.9	-1.22	0.02	-0.16	-1.81	-0.16	-0.73	-0.01	2
PF3D7_1030500	PF10_0298	26S proteasome regulatory subunit RPN9, putative	1	0.18	-1.19	0.18	-0.61	0.52	0.21	-0.82	-0.21	-1.04	0.07	-0.56	-0.85	-1.45	-0.15	-1.29	-0.12	2
PF3D7_1032500	PF10_0317	DER1-like protein, putative	1	0.5	-2.59	-0.04	-0.4	-0.2	0.06	-0.74	-0.22	-0.45	0.37	-0.72	-0.01	-1.86	-0.14	-1.96	-0.5	2
PF3D7_1033700	PF10_0328	bromodomain protein 1	1	0.49	-1.55	-0.41	-0.47	0.3	-0.21	-0.72	0.39	-0.45	0.6	-0.51	-0.68	-1.64	0.27	-1.02	-0.02	2
PF3D7_1038900	PF10_0379	esterase, putative	1	-0.2	-1.69	-0.22	-1.03	-0.32	-0.44	-0.21	-0.76	-0.73	0.03	-0.7	-0.25	-0.99	-0.84	-0.76	-0.84	2
PF3D7_1102400	PF11_0036	phosphopantothenate--cysteine ligase, putative	1	-0.18	-1.93	-0.5	-0.36	-0.57	-0.35	-2.01	-0.68	-0.95	-0.09	-0.01	-0.33	-1.83	-0.33	-0.86	-0.36	2
PF3D7_1103700	PF11_0048	casein kinase II beta chain	1	0.21	-1.56	-0.58	-0.33	-0.22	-0.01	-1.46	-0.42	-1.77	0.14	-1.35	-0.91	-1.78	-0.56	-2.47	-0.83	2
PF3D7_1104400	PF11_0055	thioredoxin-like mero protein	1	0.68	-0.56	0.72	-0.02	1.1	0.1	-1.18	-0.01	-1.07	0.15	-0.81	-0.87	-0.95	0.58	-1.45	0.21	2
PF3D7_1104700	PF11_0058	DNA-directed RNA polymerase III subunit RPC8, putative	1	0.47	-1.44	-0.68	-0.2	-0.6	0.3	-1.02	-0.09	-0.32	0.35	-0.85	-0.38	-1.21	-0.24	-1.38	-0.58	2
PF3D7_1104800	PF11_0059	metabolite/drug transporter, putative	1	0.8	-1.88	-0.04	0.11	-0.07	0.09	-2.15	0.04	-1.39	0.49	-1.11	-0.92	-2.07	-0.04	-2.03	-0.4	2
PF3D7_1105300	PF11_0064	conserved Plasmodium protein, unknown function	1	0.34	-1.93	0.92	-0.11	1.11	0.49	-2.05	-0.94	-1.71	0	0.28	-0.42	-2.2	-0.27	-1.24	0.14	2
PF3D7_1105400	PF11_0065	40S ribosomal protein S4, putative	1	-0.14	-1.5	-1.07	-0.1	-0.01	-0.15	-1.5	0	-0.84	-0.17	-1.58	-1.36	-1.81	-0.43	-2.64	-1.01	2
PF3D7_1107000	PF11_0524	U6 snRNA-associated Sm-like protein LSm4, putative	1	0.54	-1.27	-0.44	-0.33	-0.37	-0.2	-0.65	-0.14	-0.58	0.14	-1.17	-0.67	-1.14	-0.32	-0.93	-0.73	2
PF3D7_1111300	PF11_0119	protein transport protein BOS1, putative	1	0.44	-1.42	0.63	-0.48	1.28	0.47	-0.92	-0.01	-0.85	0.12	-0.3	-0.73	-1.27	-0.53	-1.53	0.14	2
PF3D7_1111500	PF11_0121	acylphosphatase, putative	1	0.45	-1.9	-0.64	-0.53	-0.46	0.44	-0.07	0.19	0.41	0.03	-0.91	-0.07	-0.94	-0.1	-1.5	-0.4	2
PF3D7_1114200	PF11_0151, PF11_0152	GTPase-activating protein, putative	1	-0.75	-0.74	-0.35	1.04	-0.75	0.27	-2.04	-0.31	-0.67	-0.44	0.22	0.14	-2.34	-0.52	-1.21	0.09	2
PF3D7_1116200	PF11_0169	pyridoxine biosynthesis protein PDX2	1	0.06	-0.27	-0.5	0.71	-0.37	0.1	-1.3	-0.29	-0.66	0.11	0.14	0.07	-2.05	-0.09	-1.13	-0.4	2
PF3D7_1117300	PF11_0179	conserved protein, unknown function	1	0.57	-1.5	0.23	0.16	0.42	-0.11	-1.18	-0.65	-0.19	0.05	-0.29	-0.16	-1.87	0.39	-0.11	0.06	2
PF3D7_1118100	PF11_0187	AP-1 complex subunit sigma, putative	1	0.19	-1.84	-0.14	-0.1	-0.26	0.19	-1.48	-0.13	-0.51	0.36	0.05	0.2	-1.92	0.32	-0.68	0.12	2
PF3D7_1118400	PF11_0190	haloacid dehalogenase-like hydrolase, putative	1	0.36	-0.22	0.89	0.03	0.07	-0.46	-1.6	-0.29	-0.24	-0.25	0.39	0.06	-1.35	0.42	-1.19	0.1	2
PF3D7_1119600	PF11_0203	ATP-dependent zinc metalloprotease FTSH, putative	1	0.03	-0.9	-0.23	0.01	0.08	-0.07	-0.94	-0.13	-0.88	0.05	-0.75	-0.9	-1.18	-0.35	-1.33	-0.29	2
PF3D7_1122000	PF11_0228	conserved protein, unknown function	1	-0.08	-0.96	-0.55	-0.89	-0.04	0.51	-0.3	-0.39	-1.12	-0.17	-0.47	-0.4	-0.97	-0.44	-1.72	-0.41	2
PF3D7_1123200	PF11_0243	leucine-rich repeat protein	1	-0.34	-1.31	0.24	-0.13	-0.2	-1.08	-1.55	-0.98	-0.5	-0.66	-0.38	-0.14	-1.62	-0.29	-0.37	-0.36	2
PF3D7_1126200	PF11_0272	40S ribosomal protein S18, putative	1	0.15	-0.97	-0.5	0.42	-0.01	0.18	-2	0.24	-0.85	0.05	-0.91	-0.85	-1.88	0.09	-1.87	-0.52	2
PF3D7_1127600	PF11_0287	CRAL/TRIO domain-containing protein, putative	1	0.67	-2.33	0.73	0.53	0.79	0.52	-2.62	-0.35	-0.97	0.77	1.75	0.97	-2.25	0.1	-1.11	0.56	2
PF3D7_1128400	PF11_0295	bifunctional farnesyl/geranylgeranyl diphosphate synthase	1	0.46	-1.24	-0.27	-0.06	0.09	-0.1	-0.58	0.1	-0.44	0.06	-0.7	-0.45	-1.17	0.13	-0.64	-0.42	2
PF3D7_1129000	PF11_0301	spermidine synthase	1	-0.16	-2.59	-0.85	-0.77	-0.71	-0.64	-2.5	-0.58	-1.63	-0.16	-1.5	-1.47	-2.54	-0.52	-3.19	-1.01	2
PF3D7_1129900	PF11_0310	major facilitator superfamily-related transporter, putative	1	-0.46	-2.52	-1.13	0.08	-1.03	0.57	-1.33	-0.02	-0.21	0.1	-0.49	0.27	-2.4	-0.81	-2.17	-0.55	2
PF3D7_1132800	PF11_0338	aquaglyceroporin	1	0.79	-2.23	0.81	-0.05	0.1	0.61	-0.11	-0.45	-0.01	0.13	-0.69	-0.04	-1.07	0.2	-1.66	0.03	2
PF3D7_1135100	PF11_0362	protein phosphatase PPM8, putative	1	-0.38	-1.07	0.32	-0.07	-0.27	-1.08	-1.57	-1.58	-0.96	-0.57	-0.07	-0.28	-1.93	-0.21	-1.72	-0.28	2
PF3D7_1135300	PF11_0363	conserved Plasmodium membrane protein, unknown function	1	-0.02	-1.72	-0.28	-0.17	-0.36	0.37	-1.6	-0.86	-1.73	-0.35	-1.34	-1.21	-2.63	-1	-2.26	-0.91	2
PF3D7_1139000	PF11TR006, PF11TR006:ncRNA	unspecified product	1	-0.06	-1.27	-0.32	0.04	-0.36	0.07	-1.88	-0.43	-0.9	0.33	-0.74	0.02	-2.67	-0.15	-1.94	-0.31	2
PF3D7_1139200	PF11_0403	VPS9 domain-containing protein, putative	1	-0.28	-1.54	-0.58	-0.04	-0.22	-0.39	-1	-0.77	-0.53	-0.49	-1.1	-0.53	-1.87	-0.56	-1.27	-0.74	2
PF3D7_1140100	PF11_0412	V-type proton ATPase subunit F, putative	1	-0.06	-2.26	-0.09	-0.31	-0.23	0.13	-0.97	-0.35	-0.55	0.15	-0.69	-0.04	-1.83	-0.2	-1.65	-0.3	2
PF3D7_1142600	PF11_0438	60S ribosomal protein L35ae, putative	1	0.69	-0.83	0.4	1.11	0.77	0.4	-1.69	0.47	-0.86	0.71	0.02	-0.11	-2.12	0.28	-1.49	0.14	2
PF3D7_1143800	PF11_0452	oocyst capsule protein Cap93, putative	1	-0.2	-0.9	0.08	0.61	-0.15	0.49	-1.7	-0.4	-1.22	-0.16	0.01	-0.19	-1.91	-0.63	-1.42	-0.01	2
PF3D7_1144900	PF11_0461	ras-related protein Rab-6	1	0.59	-1.82	0.66	-0.38	0.46	-0.23	-1.34	-0.48	-0.74	-0.01	-0.85	-0.62	-1.69	0.28	-1.55	-0.09	2
PF3D7_1147900	PF11_0487	peroxisome assembly protein 22, putative	1	0.59	-1.76	0.65	0.11	0.47	0.47	-1.64	-0.21	-0.69	0.19	0.17	0.3	-2.46	0.32	-1.72	0.25	2
PF3D7_1148600	MAL11_rRNA, MAL11_rRNA:rRNA	18S ribosomal RNA	1	1.96	-2.15	-1.59	-0.32	1.48	1.91	0.55	-0.07	-1.17	0.06	0.12	-0.48	-1.49	0.17	-2.5	0.63	2
PF3D7_1201900	2277.t00019, MAL12P1.19, PFL0095c	conserved protein, unknown function	1	0.34	-1.2	-0.11	-0.3	0.02	-0.36	-0.9	-0.12	0.01	0.04	-0.57	-0.49	-1.32	0.37	-1.06	0.17	2
PF3D7_1206800	2277.t00069, MAL12P1.68, PFL0340w	conserved Plasmodium protein, unknown function	1	0.12	-1.75	-0.29	-0.1	0.03	1.04	-1.02	0.17	-0.96	0.36	-0.31	-0.24	-1.79	-0.04	-1.4	0.04	2
PF3D7_1211700	2277.t00117, MAL12P1.116, PFL0580w	DNA replication licensing factor MCM5, putative	1	0.08	-1.49	0.12	-0.68	0.19	-0.91	-0.86	-0.93	-1	-0.19	-0.84	-0.27	-1.31	-0.26	-1.04	-0.42	2
PF3D7_1211900	2277.t00119, MAL12P1.118, PFL0590c	non-SERCA-type Ca2+ -transporting P-ATPase	1	-0.09	-1.97	-0.09	0.05	-0.42	-0.42	-1.82	-0.52	-1.27	-0.22	-1.07	-0.98	-2.49	-0.65	-2.69	-0.49	2
PF3D7_1213800	2277.t00135, MAL12P1.134, PFL0670c	proline--tRNA ligase	1	-0.18	-0.7	-0.58	-0.08	-0.1	0.04	-0.97	-0.14	-1.25	0.11	-0.86	-0.69	-1.2	-0.31	-1.41	-0.33	2
PF3D7_1214400	2277.t00140, MAL12P1.139, PFL0695c	ER membrane protein complex subunit 6, putative	1	0.12	-1.29	-0.26	0.13	-0.01	0.49	-1.84	0.1	-0.91	0.41	-0.22	0.01	-1.9	-0.3	-0.91	-0.46	2
PF3D7_1214900	2277.t00145, MAL12P1.144, PFL0720w	conserved protein, unknown function	1	0.46	-3.29	0.24	-0.51	0.03	-0.28	-2.55	-0.47	-0.52	0.87	0.82	0.87	-2.86	0.29	-1.78	-0.14	2
PF3D7_1216200	2277.t00157, MAL12P1.156, PFL0780w	glycerol-3-phosphate dehydrogenase [NAD(+)], putative	1	-0.1	-1.98	-0.52	0.09	-0.29	0.07	-1.64	0.01	-0.73	0.23	-0.11	-0.24	-1.86	-0.26	-1.53	-0.13	2
PF3D7_1218500	2277.t00179, MAL12P1.179, PFL0895c	dynamin-like protein, putative	1	-0.81	-0.38	-0.19	1.03	-0.66	-0.21	-1.82	-0.69	-1.35	-0.75	-0.2	-0.47	-2.35	-0.76	-1.31	-0.09	2
PF3D7_1218600	2277.t00180, MAL12P1.180, PFL0900c	arginine--tRNA ligase	1	-0.27	-1.03	-0.74	0.13	-0.33	-0.29	-1.44	-0.27	-1.22	-0.1	-1.09	-1.04	-1.91	-0.77	-1.59	-0.66	2
PF3D7_1219600	2277.t00190, MAL12P1.190, PFL0950c	aminophospholipid-transporting P-ATPase	1	0.16	-0.96	0.11	-0.14	-0.11	-0.35	-1.19	-0.54	-1.25	-0.16	-0.96	-0.74	-1.39	-0.4	-1.12	-0.43	2
PF3D7_1223700	2277.t00228, MAL12P1.228, PFL1140w	vacuolar iron transporter	1	0.47	-2.17	-0.4	-0.59	-0.1	0.1	-0.62	-0.17	-0.81	0.29	-1.4	-1.22	-1	-0.21	-1.39	-0.63	2
PF3D7_1226300	2277.t00254, MAL12P1.254, PFL1270w	haloacid dehalogenase-like hydrolase, putative	1	-0.28	-1.39	-0.1	-0.06	-0.24	0.78	-1.8	-0.4	-1.62	0.12	-1.08	-0.28	-1.88	-0.46	-2.21	-0.55	2
PF3D7_1226600	2277.t00257, MAL12P1.257, PFL1285c	proliferating cell nuclear antigen 2	1	0.5	-1.65	0.28	-0.68	0.46	0.24	-0.61	-0.09	-0.57	0.23	-0.99	-0.56	-0.93	-0.13	-1.3	-0.35	2
PF3D7_1227200	2277.t00263, MAL12P1.263, PFL1315w	potassium channel K1	1	0.26	-0.85	-0.23	-0.17	-0.13	-0.07	-0.65	-0.16	-0.78	0.08	-0.93	-0.79	-1.18	-0.32	-0.95	-0.32	2
PF3D7_1234800	2277.t00336, MAL12P1.335, PFL1680w	splicing factor 3B subunit 3, putative	1	-0.03	-0.83	-0.8	-0.24	-0.43	0.26	-0.76	0.06	-0.89	0.15	-0.47	-0.28	-1.3	-0.36	-1.72	-0.36	2
PF3D7_1235200	2277.t00340, MAL12P1.338, PFL1700c	V-type K+-independent H+-translocating inorganic pyrophosphatase	1	0.93	-2.13	1.25	0.06	0.5	-1.53	-1.94	-1.82	-1.24	-1	-0.47	-0.65	-2.18	0.22	-1.21	0.01	2
PF3D7_1235600	2277.t00344, MAL12P1.342, PFL1720w	serine hydroxymethyltransferase	1	0.98	-2.29	1.19	-0.11	0.75	0.06	-1.25	-0.07	-0.49	0.33	0.25	0.3	-1.75	0.63	-1.44	0.13	2
PF3D7_1236700	2277.t00355, MAL12P1.353, PFL1775c	S-adenosyl-methyltransferase, putative	1	0.04	-0.93	-0.06	0.08	-0.11	-1.05	-1.38	-0.74	-1.32	-0.33	-0.4	-0.57	-1.14	-0.19	-0.7	-0.09	2
PF3D7_1237400	2277.t00362, PF12_0005, PFL1810w	hydrolase, putative	1	0.32	-1.51	0.14	-0.03	0.11	0.26	-1.15	-0.1	-0.35	-0.26	0.15	-0.01	-1.44	0.07	-0.28	-0.14	2
PF3D7_1238600	2277.t00374, MAL12P1.372, PFL1870c	sphingomyelin phosphodiesterase	1	-0.09	-1.18	0.7	-0.37	0.44	-0.36	-0.9	-0.62	-0.39	-0.53	-0.29	-0.44	-1.39	0	-0.68	-0.02	2
PF3D7_1238900	2277.t00377, MAL12P1.375, PFL1885c	protein kinase 2	1	-0.94	-1.4	0.32	-0.08	-0.39	-0.83	-2	-1.93	-1.61	-1.19	0.09	0.06	-1.36	-0.82	-0.82	-0.27	2
PF3D7_1239600	2277.t00384, MAL12P1.382, PFL1920c	hydroxyethylthiazole kinase	1	0.93	-0.92	0.51	-0.28	0.79	0.1	-1.27	0.31	-0.3	0.51	-0.5	-0.62	-1.24	0.46	-0.55	0.23	2
PF3D7_1239700	2277.t00385, MAL12P1.383, PFL1925w	ATP-dependent zinc metalloprotease FTSH 1	1	0.43	-1.46	0.02	-0.66	0.52	0.08	-0.54	-0.12	-0.91	0.17	-1.1	-0.91	-0.88	0.01	-1.55	-0.23	2
PF3D7_1247300	2277.t00454, MAL12P1.453, PFL2270w	GPI mannosyltransferase 2, putative	1	0.07	-0.81	-0.49	0.29	-0.45	-0.18	-1.04	-0.69	-0.6	-0.17	-0.39	-0.27	-1.3	-0.18	-0.95	-0.28	2
PF3D7_1249000	2277.t00470, MAL12P1.469, PFL2350c	conserved Plasmodium membrane protein, unknown function	1	0.21	-1.05	-0.62	0.15	-0.89	0.66	-0.38	0.5	-0.13	-0.1	0.07	0.64	-1.21	-0.31	-1.59	-0.36	2
PF3D7_1249100	2277.t00471, MAL12P1.470, PFL2355w	conserved protein, unknown function	1	-0.22	-0.82	-1.1	-0.02	-0.49	-0.02	-1.24	0.04	-0.54	0.25	0.29	0.12	-1.1	-0.18	-1.47	-0.48	2
PF3D7_1251100	2277.t00491, MAL12P1.488, PFL2455w	conserved Plasmodium protein, unknown function	1	-0.03	-0.39	-0.12	0.57	-0.46	0.11	-1.39	-0.52	-0.84	-0.28	-0.76	-0.66	-1.45	-0.03	-0.83	-0.18	2
PF3D7_1304100	MAL13P1.22	DNA ligase I	1	0.53	-1.54	0.34	-0.48	0.34	-0.12	-1.39	-0.18	-0.56	0.06	-0.06	0.09	-1.18	0.3	-0.78	0.18	2
PF3D7_1304200	MAL13P1.23	CorA-like Mg2+ transporter protein, putative	1	0.69	-1.38	1.21	0.64	0.38	0.24	-1.64	-0.76	-0.91	-0.29	0.4	0.51	-1.73	-0.11	-1.18	0.12	2
PF3D7_1306600	PF13_0034	V-type proton ATPase subunit H, putative	1	0.16	-1.92	-0.09	-0.36	0.11	0.34	-2.09	-0.44	-1.13	0.33	-0.32	-0.26	-2.43	-0.08	-1.9	-0.17	2
PF3D7_1311500	PF13_0063	26S protease regulatory subunit 7, putative	1	0.04	-2.14	0.11	-0.64	0.12	-0.09	-1.09	-0.54	-0.95	-0.2	-0.62	-0.67	-1.57	0.08	-1.07	-0.08	2
PF3D7_1311700	MAL13P1.55	cytochrome c, putative	1	0.25	-1.2	0.17	0.82	-0.1	-0.18	-1.9	-0.35	-0.74	0.4	0.45	0.84	-2.07	0.66	-1.77	-0.38	2
PF3D7_1311800	MAL13P1.56	M1-family alanyl aminopeptidase	1	-0.69	-1.1	-0.94	-0.3	-0.23	-0.2	-1.93	-0.51	-2.13	0.06	-1.31	-1.44	-1.88	-1.25	-2.85	-0.86	2
PF3D7_1313700	MAL13P1.69	Maf-like protein, putative	1	0.42	-1.4	-0.01	-0.52	0.14	-0.03	-1.24	-0.25	-0.34	0.34	0.03	0.26	-1.04	0.24	-0.37	-0.29	2
PF3D7_1315600	MAL13P1.82	CDP-diacylglycerol--inositol 3-phosphatidyltransferase	1	0.94	-2.67	0.59	-0.06	0.43	0.17	-1.54	-0.04	-0.44	0.49	-0.21	-0.15	-2.18	0.59	-1.03	0.3	2
PF3D7_1317000	PF13_0096	U4/U6.U5 tri-snRNP-associated protein 2, putative	1	0.2	-0.77	0.04	0.13	0.41	-0.25	-1.41	-0.41	-1.19	-0.42	-0.8	-1.05	-1.56	-0.39	-1.3	-0.32	2
PF3D7_1318000	MAL13P1.94	conserved protein, unknown function	1	0.3	-1.81	0.93	-0.15	-0.01	-1.42	-2.33	-2.4	-1.06	-1.42	-0.36	-0.32	-2.01	0.22	-0.68	0.01	2
PF3D7_1321400	MAL13P1.117	palmitoyltransferase DHHC8, putative	1	0.65	-1.86	0.77	0.62	0.24	-0.43	-2.29	-0.78	-0.58	0	0.49	0.08	-2.35	-0.2	-1.52	0.4	2
PF3D7_1321900	PF13_0125	conserved protein, unknown function	1	-0.47	-2.09	0.17	0.24	-0.28	-0.3	-1.83	-1.25	-0.9	-0.92	-0.34	-0.38	-2.12	-0.85	-0.76	-0.37	2
PF3D7_1324100	MAL13P1.131	conserved Plasmodium membrane protein, unknown function	1	0.51	-1.27	0.66	-0.29	0.49	-0.37	-0.88	-0.39	-1.03	0	-0.72	-0.54	-1.08	-0.11	-1.08	-0.15	2
PF3D7_1325000	PF13_0142	U6 snRNA-associated Sm-like protein LSm6, putative	1	0.52	-0.82	0.03	0.45	0.46	0.44	-1.71	0.08	-1.06	0.41	-0.73	-0.61	-1.78	0.2	-1.6	-0.24	2
PF3D7_1329300	PF13_0149	chromatin assembly factor 1 subunit B, putative	1	0.32	-1.51	0.44	0.06	0.59	0.55	-1.01	0.14	-0.85	0.42	0.11	0.32	-1.58	0.08	-1.22	0.19	2
PF3D7_1331800	PF13_0171	60S ribosomal protein L23, putative	1	0.45	-1.46	-0.25	0.62	0.58	0.97	-1.2	0.67	-0.3	0.61	-0.35	-0.16	-1.56	0.38	-1.44	-0.13	2
PF3D7_1332000	MAL13P1.169	syntaxin, Qa-SNARE family	1	0.18	-1.55	0.18	0.1	0.32	0.84	-1.81	-0.06	-0.73	0.06	0.38	0.12	-2.04	-0.07	-0.93	0.31	2
PF3D7_1332800	PF13_0178	eukaryotic translation initiation factor 6, putative	1	-0.23	-0.97	-0.94	0.39	-0.47	0.77	-1.27	0.24	-0.8	0.26	-0.14	-0.29	-2.19	-0.8	-2.17	-0.35	2
PF3D7_1333300	MAL13P1.171	transmembrane emp24 domain-containing protein, putative	1	-0.08	-1.74	-0.34	-0.49	-0.13	-0.2	-1.31	-0.23	-0.82	-0.04	-0.74	-0.61	-2.09	-0.27	-1.22	-0.52	2
PF3D7_1333400	MAL13P1.172	conserved protein, unknown function	1	-0.28	-1.32	-0.36	0.09	-0.37	-0.14	-1.75	-0.32	-1.24	-0.08	-0.35	-0.49	-2.11	-0.34	-2.03	-0.43	2
PF3D7_1335600	MAL13P1.178	conserved Plasmodium protein, unknown function	1	-0.17	-0.3	0.2	0.1	-0.17	0.1	-0.84	-0.57	-0.54	-0.21	-0.48	-0.12	-1.25	-0.12	-0.92	-0.38	2
PF3D7_1338000	MAL13P1.189	LMBR1 domain-containing protein, putative	1	0.89	-2.06	0.71	-0.04	0.94	0.38	-1.32	-0.14	-0.74	0.62	0.41	0.51	-1.51	-0.07	-0.95	0.1	2
PF3D7_1340900	MAL13P1.206	sodium-dependent phosphate transporter	1	0	-1.49	0.29	0.49	-0.03	0.21	-1.95	-0.37	-1.09	-0.02	-0.01	0.08	-2.06	-0.43	-1.76	-0.28	2
PF3D7_1341200	PF13_0224	60S ribosomal protein L18, putative	1	-0.1	-0.36	-0.54	0.66	0.29	0.19	-1.51	0.39	-0.83	0.15	-0.78	-0.93	-1.54	0.03	-1.6	-0.23	2
PF3D7_1341600	MAL13P1.210	GPI mannosyltransferase 3	1	0.26	-1.64	0.48	-0.65	0.07	0.4	-0.72	-0.39	-1.06	0.14	-0.83	-0.58	-0.99	-0.37	-1.77	-0.54	2
PF3D7_1342100	PF13_0229	aconitate hydratase	1	0.3	-1.03	0.49	-0.17	0.15	0.08	-0.9	-0.23	-0.2	-0.17	0.11	0.11	-1.28	-0.03	-0.85	0	2
PF3D7_1342700	MAL13P1.213	DNA-directed RNA polymerases I, II, and III subunit RPABC4, putative	1	0.1	-1.37	-0.33	0.37	-0.51	0.63	-1.98	-0.01	-0.56	0.32	0.07	0.01	-2.51	-0.27	-1.79	-0.12	2
PF3D7_1345100	MAL13P1.225	thioredoxin 2	1	0.11	-0.01	0.3	1.11	0.25	0.01	-1.49	-0.33	-0.45	0.03	0.34	0.11	-1.42	0.01	-1.01	0.35	2
PF3D7_1345500	MAL13P1.227	ubiquitin-conjugating enzyme E2	1	0.2	-1.22	0.45	-0.77	0.59	0.18	-1.14	-0.58	-1.16	0	-0.32	-0.67	-1.31	-0.02	-0.9	-0.03	2
PF3D7_1346100	MAL13P1.231, PF13_0244	protein transport protein SEC61 subunit alpha	1	0.14	-2.44	-0.01	-0.4	-0.26	-0.22	-1.24	-0.49	-0.8	0.23	-1.07	-0.72	-2.06	0.02	-2.34	-0.48	2
PF3D7_1349700	PF13_0260	peptidase, putative	1	0.09	-2.63	0.18	-0.81	0.26	-0.68	-2.77	-0.94	-1.59	0.87	0.1	0.29	-2.82	-0.2	-0.89	0.1	2
PF3D7_1351400	PF13_0268	60S ribosomal protein L17, putative	1	0.04	-0.9	-0.8	0.16	0.07	-0.2	-2	0.02	-1.17	-0.06	-1.39	-1.33	-1.54	-0.31	-2.21	-0.82	2
PF3D7_1353700	PF13_0281	reactive oxygen species modulator 1, putative	1	-0.31	-1.2	-1.02	-0.08	-0.61	0.31	-1.54	-0.01	-1.16	-0.03	-0.58	-0.66	-1.54	-0.74	-0.81	-0.65	2
PF3D7_1353900	MAL13P1.270	proteasome subunit alpha type-7, putative	1	0.01	-1.4	-0.03	-0.66	0.08	0.29	-0.37	-0.24	-1.29	-0.06	-1.51	-1.17	-0.93	-0.15	-1.32	-0.5	2
PF3D7_1354400	MAL13P1.271	V-type proton ATPase 21 kDa proteolipid subunit, putative	1	0.33	-1.38	-0.46	-0.34	-0.14	-0.37	-1.09	-0.65	-0.4	-0.33	-1.32	-1.08	-1.8	-0.58	-0.21	-0.61	2
PF3D7_1355100	PF13_0291	DNA replication licensing factor MCM6	1	0.24	-2.61	0.04	-0.82	0.4	-0.24	-0.79	-0.31	-0.42	0.25	-0.05	0.16	-1.92	0	-1.95	-0.21	2
PF3D7_1356300	PF13_0301	ubiquitin-conjugating enzyme E2, putative	1	0.92	-2.79	0.34	-0.33	0.28	0.08	-1.19	-0.13	0.39	-0.04	-0.12	0.12	-1.92	0.21	-0.38	0.21	2
PF3D7_1356600	PF13_0303	regulator of chromosome condensation, putative	1	-0.03	-0.47	0.18	-0.06	0.18	0.33	-0.99	-0.52	-0.78	-0.32	-0.19	-0.54	-1.29	-0.59	-0.54	-0.24	2
PF3D7_1356700	MAL13P1.277	DnaJ protein, putative	1	0.15	-0.86	-0.01	0.01	-0.22	0.18	-0.97	-0.33	-1.06	-0.37	-0.28	-0.47	-1.43	-0.57	-0.76	-0.26	2
PF3D7_1360200	MAL13P1.299	ER membrane protein complex subunit 3, putative	1	0.81	-1.17	0.41	0.8	0.36	-0.04	-1.68	-0.26	-1.02	0.32	-0.22	0.14	-2.27	0.26	-1.34	-0.22	2
PF3D7_1361100	PF13_0324	protein transport protein Sec24A	1	0.12	-1.25	0.33	0.1	-0.21	-0.28	-1.29	-0.49	-0.57	-0.26	-0.35	-0.14	-1.78	0.03	-1.85	-0.39	2
PF3D7_1361800	MAL13P1.308	glideosome-associated connector	1	-0.15	-2.92	0.59	-0.44	-0.12	-1.42	-2.23	-1.76	-0.74	-0.31	-0.03	0.05	-2.46	-0.4	-1.67	-0.19	2
PF3D7_1362300	PF13_0331	transmembrane and coiled-coil domain-containing protein 1, putative	1	0.32	-1.92	-0.34	0.09	0.09	0.27	-1.94	-0.17	-1.37	0.22	-1.05	-0.45	-2.77	-0.05	-2.33	-0.18	2
PF3D7_1365700	MAL13P1.329	SNARE associated Golgi protein, putative	1	0.62	-0.96	0.86	0.26	0.35	-0.14	-1.84	-0.42	-0.77	0.12	0.2	0.26	-1.45	0.01	-1.12	0.29	2
PF3D7_1368200	MAL13P1.344	ABC transporter E family member 1, putative	1	-0.48	-1.59	-1.14	-0.46	-0.53	-0.63	-1.71	-0.69	-1.72	-0.47	-1.67	-1.53	-2.16	-0.64	-1.72	-0.79	2
PF3D7_1369700	PF13.0362, PF13.0362:1:pep, PF13.0362:mRNA:1, PF13_0362	U2 small nuclear ribonucleoprotein A', putative	1	-0.09	-0.93	-0.69	0.08	-0.43	0.15	-0.31	-0.29	-0.38	0.03	-0.28	-0.22	-1.32	-0.24	-1.19	-0.14	2
PF3D7_1402300	PF14_0025	26S proteasome regulatory subunit RPN6	1	-0.09	-1.01	0.26	-0.58	0.21	0.25	-0.68	-0.31	-0.95	0.13	-0.39	-0.38	-0.97	-0.23	-2	-0.1	2
PF3D7_1402600	PF3D7_14_snoR22, PF3D7_14_snoR22.1	small nucleolar RNA snoR22	1	0.45	-0.64	-0.08	0.65	-0.16	0.11	-1.28	0.16	-1.09	0.08	-0.23	-0.14	-1.26	-0.04	-0.84	-0.07	2
PF3D7_1403900	PF14_0036	serine/threonine protein phosphatase CPPED1, putative	1	0.28	-1.76	-0.81	-0.42	-0.66	0.52	-0.3	0	-0.4	0.56	-1.05	-0.19	-0.93	-0.38	-1.6	-0.65	2
PF3D7_1404700	PF14_0044	conserved Plasmodium protein, unknown function	1	-0.7	-1.45	0.68	0.91	-0.2	-0.73	-3.38	-2.42	-2.06	-1.42	0.64	0.34	-2.88	-0.42	-1.75	0.39	2
PF3D7_1406800	PF14_0065	glideosome associated protein with multiple membrane spans 3	1	0.99	-2.81	1.88	0.43	0.46	0.03	-2.07	-0.59	-0.5	-0.08	0.46	1	-2.28	0.84	-1.91	0.34	2
PF3D7_1408000	PF14_0077	plasmepsin II	1	0.13	-2.16	-0.28	0.02	0.4	0.75	-2.12	-0.06	-1.9	0.63	-0.61	-0.85	-2.22	-0.39	-3.13	-0.18	2
PF3D7_1409800	PF14_0096	CUGBP Elav-like family member 2, putative	1	-0.57	-1.4	-0.65	-0.52	-0.15	0.87	-0.33	0.12	-0.71	0.28	-0.29	0.11	-0.84	-0.24	-1.07	-0.16	2
PF3D7_1409900	PF14_0097	cytidine diphosphate-diacylglycerol synthase	1	0.37	-1.19	-0.45	-0.03	-0.02	1.22	-0.15	0.08	-0.21	0.19	-0.34	-0.25	-1	0.01	-1.48	-0.11	2
PF3D7_1410700	PF14_0105	conserved protein, unknown function	1	0.86	-1.72	0.97	-0.65	0.62	0.32	-1.1	-0.28	-0.7	0.61	-0.26	-0.22	-1.01	0.38	-1.46	0.27	2
PF3D7_1412000	PF14_0119	p1/s1 nuclease, putative	1	0.55	-1.31	1.5	0.25	0.59	-0.36	-1.5	-0.92	-0.92	-0.61	0.09	-0.3	-1.8	0.02	-0.9	0.27	2
PF3D7_1413800	PF14_0136	diphthamide biosynthesis protein 1, putative	1	-0.47	-0.36	-0.47	0.8	-0.74	0.03	-1.78	-0.4	-1.18	-0.56	-0.39	-0.5	-1.99	-0.91	-1.3	-0.41	2
PF3D7_1413900	PF14_0137	DnaJ protein, putative	1	0.4	-1.63	0.01	0	-0.12	0.06	-1	-0.21	-0.65	0.24	-0.76	-0.49	-2.11	-0.03	-1.66	-0.32	2
PF3D7_1414400	PF14_0142	serine/threonine protein phosphatase PP1	1	0.72	-2.39	0.6	-0.67	0.47	-0.04	-1.23	-0.3	-0.25	-0.05	-0.57	-0.56	-1.57	0.05	-0.67	-0.14	2
PF3D7_1414800	PF14_0146	small nuclear ribonucleoprotein-associated protein B, putative	1	-0.1	-0.35	-0.34	0.09	-0.03	0.03	-1.27	-0.14	-1.3	-0.02	-0.82	-1.12	-1.25	-0.12	-2.1	-0.55	2
PF3D7_1415200	PF14_0150	DNA-directed RNA polymerases I and III subunit RPAC2, putative	1	0	-0.62	-0.55	0.7	-0.95	0.46	-1.23	-0.16	-0.59	-0.05	-0.18	-0.15	-1.83	-0.64	-1.26	-0.51	2
PF3D7_1416300	PF14_0161	N-acyl-phosphatidylethanolamine-hydrolyzing phospholipase D, putative	1	0.33	-1.88	-0.14	-0.66	0.14	0.42	-0.96	-0.19	-1.15	-0.09	-1.07	-0.78	-1.55	0.2	-0.9	-0.09	2
PF3D7_1419500	PF14_0189	conserved Plasmodium protein, unknown function	1	0.88	-2.23	0.27	-0.6	0.45	-0.78	-0.35	1.17	-0.13	1.19	-0.96	-0.65	-1.42	0.8	-0.81	0.4	2
PF3D7_1419800	PF14_0192	glutathione reductase	1	0.48	-1.77	-0.45	-0.99	0.27	-0.55	-0.51	-0.14	-0.2	0.64	-0.63	-0.51	-0.55	-0.14	-1.17	-0.45	2
PF3D7_1426000	PF14_0240	60S ribosomal protein L21	1	0.41	-0.74	-0.42	0.05	0.22	-0.3	-1.59	0.22	-1.15	0.28	-1.45	-1.41	-1.31	-0.12	-1.75	-0.47	2
PF3D7_1427400	PF14_0253	conserved Plasmodium membrane protein, unknown function	1	0.07	-1.83	-0.1	-0.63	0.24	-0.33	-0.99	-0.66	-1.27	-0.02	-1.04	-0.84	-1.44	-0.07	-0.79	-0.29	2
PF3D7_1428000	PF14_0258	conserved Plasmodium membrane protein, unknown function	1	0.85	-2.26	0.71	-0.43	0.52	-0.24	-1.43	-0.24	-0.1	0.31	-0.03	0.27	-1.65	0.44	-0.76	0.12	2
PF3D7_1432100	PF14_0301	voltage-dependent anion-selective channel protein, putative	1	0.64	-0.9	0.62	0.35	0.62	0.66	-1.81	0.13	-1.22	0.82	0.03	0.1	-1.46	0.45	-1.54	0.23	2
PF3D7_1433300	PF14_0314	chromatin assembly factor 1 P55 subunit, putative	1	0.41	-1.65	0.68	-0.01	0.24	-0.15	-1.23	-0.55	-0.61	-0.14	-0.18	-0.48	-1.67	0.13	-0.41	0.1	2
PF3D7_1436600	PF14_0346	cGMP-dependent protein kinase	1	0.44	-1.63	0.76	-0.01	0.39	-0.45	-1.21	-0.96	-0.44	-0.75	-0.23	-0.23	-1.37	-0.06	-0.79	0.1	2
PF3D7_1436900	PF14_0349	histidine triad protein, putative	1	0.24	-0.75	-0.07	0.25	-0.07	0.73	-0.41	-0.22	-0.73	-0.31	-0.67	-0.57	-1.61	0.15	-0.68	-0.09	2
PF3D7_1437500	PF14_0355	conserved Plasmodium membrane protein, unknown function	1	1.21	-1.05	1.2	-0.21	0.64	-0.25	-2.75	-0.51	-1.57	0.68	-0.05	-0.29	-1.96	0	-2.31	-0.07	2
PF3D7_1437800	PF14_0358	trafficking protein particle complex subunit 5, putative	1	-0.25	-0.98	-0.52	0.1	-0.23	0.35	-1.43	-0.42	-0.96	-0.28	-0.51	-0.73	-1.7	-0.4	-0.79	-0.44	2
PF3D7_1438600	PF14_0365	conserved protein, unknown function	1	-0.02	-0.63	-0.56	-0.13	-0.35	0.36	-1.15	-0.45	-0.87	-0.06	-0.61	-0.4	-1.38	-0.63	-1.67	-0.5	2
PF3D7_1439000	PF14_0369	copper transporter	1	0.77	-2.26	1.33	-1.02	0.83	-1.11	-1.8	-1.26	-1.76	0.13	-0.48	-0.56	-2.02	0.39	-2.24	-0.04	2
PF3D7_1441000	PF14_0389	cytoplasmic tRNA 2-thiolation protein 2, putative	1	-1.01	-0.57	-0.17	0.39	-0.06	-0.13	-1.23	-0.58	-1.16	-0.49	-0.69	-0.72	-1.93	-0.81	-1.63	-0.65	2
PF3D7_1441400	PF14_0393	FACT complex subunit SSRP1, putative	1	0.31	-1.5	-0.32	-0.4	-0.07	0.04	-0.46	0.09	-0.24	0.42	-0.84	-0.42	-0.91	-0.14	-1.13	-0.4	2
PF3D7_1442500	1396.t00379, PF14_0403	geranylgeranyl transferase type-2 subunit alpha, putative	1	-0.03	-0.72	-0.21	-0.19	-0.07	-0.34	-1.3	-0.22	-0.96	0.04	-0.88	-0.91	-1.4	-0.24	-1.45	-0.68	2
PF3D7_1443700	PF14_0415	dephospho-CoA kinase, putative	1	1.02	-1.32	1.82	-0.47	1.37	0.07	-1.78	-0.68	-1.52	0.6	0.07	-0.1	-1.85	0.55	-1.03	-0.02	2
PF3D7_1443900	PF14_0417	heat shock protein 90, putative	1	0.14	-1.21	-0.28	-0.59	0.33	-0.04	-0.45	-0.04	-1.14	0.26	-1.12	-0.97	-0.73	0.11	-1.21	-0.08	2
PF3D7_1444300	PF14_0421	1-acyl-sn-glycerol-3-phosphate acyltransferase, putative	1	0.14	-2.04	0.35	-0.14	0.23	0.19	-1.56	-0.12	-0.33	0.57	0.47	0.63	-1.8	0.43	-0.68	0.06	2
PF3D7_1446200	PF14_0439	M17 leucyl aminopeptidase	1	-0.06	-2.06	-1.09	-0.1	-0.46	-0.31	-1.52	-0.16	-1.32	0.07	-1.65	-1.48	-1.92	-0.73	-2.75	-0.79	2
PF3D7_1447400	PF14_0790	conserved Plasmodium protein, unknown function	1	-0.3	-1.17	-1.11	0.09	-1.24	0.32	-1.13	-0.23	0.14	0.09	-0.32	0.01	-2.15	-0.03	-1.84	-0.39	2
PF3D7_1447700	PF14_0453	conserved protein, unknown function	1	0.23	-3.77	0.4	-0.58	0.18	-1.29	-2.91	-0.91	-1.32	-0.17	-0.89	-1.08	-3.19	0.12	-1.4	-0.51	2
PF3D7_1451800	PF14_0493	sortilin	1	-0.02	-1.83	-0.5	-0.89	-0.03	-0.09	-0.86	-0.21	-0.17	0.45	-0.46	-0.15	-1.09	0.2	-1.67	-0.28	2
PF3D7_1454500	PF14_0518	iron sulfur cluster assembly protein, putative	1	0	-1.17	-0.42	0.33	-0.52	0.46	-0.49	0.09	0.09	0.19	-0.02	0.38	-1.7	-0.22	-1.4	-0.06	2
PF3D7_1454700	PF14_0520	6-phosphogluconate dehydrogenase, decarboxylating	1	0.25	-0.9	-0.25	-0.37	0.03	-0.05	-0.78	-0.28	-0.94	0.18	-1.15	-0.81	-1.08	-0.08	-1.47	-0.43	2
PF3D7_1455400	PF14_0528	hemolysin III	1	0.2	-3.42	-0.47	0.24	-0.38	0.23	-3.24	-0.55	-1.88	0.32	-0.77	-0.4	-4.2	-0.95	-2.77	-0.7	2
PF3D7_1455500	PF14_0529	AP-1 complex subunit gamma, putative	1	-0.15	-0.89	-0.26	-0.32	-0.13	0.03	-0.53	-0.25	-0.56	-0.02	-0.52	-0.25	-1.11	-0.17	-1.43	-0.33	2
PF3D7_1456700	PF14_0540	conserved Plasmodium protein, unknown function	1	-0.45	-1.43	-0.46	-0.53	-0.52	0.02	0.28	-0.14	-0.06	0.21	-0.76	0.1	-1	-0.32	-2.03	-0.5	2
PF3D7_1456800	PF14_0541	V-type H(+)-translocating pyrophosphatase, putative	1	-1.08	-2.11	-0.9	0.74	-0.99	-0.53	-2.69	-0.77	-1.25	-0.19	-0.99	-0.67	-2.85	-0.46	-2.58	-0.64	2
PF3D7_1458000	PF14_0553	cysteine proteinase falcipain 1	1	-0.11	-0.4	0.03	0.9	-0.29	0.25	-1.16	0.03	-0.56	0	-0.02	0.16	-1.46	0.02	-1.14	0.04	2
PF3D7_1459400	PF14_0567	conserved protein, unknown function	1	0.43	-0.44	0.33	0.08	0.49	-0.21	-1.11	-1.21	-1.77	-0.77	-1.24	-1.21	-1.94	-0.51	-1.17	-0.48	2
PF3D7_1459900	PF14_0572	rhoptry protein, putative	1	0.99	-1.76	1.09	0.03	0.68	-0.99	-2.73	-2.47	-1.89	-1.21	0.06	-0.47	-2.22	-0.43	-0.48	0.07	2
PF3D7_1462100	PF14_0591	conserved Plasmodium protein, unknown function	1	0.34	-1.3	0.61	-0.88	0.73	-0.24	-1.04	-0.58	-1.16	0.04	-0.86	-0.78	-1.08	-0.24	-0.99	-0.38	2
PF3D7_1466300	PF14_0632	26S proteasome regulatory subunit RPN2, putative	1	0.06	-1.82	-0.14	-0.53	0.19	-0.38	-0.85	-0.51	-1.08	-0.19	-0.75	-0.65	-1.61	-0.19	-2.04	-0.36	2
PF3D7_1468700	PF14_0655	eukaryotic initiation factor 4A	1	0.2	-2.14	-0.31	0.67	0.31	0.17	-2.92	0.06	-1.55	0.28	-0.69	-0.97	-3.11	-0.56	-3.09	-0.61	2
PF3D7_1470900	PF14_0676	proteasome subunit beta type-2, putative	1	1.12	-1.61	0.83	0.04	0.85	0.81	-1.42	0.5	-0.38	0.8	0.14	-0.09	-1.42	0.43	-1.94	0.39	2
PF3D7_1471200	PF14_0679	inorganic anion exchanger, inorganic anion antiporter	1	0.69	-3.55	0.07	-0.74	0.07	-0.25	-1.51	-0.3	-0.98	0.44	-1.56	-0.6	-2.76	-0.04	-2.07	-0.4	2
PF3D7_1472300	PF14_0691	conserved protein, unknown function	1	0.06	-1.91	0.1	-0.36	-0.2	-0.27	-1.71	-0.67	-1.11	-0.08	-0.31	-0.15	-1.93	0.08	-0.8	-0.07	2
PF3D7_1474600	PF14_0714	vacuole membrane protein 1, putative	1	0.24	-1.04	0.38	0.25	0.11	0.25	-1.75	-0.47	-0.76	0.23	-0.14	0.02	-1.43	-0.25	-1.83	0.08	2
PFC10_API0003:tRNA	null		1	1.29	-2.54	0.58	-0.47	0.9	0.98	-1.76	-0.41	-1.46	0.41	-1.66	-1.32	-2.23	0.32	-1.32	-0.1	2
PFC10_API0004:tRNA	null		1	0.8	-2.24	0.87	0.86	0.69	0.28	-2.3	-0.54	-0.64	-0.53	-0.24	-0.39	-2.66	0.37	-1.32	-0.25	2
PFC10_API0005:tRNA	null		1	0.99	-2.14	0.61	0.08	0.5	-0.08	-1.5	-0.52	-0.56	-0.16	-0.42	-0.71	-2.14	0.21	-1.27	-0.01	2
PFC10_API0006:tRNA	null		1	0.58	-1.81	0.56	0.15	0.33	-0.21	-1.29	-0.86	-0.89	-0.75	-0.97	-1.09	-1.91	-0.24	-0.96	-0.56	2
PFC10_API0007:tRNA	null		1	0.58	-1.91	0.51	0.2	0.16	-0.1	-1.48	-0.68	-0.74	-0.37	-0.52	-0.57	-1.81	-0.08	-0.88	-0.22	2
PFC10_API0008:tRNA	null		1	0.73	-1.25	0.78	0.32	0.83	0.13	-1.14	-0.8	-0.75	0	-0.56	-0.8	-1.59	0.04	-0.83	-0.53	2
PFC10_API0009:tRNA	null		1	1.34	-2.47	0.95	-0.69	0.69	0.96	-1.14	-0.23	-0.57	0.44	-1.25	-1.27	-1.45	0.68	-1.83	-0.19	2
PFC10_API0012	PFC10_API0012		1	1.92	-1.47	1.42	-0.6	0.83	0.71	-0.91	-0.64	-1.38	0.6	-1.3	-1.64	-1.14	-0.39	-1.86	-0.59	2
PFC10_API0015	PFC10_API0015		1	1.56	-2.3	0.99	-0.64	0.4	0.5	-0.75	-0.41	-0.51	0.29	-1.24	-1.25	-1.36	0.06	-0.4	-0.5	2
PFC10_API0016	PFC10_API0016		1	1.43	-3.97	1.06	-0.68	0.51	1.39	-2.1	-0.5	-1.05	0.4	-0.67	-1.18	-2.82	-0.7	-2.06	-0.44	2
PF3D7_0102300	MAL1P1.14, PFA0115w	Plasmodium exported protein, unknown function	1	0.26	-1.27	-0.18	-2.11	0.05	-0.94	0.16	-0.51	-1.82	-0.26	-2.54	-2.43	0.19	-0.72	-0.71	-0.95	3
PF3D7_0107500	MAL1P2.03, PFA0375c	NPC1-related protein, putative	1	-0.94	0.33	-0.61	0.4	-0.71	-0.63	-1.61	-0.89	-1.07	-0.6	-0.59	-0.65	-0.86	-0.68	-1.04	-0.27	3
PF3D7_0109800	MAL1P2.25, PFA0480w	phenylalanine--tRNA ligase alpha subunit	1	-0.42	-0.23	-0.52	0.02	-0.22	0.13	-1.33	-0.15	-1.31	-0.23	-0.63	-0.6	-1.23	-0.41	-1.52	-0.34	3
PF3D7_0111700	MAL1P2.42, PFA0565c	conserved protein, unknown function	1	-0.02	-0.75	-0.28	-0.54	-0.15	0.28	-0.65	-0.6	-2.19	-0.21	-2.15	-1.48	-0.87	-0.6	-1.11	-0.76	3
PF3D7_0112100	MAL1P3.02, PFA0585w	conserved Plasmodium protein, unknown function	1	-1.5	0.01	-0.34	0.95	0.11	-0.81	-0.44	-0.45	-0.35	-1.17	-1.06	-1.04	-1.22	-0.64	-1.15	-0.44	3
PF3D7_0112900	MAL1P3.05, PFA0615w	Plasmodium exported protein, unknown function	1	-0.28	-1.37	-0.68	-1.43	0.18	-1.59	-0.95	0.41	-1.26	0.35	-1.72	-1.84	0.31	0.04	-0.58	-0.49	3
PF3D7_0113000	MAL1P3.06, PFA0620c	glutamic acid-rich protein	1	-0.64	-0.05	-1.24	0.37	-0.99	-0.86	-0.92	-0.24	-0.96	-0.09	-1.49	-1.22	-1.13	-0.61	-0.66	-0.72	3
PF3D7_0113700	MAL1P4.10, PFA0660w	heat shock protein 40, type II	1	-1	1.04	-1	0.74	-1.44	-0.41	-1.84	-0.95	-1.58	-0.9	-0.8	-0.62	-1.74	-1.13	-0.5	-0.68	3
PF3D7_0200700	PF02_0007, PFB0040c	rifin	1	-1.67	-0.76	-0.28	-0.34	-0.15	-0.65	-0.94	-1.01	-1.37	-0.94	-0.57	-0.98	-0.66	-1.11	-1.35	-0.83	3
PF3D7_0201900	PF02_0019, PFB0095c	erythrocyte membrane protein 3	1	-1.35	0.66	-1.3	-0.25	-0.87	-1.46	-1.47	0.07	-1.03	-0.89	-1.48	-2.05	-0.47	-1.1	-0.78	-1.01	3
PF3D7_0204300	PF02_0041, PFB0195c	conserved Plasmodium protein, unknown function	1	-0.56	0.67	-0.66	-0.06	-0.01	-1.11	-0.78	-0.26	-0.54	-0.51	-1.15	-1.09	-0.46	-0.5	-1.09	-0.79	3
PF3D7_0204500	PF02_0042, PFB0200c	aspartate transaminase	1	0.09	-0.43	-0.53	0.15	-0.14	-0.57	-1.36	-0.53	-1.5	-0.04	-1.41	-1.5	-1.36	-0.26	-1.53	-0.58	3
PF3D7_0205400	PF02_0050, PFB0240w	PCI domain-containing protein, putative	1	-0.69	-0.08	-1.22	-0.23	-0.85	-0.39	-0.25	-0.6	-0.89	-0.26	-1.32	-0.79	-0.58	-0.76	-0.97	-0.76	3
PF3D7_0205500	PF02_0051, PFB0245c	DNA-directed RNA polymerase II 16 kDa subunit, putative	1	-0.43	-1.22	-1.27	-0.21	-0.97	-0.52	-1.41	-0.82	-0.82	-0.54	-1.18	-1.09	-1.82	-0.69	-1.41	-1.12	3
PF3D7_0209200	PF02_0088, PFB0415c	exosome complex component MTR3, putative	1	-0.19	-0.23	-0.4	0.21	-0.31	0.05	-0.34	-0.45	-0.72	-0.17	-1.1	-0.85	-1.03	-0.44	-1.4	-0.66	3
PF3D7_0209800	PF02_0093, PFB0445c	ATP-dependent RNA helicase UAP56	1	-0.62	-0.13	-1.04	-0.42	-0.62	-0.32	-0.3	-0.58	-0.9	-0.37	-1.73	-1.23	-0.38	-0.61	-1.13	-0.92	3
PF3D7_0210800	PF02_0101, PFB0485c	conserved Plasmodium protein, unknown function	1	-1.34	0.24	-1.24	0.33	-1.34	0.36	-1.04	-0.72	-1.1	-0.55	-0.35	-0.25	-1.22	-1.19	-1.07	-0.67	3
PF3D7_0210900	PF02_0102, PFB0490c	conserved Plasmodium protein, unknown function	1	-0.38	0.44	-0.74	-0.25	-0.33	-0.28	0.39	-0.44	-0.51	-0.38	-1.43	-1.3	0.28	-0.31	-0.37	-0.74	3
PF3D7_0211000	PF02TR002, PF02TR002:ncRNA	unspecified product	1	-0.56	0.59	-0.61	0.26	-0.57	-0.93	-0.73	-1.03	-1.46	-0.92	-1.16	-1	-0.53	-0.03	0.51	-0.42	3
PF3D7_0212300	PF02_0115, PFB0550w	peptide chain release factor subunit 1, putative	1	-0.23	-0.32	-0.89	-0.16	-0.45	0.02	-0.06	-0.16	-0.54	0.03	-0.91	-0.5	-0.26	-0.4	-0.9	-0.52	3
PF3D7_0212400	PF02_0116, PFB0555c	conserved Plasmodium membrane protein, unknown function	1	0.03	0.03	-0.16	-0.25	-0.25	-0.23	-0.44	-0.19	-0.78	-0.08	-0.99	-0.72	-0.31	-0.41	-0.54	-0.47	3
PF3D7_0214000	PF02_0131, PFB0635w	T-complex protein 1 subunit theta	1	0.12	-0.12	-0.7	0.21	-0.16	0.52	-0.62	0.42	-0.75	0.27	-0.67	-0.46	-0.69	-0.53	-1.86	-0.32	3
PF3D7_0214800	PF02_0139, PFB0675w	conserved Plasmodium membrane protein, unknown function	1	-0.74	-0.24	-0.25	0.16	-0.86	-0.03	-1.23	-0.7	-0.93	-0.72	-0.6	-0.28	-0.74	-1.07	-1.05	-0.31	3
PF3D7_0216300	PF02_0153, PFB0745w	conserved Plasmodium protein, unknown function	1	0.04	0.43	-0.69	0.1	-0.19	0.14	-0.27	-0.23	-0.93	-0.3	-1.35	-1.06	-0.23	-0.66	-1.13	-0.72	3
PF3D7_0217700	PF02_0168, PFB0826c	E2F-associated phosphoprotein, putative	1	0.15	0.32	-0.36	0.77	-0.1	-0.17	-1.08	-0.54	-1.07	0.02	-0.18	-0.5	-1.02	-0.08	-0.51	-0.67	3
PF3D7_0218500	PF02_0175, PFB0865w	small nuclear ribonucleoprotein Sm D2, putative	1	0.39	-0.5	-0.65	-0.06	-0.34	-0.07	-0.78	0.06	-0.21	0.21	-1.6	-0.79	-1.12	-0.16	-0.81	-0.39	3
PF3D7_0218600	PF02_0176, PFB0870w	patatin-like phospholipase, putative	1	-0.12	-0.13	-0.52	-0.05	-0.3	-0.27	-0.2	-0.02	-0.38	-0.12	-0.98	-0.87	-0.17	-0.42	-0.43	-0.51	3
PF3D7_0219200	PF02_0179, PFB0885w	40S ribosomal protein S30	1	-0.59	0.1	-0.98	-0.44	-0.57	-0.23	-0.32	-0.5	-0.93	-0.47	-1.68	-1.49	-0.29	-0.52	-0.72	-1.05	3
PF3D7_0220200	PF02_0189, PFB0921c	Plasmodium exported protein, unknown function	1	-0.63	-0.05	-0.67	-0.28	-0.52	-0.78	-0.97	-0.03	-0.89	0.02	-1.49	-1.93	0.11	-0.37	-0.1	-0.67	3
PF3D7_0220300	PF02_0190, PFB0923c	Plasmodium exported protein, unknown function	1	-0.98	-0.6	-1.03	-0.4	-1.19	-1.54	-1.47	-0.99	-1.2	-0.61	-1.16	-1.36	-0.48	-0.54	0.33	-0.54	3
PF3D7_0220600	PF02_0193, PFB0930w	Plasmodium exported protein (hyp9), unknown function	1	-0.28	-1.08	-0.95	0.04	-0.67	-1.27	-1.69	-0.77	-1.69	-0.33	-1.79	-1.72	-1.66	-0.81	-1.01	-1.01	3
PF3D7_0222100	PF02_0209, PFB0985c	Pfmc-2TM Maurer's cleft two transmembrane protein	1	-0.53	-0.93	-1.78	-0.12	-0.92	-1.52	-1.01	0.2	-0.84	-0.46	-2.04	-2.01	-1	-1.72	-1.33	-1.89	3
PF3D7_0301200	MAL3P8.10, PFC0060c	serine/threonine protein kinase, FIKK family	1	-1.08	0.12	-0.6	0.53	-1.11	-1.07	-1.63	-0.99	-1.11	-1.17	-1.39	-1.06	-1.38	-1.07	-1.48	-0.9	3
PF3D7_0301500	MAL3P8.13, PFC0075c	Plasmodium exported protein, unknown function	1	-0.98	0.78	-0.5	0.38	-0.77	-0.65	-0.07	-0.66	-0.62	-0.41	-0.63	-0.28	-0.55	-0.72	-0.5	-0.63	3
PF3D7_0301700	MAL3P8.15, PFC0085c	Plasmodium exported protein, unknown function	1	-0.63	-1.04	-0.99	-0.17	-0.73	-1.18	-1.68	-0.57	-1.65	-0.22	-1.59	-1.19	-1.16	-0.62	-1.5	-0.7	3
PF3D7_0302000	MAL3P8.18, PFC0100c	pre-mRNA-splicing factor PRP46, putative	1	-0.31	0.15	-0.65	0.22	-0.65	-0.21	-0.65	-0.45	-0.85	-0.32	-0.82	-0.62	-0.74	-0.83	-1.48	-0.75	3
PF3D7_0302800	MAL3P1.8, PFC0130c	conserved Plasmodium protein, unknown function	1	-0.95	0.94	-0.37	0.24	-0.73	-0.44	-0.34	-0.51	-0.69	-0.46	-0.97	-0.48	-0.4	-0.53	-0.41	-0.45	3
PF3D7_0302900	MAL3P1.9, PFC0135c	exportin-1, putative	1	0.16	-0.56	-0.04	-0.29	0.04	0.05	-0.41	-0.34	-1.22	0.05	-0.97	-0.63	-0.74	-0.26	-1.5	-0.38	3
PF3D7_0304200	MAL3P2.7, PFC0190c	EH domain-containing protein	1	-0.38	0.02	-0.56	0.03	-0.58	-0.37	-0.17	-0.81	-0.49	-0.72	-0.54	-0.56	-0.8	-0.43	-0.42	-0.37	3
PF3D7_0304500	MAL3P2.10, PFC0205c	1-cys-glutaredoxin-like protein-1	1	0.37	-1.25	-0.62	-0.47	-0.37	0.35	-0.25	0.01	-0.73	-0.01	-1.37	-1.01	-0.61	-0.61	-0.73	-0.76	3
PF3D7_0305300	MAL3P2.17, PFC0240c	conserved Plasmodium membrane protein, unknown function	1	-0.75	-0.21	-0.51	0.44	-0.83	-0.23	-1.62	-0.73	-1.19	-0.38	-0.67	-0.48	-1.82	-0.99	-1.64	-0.56	3
PF3D7_0305500	MAL3P2.18, PFC0245c	conserved Plasmodium protein, unknown function	1	-0.31	0	-0.04	-0.28	-0.24	-0.39	-0.75	-0.26	-0.64	-0.2	-0.71	-0.61	-0.21	-0.43	-0.35	-0.35	3
PF3D7_0306200	MAL3P2.23, PFC0270w	activator of Hsp90 ATPase	1	-0.09	-0.42	-0.84	-0.24	-0.46	0.28	-0.38	0.15	-0.58	-0.03	-1.31	-0.95	-0.28	-0.48	-0.88	-0.74	3
PF3D7_0306700	PFC0282w	ER membrane protein complex subunit 5, putative	1	-0.09	0.44	-0.77	-0.04	-0.63	0.53	0.31	-0.6	-0.79	-0.45	-1.76	-1.53	-0.37	-0.6	-0.39	-1.01	3
PF3D7_0306800	MAL3P2.26, PFC0285c	T-complex protein 1 subunit beta	1	0.21	-0.78	-0.94	0.06	-0.31	0.44	-0.7	0.25	-0.59	0.12	-0.98	-0.83	-0.87	-0.28	-1.25	-0.44	3
PF3D7_0308200	MAL3P3.6, PFC0350c	T-complex protein 1 subunit eta	1	-0.22	-1.51	-1.33	-0.24	-0.76	0.58	-0.35	0.1	-0.59	-0.05	-0.9	-0.45	-1.37	-0.49	-1.13	-0.6	3
PF3D7_0308900	MAL3P3.10, PFC0375c	splicing factor 3B subunit 1, putative	1	-0.07	-0.09	-0.27	0.63	-0.04	0	-0.29	0.01	-0.78	-0.19	-0.49	-0.52	-1.03	-0.18	-1.16	-0.09	3
PF3D7_0315800	MAL3P5.22, PFC0690c	zinc finger protein, putative	1	-0.82	0.22	-0.79	0.08	-0.8	-0.35	-0.63	-0.65	-0.62	-0.62	-0.65	-0.61	-0.95	-0.72	-0.78	-0.81	3
PF3D7_0317000	MAL3P6.31, PFC0745c	proteasome subunit alpha type-3, putative	1	-0.34	-1.61	-0.38	-0.89	-0.36	-0.12	0.17	-0.59	-0.54	-0.16	-1.27	-0.76	-0.68	-0.31	-0.75	-0.65	3
PF3D7_0318200	MAL3P6.20, PFC0805w	DNA-directed RNA polymerase II subunit RPB1	1	-0.26	-0.6	-0.75	-0.19	-0.37	-0.06	-0.74	0.03	-0.66	-0.01	-0.72	-0.58	-1.09	-0.27	-1.32	-0.26	3
PF3D7_0319600	MAL3P7.3, PFC0870w	elongation factor 1-delta, putative	1	-0.27	0	-0.73	-0.35	-0.39	-0.22	-0.29	0.1	-0.88	-0.12	-1.56	-1.3	-0.29	-0.38	-0.74	-0.74	3
PF3D7_0319700	MAL3P7.4, PFC0875w	ABC transporter I family member 1, putative	1	-1.01	0.34	-0.68	0.29	-1.1	-0.27	-0.59	-0.27	-0.35	-0.33	-0.63	-0.39	-0.64	-1.08	-0.87	-0.58	3
PF3D7_0400300	MAL4P1.3, PFD0015c	rifin	1	-0.5	-0.16	-0.24	-0.22	-0.62	-1.41	-0.96	-1.13	-0.93	-0.98	-0.77	-0.86	-0.84	-0.32	0.56	-0.46	3
PF3D7_0400400	MAL4P1.4, PFD0020c	erythrocyte membrane protein 1, PfEMP1	1	-0.86	0.31	-0.61	-0.06	-0.84	-0.8	-0.87	-0.65	-0.98	-0.95	-1.01	-1.02	-1.02	-0.77	-0.7	-0.88	3
PF3D7_0401200	MAL4P1.10, PFD0050w	rifin	1	-1.9	-1.17	-1	-1.56	-0.91	-1.56	-0.87	-0.53	-1.27	-0.43	-2.37	-2.51	0.39	-1.01	-1.21	-1	3
PF3D7_0401600	MAL4P1.14, PFD0070c	rifin	1	-0.65	-0.82	-1.06	-0.28	-0.8	-0.59	-1.39	-0.46	-1.61	-0.24	-1.1	-1.5	-1.14	-1	-0.91	-0.46	3
PF3D7_0401800	MAL4P1.16, PFD0080c	Plasmodium exported protein (PHISTb), unknown function	1	-1.3	-1.3	-0.98	-0.37	-1.47	-1.26	-1.66	-0.47	-0.9	-0.64	-0.75	-0.75	-1	-0.5	-0.84	-0.35	3
PF3D7_0402000	MAL4P1.18, PFD0090c	Plasmodium exported protein (PHISTa), unknown function	1	-0.32	-0.6	-0.88	-0.76	-0.45	-0.6	-1.2	1	-1.04	0.18	-1.95	-2.48	0.66	-0.15	-0.98	-0.48	3
PF3D7_0405400	MAL4P1.52, PFD0260w, PFD0265w	pre-mRNA-processing-splicing factor 8, putative	1	-0.38	-0.59	-0.58	-0.08	-0.31	-0.19	-0.27	0.09	-0.19	-0.14	-0.63	-0.36	-0.86	-0.37	-0.91	-0.39	3
PF3D7_0406400	MAL4P1.62b, PFD0311w	cytosolic glyoxalase II	1	-0.14	-0.22	-0.36	-0.01	-0.23	-0.59	-1.35	-0.24	-0.43	-0.16	-0.72	-0.64	-1.18	-0.33	-1	-0.6	3
PF3D7_0407300	MAL4P2.09, PFD0360w	transcription factor, putative	1	-0.18	1.11	0.13	0.27	0.13	-0.26	-0.06	-0.38	-1.09	-0.33	-1.15	-0.86	-0.14	-1.41	-0.88	-0.88	3
PF3D7_0410000	MAL4P2.36, PFD0495c	erythrocyte vesicle protein 1	1	-0.51	-0.07	0.02	0.16	-0.39	-0.67	-1.2	-1.43	-0.97	-1.38	-0.24	-0.54	-0.96	-1.03	-0.38	-0.39	3
PF3D7_0412200	MAL4P2.54, PFD0605c	conserved Plasmodium protein, unknown function	1	0.23	-0.41	-0.24	-0.15	-0.04	-0.26	-1.49	-0.71	-1.53	-0.3	-1.77	-1.17	-1.11	-0.83	-1.86	-1.2	3
PF3D7_0412300	MAL4P2.55, PFD0610w	phosphopantothenoylcysteine synthetase, putative	1	-0.63	-0.37	0.06	-1.27	0.19	-1.17	-0.49	-1.49	-1.24	-0.87	-1.07	-1.1	-0.31	-0.72	-0.32	-0.97	3
PF3D7_0414300	MAL4P1.133b, PFD0669c	Rab5-interacting protein, putative	1	0.12	-0.25	-0.83	-0.54	-0.52	-0.42	-0.24	-0.54	-1.02	-0.38	-1.5	-1.42	-0.13	-0.34	-0.28	-0.79	3
PF3D7_0415400	MAL4P1.144, PFD0745c	coatomer subunit zeta, putative	1	-0.08	0.1	-0.11	-0.31	-0.36	-0.25	-0.71	-0.88	-0.79	-0.47	-0.74	-0.53	-0.37	-0.53	-1	-0.61	3
PF3D7_0415900	MAL4P1.149, PFD0770c	60S ribosomal protein L15, putative	1	-0.69	-0.12	-1.46	-0.41	-0.46	-0.68	0.33	-0.25	-0.36	-0.68	-1.55	-1.43	-0.28	-0.61	-0.48	-1.1	3
PF3D7_0418200	MAL4P1.171, PFD0880w	eukaryotic translation initiation factor 3 subunit M, putative	1	-0.2	-0.1	-0.89	-0.12	-0.62	-0.37	-0.41	-0.5	-0.9	-0.1	-1.24	-0.82	-0.5	-0.61	-1.1	-0.78	3
PF3D7_0418700	MAL4P1.176, PFD0905w	RNA-binding protein NOB1, putative	1	-0.4	0.49	-0.49	0.09	-0.72	-0.24	-0.37	-0.52	-0.64	-0.49	-0.74	-0.46	-0.24	-0.83	-0.25	-0.54	3
PF3D7_0422500	MAL4P1.207, PFD1060w	pre-mRNA-splicing helicase BRR2, putative	1	-0.23	-0.15	-0.38	-0.03	-0.27	0	-0.44	-0.01	-0.31	-0.09	-0.43	-0.29	-0.48	-0.31	-1.15	-0.36	3
PF3D7_0422700	MAL4P1.208, PFD1070w	eukaryotic initiation factor 4A-III, putative	1	-0.28	-0.84	-1.08	-0.02	-0.7	-0.06	-0.48	-0.07	-0.15	-0.14	-0.92	-0.75	-1.26	-0.69	-1.42	-0.69	3
PF3D7_0424600	MAL4P1.229, PFD1170c	Plasmodium exported protein (PHISTb), unknown function	1	-1.6	0.56	-0.44	1.38	-0.56	-0.86	-2.82	-1.05	-1.56	-0.74	0.25	-0.41	-1.73	-0.69	-0.58	0.53	3
PF3D7_0424800	MAL4P1.231, PFD1180w	Plasmodium exported protein (PHISTb), unknown function	1	-1.25	1.23	-0.57	1.15	-1.1	-1.1	-1.64	-1.55	-1.04	-1.66	-0.77	-0.97	-1.4	-1.12	-0.22	-1.09	3
PF3D7_0425800	MAL4P1.242, MAL7P1.1, PFD1235w	erythrocyte membrane protein 1, PfEMP1	1	-0.93	0.7	-0.59	-0.44	-0.79	-1.12	-0.49	-1.02	-0.78	-1.15	-1.17	-1.35	-0.66	-1.1	-0.28	-1.07	3
PF3D7_0500400	MAL5P1.5, PFE0020c	rifin	1	-2.04	0.93	-0.59	1.01	-1.36	-1.25	-1.06	-1.24	-0.43	-1.47	-0.97	-0.97	-1.28	-1.32	0.34	-0.77	3
PF3D7_0501000	MAL5P1.11, PFE0050w	Plasmodium exported protein, unknown function	1	-0.85	-0.8	-1.66	-0.4	-1.05	-0.67	-1.03	-0.22	-0.76	0.06	-1.96	-1.78	-0.61	-0.62	-1.6	-0.99	3
PF3D7_0501200	MAL5P1.13, PFE0060w	parasite-infected erythrocyte surface protein	1	-1.28	-1.55	-1.6	-1.15	-0.84	-1.22	-1.26	-0.35	-1.49	-0.03	-2.49	-2.33	-0.54	-0.83	-1.68	-1.17	3
PF3D7_0502000	MAL5P1.21, PFE0100w	vacuolar protein sorting-associated protein 11, putative	1	-0.07	0.7	0.02	-0.04	-0.06	-0.33	-0.25	-0.38	-0.94	-0.26	-1.04	-0.85	-0.13	-0.46	-0.54	-0.59	3
PF3D7_0502700	MAL5P1.27, PFE0130c	conserved protein, unknown function	1	-0.02	-0.61	-0.67	-0.32	-0.29	0.42	-0.23	-0.05	-0.37	0.04	-0.76	-0.59	-0.43	-0.47	-1.16	-0.55	3
PF3D7_0504300	MAL5P1.43, PFE0210c	conserved Plasmodium protein, unknown function	1	-1.68	0.31	-0.27	-0.57	-0.98	-0.34	0.25	-0.77	-0.09	-0.68	-0.74	-0.38	-0.34	-0.93	-0.23	-0.63	3
PF3D7_0507100	MAL5P1.72, PFE0350c	60S ribosomal protein L4	1	-0.42	0.11	-0.98	-0.18	-0.27	-0.66	-0.47	-0.31	-0.67	-0.35	-1.86	-1.46	-0.2	-0.28	-1.48	-0.73	3
PF3D7_0509400	MAL5P1.95, PFE0465c	RNA polymerase I	1	-0.88	-0.04	-1.15	-0.14	-0.98	-0.53	-0.94	-0.27	-0.96	-0.39	-1.11	-1.03	-0.77	-0.86	-1.15	-0.75	3
PF3D7_0510400	MAL5P1.105, PFE0515w	PDCD2 domain-containing protein, putative	1	-0.55	1.03	-0.68	-0.05	-0.47	-0.22	-0.43	-0.52	-1.15	-0.35	-1.15	-0.79	-0.43	-0.95	-0.6	-0.72	3
PF3D7_0511000	MAL5P1.110, PFE0545c	translationally-controlled tumor protein homolog	1	0.01	-1.07	-0.79	-0.9	-0.5	-0.56	-0.89	-0.4	-0.81	0.29	-1.2	-0.6	-0.59	-0.17	-0.79	-0.67	3
PF3D7_0512300	MAL5P1.123, PFE0610c	CDK-activating kinase assembly factor MAT1	1	-0.58	0.01	-1.22	-0.29	-0.65	-0.42	-0.27	-0.95	-1.29	-0.39	-1.84	-0.9	-0.8	-0.61	-0.82	-0.77	3
PF3D7_0512700	MAL5P1.127, PFE0630c	orotate phosphoribosyltransferase	1	0.12	-0.56	-1.17	-0.3	-0.86	0.46	-0.79	0.04	-0.94	0.06	-1.77	-1.11	-0.41	-0.64	-1.21	-0.87	3
PF3D7_0513300	MAL5P1.133, PFE0660c	purine nucleoside phosphorylase	1	-0.19	-1.4	-1.25	-0.97	-0.84	-1.27	-0.8	-0.36	-1.25	0.31	-2.95	-2.3	-0.83	-0.78	-1.62	-1.48	3
PF3D7_0516900	MAL5P1.169, PFE0845c	60S ribosomal protein L2	1	-0.27	-0.38	-1.14	-0.14	-0.19	-0.52	-1.05	-0.2	-0.91	-0.27	-1.6	-1.53	-0.78	-0.1	-2.18	-0.82	3
PF3D7_0517700	MAL5P1.177, PFE0885w	eukaryotic translation initiation factor 3 subunit B, putative	1	-0.26	-0.35	-1.05	-0.16	-0.7	0.12	-0.16	-0.18	-0.71	-0.17	-1.14	-0.86	-0.53	-0.62	-1.96	-0.81	3
PF3D7_0519400	MAL5P1.195, PFE0975c	40S ribosomal protein S24	1	-0.41	-0.26	-1.26	-0.54	-0.07	-0.61	-0.82	-0.33	-1.1	-0.45	-2.27	-2.16	-0.75	-0.64	-1.31	-1.15	3
PF3D7_0519600	MAL5P1.197, PFE0985w	zinc finger protein, putative	1	-0.51	0.45	-0.26	-0.21	-0.42	0.01	-0.19	-0.44	-0.94	-0.29	-1.04	-0.76	-0.19	-0.42	-0.43	-0.34	3
PF3D7_0520000	MAL5P1.201, PFE1005w	40S ribosomal protein S9, putative	1	-0.31	0.68	-0.63	-0.11	0.12	0.14	-0.39	0.19	-0.75	-0.21	-1.39	-1.34	0.21	-0.24	-1.36	-0.62	3
PF3D7_0520200	MAL5P1.203, PFE1015c	mediator of RNA polymerase II transcription subunit 17, putative	1	-1.14	-1.03	-0.69	-1.02	-0.38	-1.01	-0.73	-0.37	-1.3	-0.27	-1.79	-1.57	-0.13	-0.65	-1.03	-0.79	3
PF3D7_0520300	MAL5P1.204, PFE1020w	U6 snRNA-associated Sm-like protein LSm2, putative	1	0.29	-0.17	-0.56	0.17	-0.58	-0.13	-0.53	-0.26	-0.45	-0.09	-1.04	-0.48	-0.56	-0.38	-0.56	-0.68	3
PF3D7_0520400	MAL5P1.205, PFE1025c	single-stranded DNA-binding protein, putative	1	0.47	-0.57	-0.36	-0.78	0.05	-0.67	-0.2	-0.67	-0.64	-0.12	-1.68	-1.65	-0.4	-0.14	-0.06	-0.53	3
PF3D7_0520600	MAL5P1.207, PFE1035c	bis(5'-nucleosyl)-tetraphosphatase [asymmetrical]	1	-0.63	1.05	-1.3	0.51	-1.12	0.19	0.02	-0.29	-0.92	-0.46	-1.6	-1.02	-0.08	-0.71	-0.57	-0.93	3
PF3D7_0520900	MAL5P1.210, PFE1050w	adenosylhomocysteinase	1	-0.27	-1.63	-0.44	-1.18	-0.22	-1.41	-1.25	-0.76	-1.22	0.13	-2.28	-1.92	-0.7	0.04	-1.4	-0.6	3
PF3D7_0524000	MAL5P1.239, PFE1195w	karyopherin beta	1	-0.83	-0.98	-1.03	-0.32	-0.65	-0.61	-1.24	-0.83	-1.83	-0.48	-1.64	-1.59	-1.79	-0.91	-2.37	-1	3
PF3D7_0524400	MAL5P1.243, PFE1215c	ribosome-interacting GTPase 1, putative	1	0.06	0.59	-0.43	0.52	-0.21	0.44	-0.93	0.2	-0.68	-0.03	-0.35	-0.29	-0.75	-0.42	-1.96	-0.37	3
PF3D7_0525100	MAL5P1.250, PFE1250w	acyl-CoA synthetase	1	-0.8	-0.73	-0.43	-0.31	-0.58	-1.1	-1.28	-1.04	-1.48	-0.61	-1.45	-1.13	-1.08	-0.77	-1.59	-0.82	3
PF3D7_0526300	MAL5P1.262, PFE1310c	WD repeat-containing protein 55, putative	1	-0.61	0.44	-1.2	-0.04	-1.06	-0.3	-0.04	-0.82	-0.85	-0.62	-1.06	-0.91	-0.58	-0.72	-0.17	-0.69	3
PF3D7_0529000	MAL5P1.287, PFE1445c	conserved Plasmodium protein, unknown function	1	-0.37	-0.64	-0.19	-0.16	-0.44	-0.12	-0.8	-0.77	-1.26	-0.32	-0.99	-0.6	-1.07	-0.56	-1.88	-0.4	3
PF3D7_0529100	MAL5P1.288, PFE1450c	thioredoxin-like protein, putative	1	-2.34	-1.41	-0.91	-1.82	-0.92	-1.35	-0.84	-0.55	-1.42	-0.72	-2.28	-2.25	0.41	-1.27	-1.31	-1.06	3
PF3D7_0533100	MAL5P1.322, PFE1640w	erythrocyte membrane protein 1 (PfEMP1), pseudogene	1	-0.54	-0.17	-0.29	0.23	-0.27	-0.55	-0.45	-0.16	-0.41	-0.42	-0.82	-0.72	-0.47	-0.65	-0.55	-0.61	3
PF3D7_0600200	2270.t00002, MAL6P1.316, PFF0010w	erythrocyte membrane protein 1, PfEMP1	1	-0.85	1.96	-0.58	0.09	-0.84	-1.31	-0.75	-1	-0.8	-1.06	-1.16	-1.3	-1.07	-0.95	-0.51	-0.97	3
PF3D7_0601900	2270.t00296, MAL6P1.22, PFF0090w	conserved Plasmodium protein, unknown function	1	-1.32	0.04	-1.76	-0.1	-1.64	-0.6	-1.48	-0.61	-0.76	-0.88	-1.46	-1.57	-0.75	-1.49	-0.93	-1.32	3
PF3D7_0602200	2270.t00293, MAL6P1.25, PFF0105w	MYND-type zinc finger protein, putative	1	-0.35	-0.01	-1.4	-0.28	-0.61	-0.26	-0.35	-0.52	-0.78	-0.42	-1.36	-1.1	-0.37	-1.1	-0.78	-1.29	3
PF3D7_0602500	2270.t00290, MAL6P1.28, PFF0120w	geranylgeranyl transferase type-2 subunit beta, putative	1	0.2	-0.84	-0.69	-0.48	-0.3	-0.49	-0.57	-0.36	-1.11	-0.27	-2.08	-1.63	-0.6	-0.83	-1.31	-1.24	3
PF3D7_0606900	2270.t00247, MAL6P1.72, PFF0340c	glutaredoxin-like protein	1	-0.1	-0.53	-0.68	-0.25	-0.62	0.74	-0.3	-0.19	-0.94	0.1	-0.82	-0.59	-0.54	-0.65	-0.96	-0.73	3
PF3D7_0607000	2270.t00246, MAL6P1.73, PFF0345w	translation initiation factor IF-2, putative	1	-0.13	0.14	-0.4	-0.15	-0.13	-0.19	-0.48	-0.31	-0.87	-0.19	-0.79	-1.05	-0.21	-0.28	-0.9	-0.3	3
PF3D7_0608310	2270.t00230, MAL6P1.86, PFF0410w	sorting assembly machinery 50 kDa subunit, putative	1	-0.37	-0.63	-0.83	-0.39	-0.44	-0.21	-0.12	-0.49	-0.76	-0.1	-1.11	-0.83	-0.64	-0.58	-1	-0.76	3
PF3D7_0608500	2270.t00228, MAL6P1.88, PFF0420c	proteasome subunit alpha type-2, putative	1	-0.18	-1.39	-0.33	-0.86	-0.19	-0.23	-0.47	-0.63	-0.86	0.02	-1.23	-1.1	-0.49	-0.14	-0.81	-0.77	3
PF3D7_0609100	2270.t00222, MAL6P1.94, PFF0450c	zinc transporter ZIP1, putative	1	0.07	-0.36	-0.53	0.33	-0.54	-0.71	-0.98	-0.64	-0.26	0.03	-0.6	-0.35	-0.96	-0.12	-0.28	-0.56	3
PF3D7_0610500	2270.t00210, MAL6P1.107, PFF0515c	peptidyl-tRNA hydrolase PTRHD1, putative	1	-0.13	-0.1	-0.7	0.06	-0.33	-0.35	-1.2	-0.35	-0.88	-0.17	-1.18	-1.45	-0.94	-0.47	-1.02	-0.9	3
PF3D7_0610700	2270.t00207, MAL6P1.109, PFF0525w	conserved Plasmodium protein, unknown function	1	0.01	-0.4	-1.18	0.18	-0.52	0.29	-0.87	-0.11	-0.28	-0.1	-0.97	-0.83	-0.97	-0.33	-1.14	-0.59	3
PF3D7_0610800	2270.t00206, MAL6P1.110, PFF0530w	transketolase	1	-0.43	-0.52	-1.04	-0.05	-0.82	0	-0.53	-0.29	-0.82	-0.29	-1.33	-0.89	-0.79	-0.66	-1.24	-0.75	3
PF3D7_0612100	2270.t00015, MAL6P1.304, PFF0590c	eukaryotic translation initiation factor 3 subunit L, putative	1	-0.62	-0.54	-1.06	-0.32	-0.52	-0.53	-0.83	-0.75	-1.29	-0.28	-1.61	-1.19	-1.18	-0.62	-1.4	-0.82	3
PF3D7_0612900	2270.t00021, MAL6P1.296, PFF0625w	nucleolar GTP-binding protein 1, putative	1	-0.97	0.33	-1.51	-0.06	-1.15	-0.44	-0.36	-0.33	-0.41	-0.23	-0.59	-0.5	-0.56	-0.66	-1.09	-0.87	3
PF3D7_0614500	2270.t00035, MAL6P1.281, PFF0700c	60S ribosomal protein L19	1	-0.84	0.17	-1.2	-0.68	-0.38	-0.58	-0.22	-0.41	-0.78	-0.45	-1.87	-1.52	-0.21	-0.64	-0.79	-1.15	3
PF3D7_0615600	2270.t00046, MAL6P1.270, PFF0755c	zinc finger protein, putative	1	-0.21	0.04	-0.6	-0.01	-0.58	-0.18	-0.76	-0.3	-0.77	-0.17	-1.06	-0.49	-0.61	-0.61	-0.91	-0.65	3
PF3D7_0617000	2270.t00058, MAL6P1.256, PFF0825c	mitochondrial import receptor subunit TOM40, putative	1	-0.47	-0.99	-1.33	-0.31	-0.73	-0.38	-2.1	-0.42	-1.54	-0.1	-0.88	-1.25	-1.54	-0.68	-1.86	-0.76	3
PF3D7_0617400	2270.t00065, MAL6P1.252, PFF0845c	erythrocyte membrane protein 1, PfEMP1	1	-0.98	0.67	-0.65	0.03	-0.9	-1.07	-0.88	-1.04	-1.04	-1.64	-1.28	-1.3	-0.81	-1.22	-0.59	-1.18	3
PF3D7_0618200	2270.t00463, MAL6P1.245, PFF0880c	conserved protein, unknown function	1	-0.18	-0.05	-0.89	-0.29	-0.55	-0.04	0.09	-0.21	-0.44	-0.18	-1.57	-0.86	-0.22	-0.7	-0.8	-0.91	3
PF3D7_0618300	2270.t00071, MAL6P1.244, PFF0885w	60S ribosomal protein L27a, putative	1	-0.47	-1.27	-1.57	-0.55	-0.71	-0.38	-0.85	-0.65	-0.76	-0.26	-1.83	-1.61	-1.33	-0.54	-1.95	-1.04	3
PF3D7_0619100	2270.t00078, MAL6P1.236, PFF0925w	conserved Plasmodium protein, unknown function	1	0.11	-0.48	-0.28	-0.24	-0.39	-0.25	-0.41	-0.72	-0.74	-0.2	-1.17	-0.74	-0.43	-0.76	-0.37	-0.71	3
PF3D7_0619500	2270.t00084, MAL6P1.231, PFF0945c	acyl-CoA synthetase	1	0.16	-0.24	-0.42	-0.48	-0.08	-0.49	-0.86	-0.39	-1.53	-0.12	-1.53	-1.55	-0.44	-0.5	-0.84	-0.57	3
PF3D7_0619900	2270.t00090, MAL6P1.226, PFF0970w	splicing factor 3A subunit 2, putative	1	-0.62	-0.31	-0.47	-0.33	-0.52	-0.48	-0.37	-0.52	-0.62	-0.43	-0.8	-0.8	-0.58	-0.55	-0.32	-0.36	3
PF3D7_0621200	2270.t00102, MAL6P1.215, PFF1025c	pyridoxine biosynthesis protein PDX1	1	-1.25	-0.84	-2.27	-0.26	-1.75	-0.02	-0.74	-0.35	-0.69	-0.5	-1.32	-1.28	-0.95	-1.36	-2.4	-1.4	3
PF3D7_0621300	2270.t00103, MAL6P1.214, PFF1030w	mRNA-binding protein PUF3	1	-0.85	0.79	-1.46	0.21	-1.17	-0.14	-0.16	-0.23	-0.65	-0.51	-0.81	-0.79	-0.36	-1	-0.72	-0.78	3
PF3D7_0622200	2270.t00111, MAL6P1.206, PFF1070c	radical SAM protein, putative	1	-0.55	1.44	-0.7	0.79	-0.48	-0.34	-1.11	-0.26	-0.74	-0.54	-0.54	-0.76	-0.68	-0.4	-1.06	-0.41	3
PF3D7_0622800	2270.t00116, MAL6P1.201, PFF1095w	leucine--tRNA ligase, putative	1	-0.48	-0.12	-1.05	-0.32	-0.46	-0.36	-0.56	-0.2	-0.82	-0.24	-1.17	-0.91	-0.61	-0.48	-1.52	-0.54	3
PF3D7_0623100	2270.t00119, MAL6P1.198, PFF1110c	nuclear polyadenylated RNA-binding protein NAB2, putative	1	-0.73	0.26	-1.04	0.35	-0.5	-0.07	-0.31	-0.07	-0.24	-0.45	-0.5	-0.3	-0.79	-0.36	-0.91	-0.31	3
PF3D7_0625400	2270.t00141, MAL6P1.174, PFF1230c	conserved Plasmodium protein, unknown function	1	-0.91	-0.32	-0.31	0.61	-0.87	-0.48	-2.4	-1.42	-1.17	-1.32	-0.37	-0.55	-2.11	-0.87	-1.03	-0.38	3
PF3D7_0625600	2270.t00143, MAL6P1.172, PFF1240w	poly(A) polymerase PAP, putative	1	-0.69	-0.26	-0.87	0.31	-0.95	0.28	-0.71	-0.25	-0.51	-0.14	-0.56	-0.08	-1.21	-0.59	-1.08	-0.32	3
PF3D7_0626000	2270.t00147, MAL6P1.168, PFF1260c	conserved Plasmodium protein, unknown function	1	-0.56	-0.11	-0.82	-0.25	-0.32	-0.2	-1.46	-0.48	-1.21	0.02	0.29	-0.42	-1.13	-0.24	-0.89	-0.55	3
PF3D7_0626700	2270.t00154, MAL6P1.161, PFF1295w	ATPase	1	-0.43	-0.52	-0.97	0.1	-0.76	-0.53	-0.49	-0.53	-0.86	-0.21	-1.49	-0.84	-1.12	-1.02	-1.45	-0.97	3
PF3D7_0626800	2270.t00155, MAL6P1.160, PFF1300w	pyruvate kinase	1	-0.84	-1.2	-1.33	-0.78	-0.57	-0.92	-0.87	-0.72	-1.31	-0.25	-2.67	-2.14	-1.3	-1.15	-2.18	-1.38	3
PF3D7_0627500	2270.t00162, MAL6P1.153, PFF1335c	protein DJ-1	1	0.11	-1.29	-1.28	-0.25	-0.53	0.08	-0.93	-0.18	-1.1	-0.07	-2	-1.46	-1.21	-0.66	-2.05	-0.98	3
PF3D7_0627700	2270.t00164, MAL6P1.151, PFF1345w	transportin	1	-0.67	-0.59	-0.52	-0.25	-0.48	0.27	-0.1	-0.5	-0.87	-0.26	-0.88	-0.6	-0.78	-0.5	-1.36	-0.51	3
PF3D7_0627800	2270.t00165, MAL6P1.150, PFF1350c	acetyl-CoA synthetase, putative	1	-0.26	-0.64	-0.39	-0.24	-0.49	-0.51	-0.9	-0.83	-1.19	-0.54	-1.33	-1.15	-1.09	-0.45	-1.63	-0.61	3
PF3D7_0627900	2270.t00166, MAL6P1.149, PFF1355w	ribonuclease P protein subunit p29, putative	1	-0.07	-0.07	-0.03	0.26	-0.02	0.17	-0.85	-0.49	-1.39	-0.65	-0.64	-1.02	-1.27	-0.14	-1.19	-0.17	3
PF3D7_0629100	2270.t00179, MAL6P1.137, PFF1410c	nicotinate phosphoribosyltransferase, putative	1	-0.52	-0.25	-0.37	-0.08	-0.1	-0.54	-0.41	-0.43	-0.98	-0.21	-0.96	-0.74	-0.54	-0.28	-0.93	-0.23	3
PF3D7_0629200	2270.t00180, MAL6P1.136, PFF1415c	DnaJ protein, putative	1	0.2	-0.14	-0.06	-0.46	0.16	-0.04	-0.59	-0.18	-1.09	0.2	-1.4	-1.02	-0.38	-0.01	-1.55	-0.18	3
PF3D7_0629500	2270.t00183, MAL6P1.133, PFF1430c	amino acid transporter AAT1	1	-0.83	-0.09	-0.62	0.15	-0.56	-0.31	-0.48	-0.67	-0.98	-0.49	-1.07	-1.01	-0.66	-0.9	-0.97	-0.59	3
PF3D7_0629600	2270.t00449, MAL6P1.132, PFF1435w	RNA-binding protein, putative	1	-0.96	0.49	-1.21	0.14	-1.19	-0.04	-1.29	-0.85	-1.84	-0.8	-1.36	-1.16	-1.13	-1.27	-1.03	-0.87	3
PF3D7_0630500	2270.t00194, MAL6P1.123, PFF1480w	ribosome biogenesis protein YTM1, putative	1	-0.6	0.27	-1.39	-0.08	-1.13	-0.12	-0.61	-0.53	-1.03	-0.51	-1.52	-1.26	-0.47	-0.87	-0.69	-1.03	3
PF3D7_0632000	2270.t00315, MAL6P1.9, PFF1555w	rifin	1	-0.04	0.2	-0.15	-0.13	-0.5	-0.66	-0.59	-0.53	-0.6	-0.94	-0.77	-0.55	-0.45	-0.83	-0.47	-0.78	3
PF3D7_0700800	MAL8P1.213	Pfmc-2TM Maurer's cleft two transmembrane protein	1	0.04	-1.27	-0.77	0.43	-0.77	-0.65	-1.49	0.82	-0.7	0.57	-1.82	-1.48	-1.09	-0.58	-1.03	-0.9	3
PF3D7_0701600	MAL7P1.5	Pfmc-2TM Maurer's cleft two transmembrane protein	1	-0.13	-0.12	-1	0.26	-0.86	-1.46	-0.81	0.1	-1.17	-0.66	-2.26	-1.82	-0.75	-1.36	-1.48	-1.78	3
PF3D7_0702400	PF07_0007	small exported membrane protein 1	1	-0.99	-0.08	-1.19	0.89	-1.19	-0.45	-2.13	-0.33	-0.81	-0.18	-0.98	-0.82	-1.64	-0.8	-1.66	-0.69	3
PF3D7_0703500	MAL7P1.12, MAL7P1.166	erythrocyte membrane-associated antigen	1	-0.6	-0.1	-0.64	-0.25	-0.35	-0.16	-0.27	0.08	-0.49	-0.16	-0.85	-0.6	-0.32	-0.26	-0.99	-0.35	3
PF3D7_0703700	MAL7P1.14	conserved protein, unknown function	1	-0.51	-0.8	-1.15	-0.07	-0.95	-0.59	-2.88	-0.68	-2.27	0.04	-1.88	-1.73	-2.09	-0.81	-3.02	-1.17	3
PF3D7_0703900	MAL7P1.15	conserved Plasmodium membrane protein, unknown function	1	-0.45	0.54	-0.92	0.2	-1.02	-0.01	-0.43	0.04	-0.36	-0.05	-0.82	-0.47	-0.42	-0.78	-0.68	-0.65	3
PF3D7_0704000	MAL7P1.16	conserved Plasmodium membrane protein, unknown function	1	0.13	0.06	-0.28	0.04	-0.22	-0.17	-0.85	-0.16	-0.9	-0.06	-0.84	-0.6	-0.59	-0.27	-0.49	-0.46	3
PF3D7_0704200	PF07_0015	tRNA m5C-methyltransferase, putative	1	-0.29	-0.22	-0.79	0.08	-0.53	-0.4	-1.07	-0.37	-0.93	-0.29	-0.72	-0.78	-0.95	-0.28	-0.65	-0.35	3
PF3D7_0705700	MAL7P1.300	40S ribosomal protein S29, putative	1	-0.8	0.05	-1.33	-0.39	-0.91	-0.65	-0.3	-0.8	-1.08	-0.56	-1.86	-1.51	-0.34	-0.99	-0.9	-1.3	3
PF3D7_0706400	MAL7P1.320	60S ribosomal protein L37	1	0.23	0.47	-0.72	0	0.23	-0.06	-0.31	0.31	-0.34	0.12	-1.53	-1.4	0.05	0.03	-1.15	-0.32	3
PF3D7_0708100	PF07_0027	DNA-directed RNA polymerases I, II, and III subunit RPABC5, putative	1	-0.34	-0.11	-1.2	0.1	-0.95	0.19	-0.53	-0.29	-0.51	-0.09	-0.67	-0.65	-0.63	-0.87	-0.74	-0.85	3
PF3D7_0708300	MAL7P1.26	EKC/KEOPS complex subunit BUD32	1	-0.13	-0.25	-0.83	0.25	-0.65	0.17	-0.82	-0.24	-0.78	-0.37	-0.68	-0.53	-0.73	-0.97	-1.49	-0.79	3
PF3D7_0708400	PF07_0029	heat shock protein 90	1	-0.61	-1.06	-1.49	-0.86	-0.7	-0.48	-0.08	0.14	-0.41	0.05	-1.24	-0.94	-0.37	-0.92	-0.94	-0.9	3
PF3D7_0708800	PF07_0033	heat shock protein 110	1	-0.18	-0.09	-0.86	-0.13	-0.15	0.09	-0.03	0.18	-0.94	0.1	-1.31	-0.95	-0.32	-0.56	-1.34	-0.65	3
PF3D7_0711700	PF07_0048	erythrocyte membrane protein 1, PfEMP1	1	-1.25	0.77	-0.47	0.41	-0.98	-1.03	-1.36	-1	-0.73	-1.12	-0.93	-0.85	-0.8	-0.89	-0.61	-0.76	3
PF3D7_0713900	PF07_0053	conserved Plasmodium protein, unknown function	1	-0.4	0.52	-0.41	-0.06	-0.08	-0.3	-0.41	-0.15	-0.69	-0.22	-0.93	-0.97	-0.29	-0.24	-0.37	-0.29	3
PF3D7_0715000	PF07_0059	4-nitrophenylphosphatase	1	0.59	0.74	-0.09	0.43	0.74	0.14	-1.52	-0.1	-1.38	0.18	-0.89	-1.72	-1.1	-0.56	-1.81	-0.36	3
PF3D7_0716200	MAL7P1.76	PDCD2 domain-containing protein, putative	1	-1.42	0.69	-1.67	0.35	-1.64	-0.37	-0.77	-0.59	-0.21	-0.3	0.02	0.14	-0.66	-0.51	-0.77	-0.64	3
PF3D7_0717400	PF07_0071	queuine tRNA-ribosyltransferase, putative	1	-0.35	-0.33	-0.57	0.49	-0.48	-0.31	-1.37	-0.28	-0.86	-0.42	-0.56	-0.78	-1.49	-0.22	-0.95	-0.12	3
PF3D7_0717700	PF07_0073	serine--tRNA ligase, putative	1	-0.3	-0.7	-0.53	-0.16	-0.16	-0.16	-0.23	-0.3	-0.29	0.02	-0.66	-0.42	-0.78	0.27	-1.58	-0.46	3
PF3D7_0718800	PF07_0076	conserved protein, unknown function	1	-1.57	0.14	-0.33	-0.25	-0.23	-0.83	-0.51	-0.49	-0.78	-0.49	-0.54	-0.72	-0.48	-1.01	-1.67	-0.53	3
PF3D7_0719600	PF07_0079	60S ribosomal protein L11a, putative	1	-0.67	0.21	-1.46	-0.55	-0.72	-0.61	-0.14	-0.62	-0.92	-0.77	-2.21	-1.91	-0.35	-0.78	-0.9	-1.38	3
PF3D7_0720000	MAL7P1.104	exosome complex component CSL4, putative	1	-0.65	0.05	-0.98	-0.51	-0.73	-0.52	-0.4	-0.92	-1.35	-0.76	-1.89	-1.43	-0.45	-0.36	-0.46	-0.77	3
PF3D7_0722400	MAL7P1.122	Obg-like ATPase 1, putative	1	-0.21	-0.69	-0.81	-0.41	-0.38	-0.64	-1.28	-0.66	-1.55	-0.37	-1.56	-1.67	-1.22	-0.9	-2.07	-0.95	3
PF3D7_0723000	PF07_0095	tRNAHis guanylyltransferase, putative	1	-0.37	-0.02	-0.64	-0.08	-0.74	-0.2	-0.46	-0.51	-0.21	-0.11	-0.5	-0.36	-0.57	-0.39	-0.45	-0.33	3
PF3D7_0723600	PF07_0099	proteasome assembly chaperone 4, putative	1	0.03	-0.07	-0.73	0.69	-0.61	1.06	-1.29	0.05	-0.87	-0.06	-0.8	-0.63	-1.45	-0.61	-1.65	-0.68	3
PF3D7_0725100	MAL7P1.138	conserved Plasmodium membrane protein, unknown function	1	-0.09	-0.23	-0.16	-0.14	-0.33	-0.21	-0.81	-0.51	-0.99	-0.21	-0.74	-0.66	-1.09	-0.58	-1.16	-0.33	3
PF3D7_0725300	PF07_0106	conserved protein, unknown function	1	-0.79	0.71	-1.21	0.25	-1	-0.54	-1.28	-0.57	-1.2	-0.79	-1.3	-1.34	-0.7	-1.07	-0.94	-0.64	3
PF3D7_0726700	PF07_0109	conserved Plasmodium protein, unknown function	1	-0.47	1.33	-0.63	0.47	0.1	-0.4	-1.3	-0.48	-0.59	-0.47	-0.41	-0.52	-1.66	-0.49	-1.19	-0.66	3
PF3D7_0727200	MAL7P1.150	cysteine desulfurase, putative	1	-0.96	0.41	-1.46	0.29	-1.21	-0.44	-0.7	-0.58	-0.19	-0.05	-0.05	-0.12	-0.74	-0.59	-0.87	-0.73	3
PF3D7_0727900	PF07_0116	conserved Plasmodium protein, unknown function	1	-0.18	-0.2	-0.01	0.23	-0.14	-0.15	-1.11	-0.48	-0.98	-0.29	-0.32	-0.59	-1.05	-0.45	-0.74	-0.31	3
PF3D7_0728000	PF07_0117	eukaryotic translation initiation factor 2 subunit alpha	1	0.12	-0.24	-0.49	-0.1	0	-0.02	-0.93	0.07	-0.58	-0.1	-1.17	-0.9	-0.79	0.07	-1.23	-0.21	3
PF3D7_0728300	PF07_0119	conserved protein, unknown function	1	-1.25	1.29	-1.55	0.53	-1.29	-0.48	-0.82	-0.82	0.08	-0.49	-0.1	-0.17	-1.19	-0.85	-0.56	-0.85	3
PF3D7_0729400	PF07_0122	ribosome biogenesis protein BRX1, putative	1	-0.55	0.11	-1.35	0.31	-1.13	0.19	-0.47	-0.03	-0.18	-0.09	-0.61	-0.27	-0.92	-0.6	-0.94	-0.6	3
PF3D7_0729500	PF07_0123	mRNA (N6-adenosine)-methyltransferase, putative	1	-0.89	0.75	-0.95	-0.07	-0.65	0.05	0.01	-0.44	-0.94	-0.75	-0.85	-0.67	0.05	-0.83	-0.59	-0.43	3
PF3D7_0730100	PF07_0125	tRNA pseudouridine synthase D, putative	1	-0.38	-0.49	-0.66	-0.38	-0.7	0.16	0.22	-0.35	-0.5	-0.22	-0.39	-0.21	-0.37	-0.89	-0.47	-0.66	3
PF3D7_0730300	PF07_0126	AP2 domain transcription factor AP2-L, putative	1	-1.5	0.26	-0.86	-0.23	-1.07	-1.21	-2.06	-0.96	-1.2	-0.91	-0.92	-1.02	-1.24	-0.94	-0.57	-0.6	3
PF3D7_0731400	MAL7P1.175	serine/threonine protein kinase, FIKK family, pseudogene	1	0.18	0.07	0.09	0.62	-0.05	-0.97	-1.55	-0.32	-1.18	0	-0.41	-0.67	-0.77	-0.11	-0.25	0.19	3
PF3D7_0732900	1842.m00016, PF07_0138	rifin	1	-0.12	0.18	0.25	0.24	0.1	-0.86	0.35	-0.57	-0.71	-0.7	-1.34	-1.41	-0.89	-0.73	-0.02	-0.56	3
PF3D7_0800200	MAL8P1.167, PF08_0141	erythrocyte membrane protein 1, PfEMP1	1	-0.55	1.43	-0.4	-0.48	-0.7	-1.06	-0.56	-0.9	-0.88	-1.1	-0.88	-1.19	-0.78	-0.96	-0.73	-0.93	3
PF3D7_0800300	MAL8P1.166, PF08_0140	erythrocyte membrane protein 1, PfEMP1	1	-0.72	1.29	-0.54	-0.21	-0.77	-0.92	-0.8	-0.84	-0.67	-1.23	-0.81	-1.09	-0.64	-0.81	-0.14	-0.83	3
PF3D7_0801500	PF08_0135	nucleolar protein 10, putative	1	-0.49	0.92	-1.08	0.23	-1.07	-0.41	-0.42	-0.38	-0.71	-0.65	-1.28	-1.08	-0.27	-0.94	-0.85	-0.81	3
PF3D7_0801800	MAL8P1.156	mannose-6-phosphate isomerase, putative	1	-0.07	-0.24	-0.48	-0.22	-0.34	-0.18	-1.02	0.05	-0.66	0.03	-1.17	-0.75	-0.74	-0.25	-1.38	-0.49	3
PF3D7_0802300	PF08_0130	periodic tryptophan protein 2, putative	1	-0.56	0.07	-1.24	0.18	-1.22	-0.42	-1.18	-0.46	-1.06	-0.52	-1.1	-0.88	-0.91	-0.88	-1.22	-0.93	3
PF3D7_0802500	MAL8P1.151	inositol 5-phosphatase, putative	1	-0.36	-0.61	0.06	-0.08	-0.2	-0.58	-0.89	-0.62	-0.74	-0.59	-0.87	-0.79	-1.04	-0.43	-0.98	-0.47	3
PF3D7_0804200	PF3D7_08ncRNA2, PF3D7_08ncRNA2.1	Plasmodium RNA of unknown function RUF3	1	0.44	0.58	-0.37	0.45	-0.16	-0.42	-0.96	-0.59	-0.99	-0.25	-1.68	-1.71	-0.57	-1.2	-0.93	-1.3	3
PF3D7_0805400	MAL8P1.200	N-acetyltransferase, GNAT family, putative	1	-0.51	-0.3	-1.29	-0.22	-1.07	-0.95	-0.63	-0.77	-0.53	-0.15	-0.74	-0.33	-0.23	-0.13	0.08	-0.56	3
PF3D7_0808100	MAL8P1.123	AP-3 complex subunit delta, putative	1	-0.05	-0.57	-0.08	-0.41	-0.06	-0.29	-0.53	-0.47	-1.04	-0.07	-0.92	-0.82	-0.61	-0.34	-0.69	-0.53	3
PF3D7_0810800	PF08_0095	hydroxymethyldihydropterin pyrophosphokinase-dihydropteroate synthase	1	-0.41	-0.74	-0.91	-0.71	-0.32	-0.45	-0.57	-0.43	-1.48	-0.3	-1.88	-1.87	-0.18	-0.93	-1.59	-1.05	3
PF3D7_0811200	MAL8P1.105	ER membrane protein complex subunit 1, putative	1	-0.04	0.1	-0.31	0.02	-0.01	0.25	-0.08	-0.22	-0.92	0.03	-1.23	-0.86	-0.17	-0.51	-1.23	-0.63	3
PF3D7_0811400	MAL8P1.103	conserved protein, unknown function	1	-0.4	-0.34	-0.74	-0.26	-0.33	-0.39	-0.86	-0.48	-1.14	-0.18	-1.52	-1.32	-0.95	-0.52	-2.05	-0.73	3
PF3D7_0811500	PF08_0092	histone-arginine methyltransferase CARM1, putative	1	0.09	0.96	-0.54	0.53	-0.6	-0.19	-0.37	-0.3	-0.74	-0.42	-1.25	-1.04	-0.39	-0.42	-0.3	-0.61	3
PF3D7_0813000	PF08_0083	conserved protein, unknown function	1	-0.72	0.08	-0.75	1.13	-0.22	-0.47	-1.66	-0.19	-0.65	-0.5	-0.36	-0.8	-1.57	-0.59	-0.12	-0.12	3
PF3D7_0815000	MAL8P1.86	selenoprotein	1	0.06	-0.78	-0.36	-0.71	0.17	-0.17	-0.49	-0.25	-1.23	0.17	-0.97	-1.16	-0.18	-0.36	-1.16	-0.74	3
PF3D7_0817300	PF08_0060	conserved Plasmodium protein, unknown function	1	-0.56	-1.21	-0.5	-0.82	-0.44	-0.02	-0.58	-0.1	-1.07	-0.15	-0.99	-0.89	-0.59	-0.5	-1.2	-0.44	3
PF3D7_0818900	PF08_0054	heat shock protein 70	1	-0.4	-0.83	-1.15	-0.64	-0.38	-0.14	-0.28	0.4	-0.99	0.18	-0.72	-0.43	-0.29	-0.68	-1.84	-0.5	3
PF3D7_0820000	PF08_0048	Snf2-related CBP activator, putative	1	-0.35	-0.06	-0.7	-0.01	-0.41	-0.09	-0.38	-0.1	-0.73	-0.04	-0.85	-0.55	-0.91	-0.89	-1.34	-0.71	3
PF3D7_0821600	PF08_0040	polyribonucleotide 5'-hydroxyl-kinase Clp1, putative	1	-0.56	0.95	-0.79	0.1	-0.47	0	-0.37	-0.29	-1.18	-0.32	-0.77	-0.5	-0.23	-0.92	-1.47	-0.41	3
PF3D7_0821700	PF08_0039	60S ribosomal protein L22, putative	1	-0.81	0.87	-1.43	-0.45	-0.5	-0.3	-0.05	-0.4	-0.76	-0.52	-2.05	-1.77	0.62	-0.7	-0.57	-1.24	3
PF3D7_0822300	MAL8P1.48	small nuclear ribonucleoprotein G, putative	1	-0.13	-0.79	-1	-0.22	-0.5	0.2	-1.02	-0.25	-0.7	-0.02	-1.02	-0.96	-1.52	-0.56	-1.19	-0.65	3
PF3D7_0822800	MAL8P1.43	U5 small nuclear ribonucleoprotein 40 kDa protein, putative	1	-0.4	-1.14	-1.04	-0.42	-0.74	-0.04	-0.71	-0.69	-1.11	-0.12	-0.85	-0.82	-1.61	-0.76	-1.31	-0.68	3
PF3D7_0823600	MAL8P1.37	lipoate-protein ligase B	1	-1.71	1.32	-1.24	1.02	-1.69	-0.73	-1.11	-1.16	-0.8	-1.3	-1.23	-0.74	-1.37	-1.47	0.12	-0.88	3
PF3D7_0826100	MAL8P1.23	HECT-like E3 ubiquitin ligase, putative	1	-0.1	0.1	-0.4	-0.23	-0.49	-0.04	-0.44	0.32	-0.38	0.07	-0.66	-0.45	-0.36	-0.64	-0.82	-0.42	3
PF3D7_0826700	PF08_0019	receptor for activated c kinase	1	-0.36	-0.97	-1.32	-0.42	-0.75	-0.7	-1.23	-0.56	-1.1	-0.15	-2.16	-1.79	-1.27	-0.65	-2.29	-1.27	3
PF3D7_0827000	MAL8P1.19	ATP-dependent RNA helicase DBP10, putative	1	-0.52	0.67	-0.8	0.25	-0.35	-0.21	-0.15	-0.19	-0.74	-0.4	-0.97	-1.01	-0.5	-0.68	-0.5	-0.5	3
PF3D7_0830400	PF08_0004	CRA domain-containing protein, putative	1	-0.6	-0.01	-0.6	0.1	-0.89	-0.43	-1.44	-0.75	-1.1	-0.5	-1.7	-1.52	-0.95	-0.84	-1.1	-0.99	3
PF3D7_0830700	MAL8P1.3	Plasmodium exported protein (hyp9), unknown function	1	-0.73	-0.69	-0.94	-0.34	-0.99	0.14	-0.2	-0.01	0.14	0.11	-0.49	-0.33	-0.32	-0.23	-0.7	-0.39	3
PF3D7_0831000	MAL8P1.2	Plasmodium exported protein (PHISTb), unknown function	1	-1.56	-0.04	-1.64	-0.22	-1.65	-0.52	-1.23	-0.7	-0.68	-0.17	-0.46	-0.23	-0.19	-1.22	-1.2	-1.01	3
PF3D7_0833100	MAL7P1.216	rifin	1	-0.91	-0.43	-0.65	0.16	-0.61	-0.73	-1.17	-0.6	-0.34	-0.7	-0.8	-0.66	-0.84	-0.8	-0.51	-0.42	3
PF3D7_0833300	MAL7P1.214	erythrocyte membrane protein 1 (PfEMP1), exon 2, pseudogene	1	-2.4	-0.55	0.36	-0.57	-0.28	-0.41	0.09	-1.18	-0.88	-0.7	0.11	0.03	-0.37	-0.85	-0.39	-0.02	3
PF3D7_0901800	PFI0086w	Plasmodium exported protein, unknown function	1	0.14	-1.03	-0.49	-1.16	-0.2	-1.65	-1.11	-0.4	-1.4	-0.04	-2.48	-2.84	-0.74	-0.16	-0.03	-0.82	3
PF3D7_0901900	PFI0090c	probable protein, unknown function	1	-0.38	1.27	-0.5	0.81	-0.73	-0.84	-1.16	-0.85	-1.44	-0.72	-1.89	-1.68	-0.29	-1.14	-1.08	-1.26	3
PF3D7_0902000	PFI0095c	serine/threonine protein kinase, FIKK family	1	-0.16	0.03	-0.81	0.25	-0.68	-0.93	-2.09	-0.28	-1.5	0.11	-1.71	-1.95	-1.33	-0.51	-1.1	-0.71	3
PF3D7_0902200	PFI0105c	serine/threonine protein kinase, FIKK family	1	-0.36	-0.01	-0.43	0.84	-0.51	0.1	-1.19	0.02	-0.75	0.06	-0.23	-0.17	-1.13	-0.77	-0.91	-0.41	3
PF3D7_0902400	PFI0115c	serine/threonine protein kinase, FIKK family	1	-0.17	-0.02	-0.23	-0.36	-0.16	-1.85	-1.44	-1.18	-1.82	-0.31	-1.47	-1.1	-1.03	-0.65	-0.59	-0.57	3
PF3D7_0903400	PFI0165c	ATP-dependent RNA helicase DDX60, putative	1	-0.51	0.28	-0.87	-0.18	-0.76	-0.4	-1.05	-0.61	-1.61	-0.4	-1.34	-1.12	-0.71	-0.89	-1.62	-0.78	3
PF3D7_0905200	PFI0255c	mitochondrial carrier protein, putative	1	-0.45	0.09	-0.74	0.33	-0.6	0.19	-1.29	-0.43	-1.44	-0.16	-0.57	-0.56	-1.66	-0.89	-1.73	-0.58	3
PF3D7_0906600	PFI0325c	zinc finger protein, putative	1	-1.74	1.06	-1.76	0.17	-1.48	-0.45	-0.88	-0.76	-0.96	-0.79	-1.37	-1.15	-0.71	-1.06	-0.68	-0.97	3
PF3D7_0907700	PFI0370c	proteasome activator 28 subunit beta, putative	1	-0.24	0.77	-0.64	-0.05	-0.44	-0.67	-0.76	-0.62	-0.71	-0.6	-1.54	-1.38	-0.18	-0.39	-0.07	-0.73	3
PF3D7_0908600	PFI0415c	ribosomal RNA methyltransferase, putative	1	-0.35	0.6	-0.59	0.28	-0.37	-0.36	-1.05	-0.49	-1.22	-0.67	-0.7	-1.21	-0.57	-0.53	-0.82	-0.65	3
PF3D7_0909400	PFI0455w	exoribonuclease, putative	1	-0.71	-0.05	-0.83	-0.37	-0.4	-0.4	-0.35	-0.56	-0.92	-0.29	-0.67	-0.84	-0.65	-0.46	-0.99	-0.46	3
PF3D7_0909800	PFI0475w	small nuclear ribonucleoprotein Sm D3, putative	1	0.12	-0.17	-0.45	0.24	-0.03	0.21	-0.51	-0.14	-0.5	0.09	-0.65	-0.88	-0.95	-0.04	-0.91	-0.33	3
PF3D7_0911400	PFI0555c	conserved Plasmodium protein, unknown function	1	-0.18	0.15	-0.64	0.02	-0.45	-0.37	-0.58	-0.2	-0.46	0.14	-0.59	-0.44	-0.44	-0.26	-0.49	-0.41	3
PF3D7_0912800	PFI0625c	tRNA (adenine(58)-N(1))-methyltransferase non-catalytic subunit TRM6, putative	1	-0.53	0.14	-0.47	0.35	-0.25	-0.41	-1.34	-0.34	-0.94	-0.38	-0.35	-0.93	-1.22	-0.59	-0.98	-0.08	3
PF3D7_0913100	PFI0640c	heptatricopeptide repeat-containing protein, putative	1	-0.22	-0.6	-0.88	-1.03	-0.25	-0.04	-0.31	-0.14	-0.41	-0.22	-1.11	-0.99	-0.3	-0.63	-0.81	-0.72	3
PF3D7_0913300	PFI0650c	conserved protein, unknown function	1	-0.84	0.62	-0.96	0.16	-0.54	-0.28	-1.03	-0.51	-1.26	-0.38	-1.15	-1.01	-1.09	-0.81	-1.18	-0.73	3
PF3D7_0914700	PFI0720w	major facilitator superfamily-related transporter, putative	1	-0.29	-0.5	-0.93	0.26	-0.78	0.02	-0.39	-0.65	-1.12	-0.22	-1.76	-1.11	-0.96	-0.74	-1.8	-0.99	3
PF3D7_0915400	PFI0755c	ATP-dependent 6-phosphofructokinase	1	-0.51	-1.15	-0.79	-0.11	-0.61	-0.37	-1.29	-0.32	-1.29	-0.14	-1.28	-0.92	-1.42	-0.5	-1.97	-0.78	3
PF3D7_0915600	PFI0765w	conserved Plasmodium protein, unknown function	1	-0.84	1.16	-1.43	0.15	-1.13	-0.33	-0.17	-0.56	-0.77	-0.87	-1.12	-1.28	-0.33	-1.28	-0.46	-1.04	3
PF3D7_0917000	PFI0830c	merozoite organizing protein	1	-0.04	-0.59	-0.12	-0.59	-0.13	-0.83	-0.65	-0.67	-0.71	-0.46	-1.1	-0.93	-0.65	-0.23	-0.07	-0.43	3
PF3D7_0917800	PFI0870w	conserved Plasmodium protein, unknown function	1	-0.5	0.74	-0.29	0.46	-0.18	-0.1	-1	-0.72	-0.79	-0.5	-0.24	-0.3	-1.05	-0.42	-0.7	-0.22	3
PF3D7_0918800	PFI0920c	dihydrouridine synthase, putative	1	-0.97	0.42	-1.38	0.1	-1.07	-0.23	-1.32	-0.78	-1.78	-0.73	-1.58	-1.3	-1.21	-1.15	-1.93	-1.07	3
PF3D7_0919700	PFI0965w	pyridoxal 5'-phosphate dependent enzyme class III, putative	1	-0.27	-0.26	-0.91	-0.41	-0.61	-0.07	-0.06	-0.35	-0.6	-0.02	-1.25	-1.21	-0.06	-0.74	-0.47	-0.89	3
PF3D7_0920800	PFI1020c	inosine-5'-monophosphate dehydrogenase	1	-0.78	-0.5	-1.33	0.22	-1.39	-0.09	-0.98	0.69	0.59	0.67	-0.16	0.39	-0.94	-0.8	-1.39	-0.34	3
PF3D7_0921200	PFI1040c	conserved Plasmodium membrane protein, unknown function	1	-0.65	0.57	-1.16	0.26	-1.09	0.22	-0.2	-0.21	-0.69	-0.27	-1.1	-0.74	-0.52	-1.07	-0.99	-0.76	3
PF3D7_0921800	PFI1070c	ribosome production factor 1, putative	1	-0.17	0.04	-0.97	0.5	-0.54	0.49	-0.8	-0.01	-0.43	0.04	-0.33	-0.48	-1.4	-0.54	-1.21	-0.27	3
PF3D7_0923000	PFI1130c	DNA-directed RNA polymerase II subunit RPB3, putative	1	-0.2	0	-0.87	0.34	-0.48	0.34	-1.04	0.03	-0.87	-0.3	-0.51	-0.74	-1.22	-0.49	-1.56	-0.66	3
PF3D7_0923200	PFI1140w	nitric oxide synthase, putative	1	-0.59	0.68	-1.38	0.27	-0.96	0	-1.01	-0.15	-1.3	-0.23	-1.25	-0.95	-0.79	-1.13	-2.13	-0.97	3
PF3D7_0923300	PFI1145w	perforin-like protein 3	1	0.12	0.35	-0.21	0.62	-0.41	-0.2	-0.49	-0.28	-0.64	-0.35	-0.73	-0.51	-0.9	-0.44	-0.66	-0.43	3
PF3D7_0925900	PFI1270w	parasitophorous vacuolar protein 5, putative	1	-1.05	0.29	-1.61	0	-0.93	0.21	-0.74	-0.51	-1.26	-0.15	-1.91	-1.74	-0.28	-1.07	-0.07	-0.98	3
PF3D7_0926700	PFI1310w	glutamine-dependent NAD(+) synthetase, putative	1	-0.09	-0.93	-0.48	-0.64	-0.19	-0.63	-0.54	-0.57	-1.44	-0.12	-1.77	-1.59	-0.61	-0.28	-1.12	-0.81	3
PF3D7_0928600	PFI1405c	conserved Plasmodium protein, unknown function	1	-0.28	-1.92	-1.41	-0.55	-0.98	0.19	-1.21	-0.19	-0.91	-0.09	-1.36	-0.86	-0.72	-0.86	-0.99	-1.05	3
PF3D7_0929000	PFI1425w	transcription initiation factor TFIID subunit 7, putative	1	-0.42	-0.27	-0.76	0.11	-0.51	0.51	0.12	-0.16	-0.24	-0.12	-0.79	-0.28	-0.86	-0.49	-0.86	-0.32	3
PF3D7_0931800	PFI1545c	proteasome subunit beta type-6, putative	1	-0.62	-1.02	-0.43	-1.03	-0.24	-0.2	-0.26	-0.79	-0.97	-0.38	-1.71	-0.95	-0.45	-0.25	-0.36	-0.84	3
PF3D7_0932300	PFI1570c	M18 aspartyl aminopeptidase	1	-0.21	-0.97	-0.63	-0.59	-0.34	-0.42	-0.26	-0.15	-0.42	-0.15	-1.03	-0.64	-0.17	-0.38	-0.99	-0.62	3
PF3D7_0932800	PFI1590c	importin alpha re-exporter, putative	1	-0.2	-0.66	-0.17	-0.57	-0.12	-0.06	-0.16	-0.36	-0.83	0.09	-0.97	-0.53	-0.39	-0.39	-1.23	-0.58	3
PF3D7_0934100	PFI1650w	TFIIH basal transcription factor complex helicase XPD subunit	1	0.18	-0.3	-0.45	-0.13	-0.37	-0.15	-0.57	0	-0.55	-0.2	-0.97	-0.69	-0.73	-0.21	-1.34	-0.38	3
PF3D7_0935000	PFI1695c	U2 small nuclear ribonucleoprotein B'', putative	1	0.01	0.2	-0.8	-0.35	-0.21	-0.93	-0.62	-0.84	-1.17	-0.44	-1.85	-1.83	-0.44	-0.63	-0.34	-0.89	3
PF3D7_0936300	PFI1755c	ring-exported protein 3	1	-1.29	1.95	-1.06	1.24	-1.47	-0.77	-0.96	-0.67	-0.63	-0.78	-0.78	-0.67	-0.99	-0.82	-0.13	-0.72	3
PF3D7_0936600	PFI1770w	gametocyte exported protein 5	1	-0.92	0.34	-1.75	1.29	-2.4	0.69	0.4	-0.46	-0.19	-0.05	-0.55	0.26	-0.85	-0.71	-1.17	-0.73	3
PF3D7_1000600	PF10_0006	rifin	1	-0.94	-0.73	-0.94	-0.33	-1.06	-1.42	-1.98	-0.52	-1.12	-0.48	-1.4	-1.59	-1.29	-1.53	-1.11	-1.17	3
PF3D7_1000800	PF10_0009	stevor, pseudogene	1	-1.04	1	-0.26	0.03	-0.09	-0.65	0.1	-0.8	-0.57	-1.12	-0.99	-1.22	-0.03	-1.35	-0.12	-0.97	3
PF3D7_1001000	PF10_0013	Plasmodium exported protein (hyp12), unknown function	1	-0.63	-0.29	-1.42	-0.15	-0.84	-0.94	-0.54	0.23	-1.02	-0.03	-2.83	-3.15	0	-0.91	-0.69	-1.1	3
PF3D7_1001300	PF10_0017	Plasmodium exported protein (PHISTa), unknown function	1	0.34	0.69	0.18	-1.09	0.01	-2.18	0.02	-0.52	-1.89	-0.26	-2.61	-2.5	0.24	-0.14	0.33	-0.59	3
PF3D7_1001700	PF10_0021	Plasmodium exported protein (PHISTc), unknown function	1	-0.09	1.17	0.38	0.17	0.26	-0.94	-1.74	-1.09	-1.74	-0.49	-0.73	-1.23	-0.58	-0.45	-0.82	-0.11	3
PF3D7_1002400	PF10_0028	transformer-2 protein homolog beta, putative	1	-0.51	0.38	-0.7	-0.29	0.08	-0.91	-0.39	-0.64	-0.6	-0.76	-1.33	-1.47	-0.18	-0.73	-0.35	-1.08	3
PF3D7_1008800	PF10_0085	nucleolar protein 5, putative	1	-1.25	0.15	-1.04	0.6	-1.05	-0.47	-0.77	-0.41	-0.59	-0.56	-0.67	-0.48	-1.09	-0.89	-0.74	-0.56	3
PF3D7_1008900	PF10_0086	adenylate kinase	1	0.17	-0.91	-0.8	-0.48	-0.32	-0.64	-0.86	-0.44	-1.12	-0.3	-1.9	-1.6	-0.61	-0.4	-1.38	-0.94	3
PF3D7_1010800	2296.t00399, PF10_0105	50S ribosomal protein L22, mitochondrial, putative	1	-0.93	-0.89	-0.65	-0.16	-0.4	0.04	-0.1	0.08	-0.88	-0.11	-1.25	-0.17	-0.88	-0.55	-1.36	-0.63	3
PF3D7_1012400	PF10_0121	hypoxanthine-guanine phosphoribosyltransferase	1	0.17	-1.39	-1.18	-1.09	-0.59	-1.13	-0.48	0.2	-1.23	0.51	-2.64	-2.42	-0.12	-0.34	-0.55	-0.8	3
PF3D7_1012500	PF10_0122	phosphoglucomutase, putative	1	-0.69	-0.92	-0.84	-0.64	-0.78	-0.57	-0.86	-0.7	-0.7	0.09	-0.45	-0.23	-1.08	-0.5	-1.77	-0.74	3
PF3D7_1012600	PF10_0123	GMP synthase [glutamine-hydrolyzing]	1	-0.39	0.37	-1.3	0.35	-0.88	-0.23	-0.73	-0.41	-1.12	-0.3	-1.82	-1.69	-0.97	-0.8	-1.5	-1.01	3
PF3D7_1012900	PF10_0126	autophagy-related protein 18	1	-0.47	-0.32	-0.69	-0.05	-0.44	-0.09	-0.7	-0.57	-0.84	-0.55	-1.05	-1.04	-0.9	-0.59	-1.26	-0.53	3
PF3D7_1013300	PF10_0130	conserved Plasmodium protein, unknown function	1	-0.11	0.39	-0.09	-0.22	0.12	-0.68	-0.63	-0.47	-1.23	-0.2	-1.58	-1.45	-0.5	-0.29	-0.55	-0.62	3
PF3D7_1014400	PF10_0141	MO15-related protein kinase	1	-0.73	-0.36	-1.61	-0.27	-1.1	-0.79	-1.24	-1.31	-2.12	-0.87	-2.49	-2.18	-1.38	-1.1	-1.5	-1.19	3
PF3D7_1015200	PF10_0149	cysteine--tRNA ligase	1	0	-0.29	-0.84	-0.02	-0.34	-0.25	-1.13	-0.1	-1.53	-0.09	-1.25	-1.33	-0.8	-0.63	-1.89	-0.66	3
PF3D7_1015300	PF10_0150	methionine aminopeptidase 1b, putative	1	-1.02	0.18	-1.78	-0.16	-1.03	-0.49	-0.64	-0.78	-1.43	-0.63	-1.65	-1.43	-0.97	-1.54	-2.11	-1.27	3
PF3D7_1015900	PF10_0155	enolase	1	0.11	-1.46	-1.49	-0.47	-0.73	-0.68	-0.82	-0.21	-1.31	-0.24	-2.52	-2.14	-1.32	-1.16	-2.74	-1.6	3
PF3D7_1016400	PF10_0160	serine/threonine protein kinase, FIKK family	1	-0.46	-0.66	-1.45	-0.24	-0.88	-0.46	-1.2	-0.44	-1.28	-0.27	-1.76	-1.5	-1	-1.01	-1.74	-1.14	3
PF3D7_1016600	PF10_0161, PF10_0161a	Plasmodium exported protein (PHISTc), unknown function	1	-0.51	0.84	-0.63	0.2	-0.68	-0.14	-0.36	-1.11	-0.66	-0.82	-1.2	-0.95	-0.91	-0.76	-0.62	-0.92	3
PF3D7_1018300	PF10_0177, PF10_0177b	peptidase, putative	1	-0.13	-0.01	-0.28	0.34	-0.18	-0.15	-0.84	-0.11	-0.39	-0.17	-0.1	-0.23	-1.05	-0.38	-1.13	-0.18	3
PF3D7_1020400	PF10_0197	rRNA (cytosine-C(5))-methyltransferase, putative	1	-0.53	0.97	-0.88	0.33	-0.78	0.05	-0.19	-0.19	-0.46	-0.57	-0.74	-0.41	-0.19	-0.92	-1.04	-0.82	3
PF3D7_1020700	PF10_0200	N-acetyltransferase, GNAT family, putative	1	-1.56	0.78	-1.68	0.3	-1.73	-0.61	-1.11	-0.66	-0.77	-0.91	-1.18	-0.93	-0.92	-1.31	-1.37	-1.09	3
PF3D7_1021100	PF10_0205	conserved Plasmodium protein, unknown function	1	-0.24	-0.25	-0.14	-0.14	-0.17	-0.31	-0.72	-0.74	-1.37	-0.19	-0.7	-0.38	-1.3	-0.78	-1.51	-0.87	3
PF3D7_1026200	PF10_0259	conserved protein, unknown function	1	-1.43	-0.06	-1.16	0.31	-1.42	-0.61	-0.76	-0.58	-0.51	-0.8	-1.1	-0.76	-0.73	-1.06	-0.07	-0.92	3
PF3D7_1026800	PF10_0264	40S ribosomal protein S2	1	-0.69	-0.14	-1.5	-0.24	-0.9	-0.67	-0.51	-0.43	-0.89	-0.59	-1.89	-1.67	-0.63	-0.83	-1.3	-1.26	3
PF3D7_1028000	PF10_0274	methyltransferase, putative	1	-0.6	-0.56	-1.62	-0.03	-0.87	-0.37	-1	-0.15	-0.74	0.04	-1.27	-1.2	-0.85	-0.97	-1.44	-0.98	3
PF3D7_1030600	PF10_0299	tRNA N6-adenosine threonylcarbamoyltransferase	1	-0.11	0.75	-0.45	0.33	-0.23	-0.35	-1.01	-0.2	-0.75	-0.13	-0.79	-1.02	-0.71	-0.23	-0.95	-0.56	3
PF3D7_1030700	PF10_0300	RNA methyltransferase, putative	1	0.11	1.09	-0.67	0.41	-0.51	-0.16	-1.19	-0.24	-0.74	-0.07	-0.9	-0.86	-0.48	-0.53	-1.2	-0.72	3
PF3D7_1033100	PF10_0322	S-adenosylmethionine decarboxylase/ornithine decarboxylase	1	0.03	-0.91	-0.43	-0.43	-0.28	-0.44	-0.9	-0.22	-0.79	0.11	-1.21	-1.05	-1.01	-0.1	-1.02	-0.39	3
PF3D7_1033300	PF10_0324	conserved protein, unknown function	1	-0.33	-0.72	-0.72	-0.16	-0.58	0.22	0.05	-0.32	-0.88	0.06	-1.31	-0.81	-0.75	-0.22	-1.36	-0.55	3
PF3D7_1033400	PF10_0325	haloacid dehalogenase-like hydrolase	1	-0.28	-0.56	-1.23	-0.03	-0.41	-0.3	-1.2	0.12	-0.98	0.18	-1.98	-1.94	-0.95	-0.41	-1.64	-0.77	3
PF3D7_1034900	PF10_0340	methionine--tRNA ligase	1	-0.15	-0.66	-0.28	-0.57	-0.24	-0.87	-0.68	-0.4	-0.92	0.01	-1.51	-1.45	-0.63	0.05	-1.17	-0.66	3
PF3D7_1037300	PF10_0366	ADP/ATP transporter on adenylate translocase	1	-0.44	-0.37	-1.46	-0.42	-1.07	0.13	0.69	-0.29	-0.26	-0.11	-1.82	-0.86	-0.17	-0.86	-1.22	-1.31	3
PF3D7_1100200	PF11_0008	erythrocyte membrane protein 1, PfEMP1	1	-0.59	0.9	-0.4	-0.18	-0.64	-0.75	-0.48	-0.83	-0.6	-1.27	-0.92	-1.17	-0.8	-0.78	-0.02	-0.91	3
PF3D7_1100800	PF11_0014	Pfmc-2TM Maurer's cleft two transmembrane protein	1	0.23	-0.73	-0.63	0.4	-0.43	-1.34	-1.6	0.69	-0.89	0.87	-1.53	-1.73	-1.05	-0.48	-1.04	-0.73	3
PF3D7_1103600	PF11_0047	actin-like protein, putative	1	0.36	0.52	-0.04	0.41	0.41	0.27	-0.79	-0.03	-1.18	-0.04	-0.45	-0.85	-0.9	-0.68	-1.19	-0.37	3
PF3D7_1104000	PF11_0051	phenylalanine--tRNA ligase beta subunit	1	0.49	0.44	-0.37	0.13	-0.09	-0.23	-0.44	-0.24	-1.01	0.21	-1.64	-1.03	-0.12	0.02	-0.72	-0.41	3
PF3D7_1104200	PF11_0053	chromatin remodeling protein	1	-0.27	0.12	-0.27	0.23	-0.12	-0.23	-0.85	-0.33	-0.74	-0.42	-0.71	-0.75	-0.87	-0.45	-0.8	-0.31	3
PF3D7_1105600	PF11_0067	translocon component PTEX88	1	-1.29	0.19	-0.07	0.86	-0.65	0.01	-1.75	-0.98	-1.55	-0.68	-0.05	-0.35	-1.21	-0.7	-1.82	0.03	3
PF3D7_1106000	PF11_0071	RuvB-like helicase 2	1	-0.21	-0.27	-0.76	-0.05	-0.46	0.07	-0.62	-0.17	-0.52	0.17	-0.79	-0.48	-0.67	-0.28	-1.07	-0.39	3
PF3D7_1107500	PF11_0088	prefoldin, putative	1	0.11	-0.19	-0.84	0.01	-0.55	-0.01	-0.5	-0.22	-0.1	-0.02	-0.88	-0.47	-0.61	-0.76	-0.94	-0.7	3
PF3D7_1108400	PF11_0096	casein kinase 2, alpha subunit	1	0.2	-0.72	-0.53	-0.07	-0.27	0.06	-0.59	-0.15	-0.5	0.17	-1.73	-1.29	-0.68	0.01	-0.5	-0.6	3
PF3D7_1109800	PF11_0544, PF11_0544.1	small nucleolar RNA snoR12	1	-0.3	-0.06	-1.44	0.66	-0.38	-0.95	-1.08	-0.59	-1.4	-0.63	-1.19	-1.08	-0.81	-1.24	-0.29	-0.84	3
PF3D7_1109900	PF11_0106	60S ribosomal protein L36	1	-0.16	0.04	-1.14	-0.17	-0.33	-0.06	-0.04	-0.26	-0.47	-0.08	-1.28	-1.04	-0.28	-0.2	-0.06	-0.4	3
PF3D7_1110200	PF11_0108	pre-mRNA-processing factor 6, putative	1	-0.4	0.45	-0.63	0.19	-0.28	-0.47	-0.61	-0.37	-0.58	-0.52	-0.62	-0.86	-0.66	-0.48	-0.98	-0.35	3
PF3D7_1112500	PF11_0526	RNA transcription, translation and transport factor protein, putative	1	-0.58	0.85	-1.35	-0.2	-0.83	-0.37	0.19	-0.47	-0.4	-0.55	-1.53	-1.07	0.19	-1	-0.34	-1.02	3
PF3D7_1113700	PF11_0145	glyoxalase I	1	-0.21	-0.72	-0.21	-0.1	0.18	-0.15	-0.74	-0.03	-0.28	-0.01	-0.68	-0.95	-0.95	-0.01	-0.94	-0.44	3
PF3D7_1114400	PF11_0153	RAP protein, putative	1	-0.28	0.69	-0.06	-0.34	0.55	0.17	-0.33	-0.24	-1	-0.15	-0.65	-0.87	-0.28	-0.95	-1.43	-0.49	3
PF3D7_1116700	PF11_0174	dipeptidyl aminopeptidase 1	1	-1.11	-1.59	-1.47	-0.46	-1.07	-0.84	-1.94	-0.88	-1.33	-0.38	-1.68	-1.44	-2.18	-0.99	-2.64	-1.07	3
PF3D7_1116800	PF11_0175	heat shock protein 101	1	-1.28	0.05	-0.25	0.94	-0.24	-0.06	-2.56	-1.11	-1.67	-0.98	0.29	-0.38	-1.84	-1.05	-0.78	0.17	3
PF3D7_1118200	PF11_0188	heat shock protein 90, putative	1	-0.76	-1.44	-1.44	-0.69	-0.74	0.08	-0.27	0.29	-0.27	0.16	0.02	-0.21	-0.45	-0.26	-1.04	-0.38	3
PF3D7_1118300	PF11_0189	insulinase, putative	1	-0.38	-0.35	-0.61	0.22	-0.36	-0.27	-0.69	-0.27	-0.65	-0.2	-0.71	-0.44	-1.53	-0.42	-1.59	-0.54	3
PF3D7_1118500	PF11_0191	nucleolar protein 56, putative	1	-0.91	-0.29	-1.26	-0.21	-1.18	-0.06	-0.4	-0.48	-0.36	-0.38	-0.93	-0.39	-0.63	-1.06	-1	-0.78	3
PF3D7_1119900	PF11_0206	protein transport protein SEC16, putative	1	0.1	0.62	0.14	0.15	-0.22	-0.19	-1.06	-0.46	-1.01	-0.23	-0.59	-0.5	-0.56	-0.36	-0.86	-0.38	3
PF3D7_1120100	PF11_0208	phosphoglycerate mutase, putative	1	-0.65	-0.85	-1.27	-0.64	-0.65	-0.58	-0.94	-0.66	-1.18	-0.42	-2.33	-1.97	-1.03	-1.02	-2	-1.5	3
PF3D7_1120400	PF11_0211	alpha/beta hydrolase fold domain containing protein, putative	1	-0.83	0.77	-0.56	0.44	-0.93	-0.16	-0.31	-0.44	-0.7	-0.7	-0.7	-0.68	-0.73	-0.72	-0.53	-0.73	3
PF3D7_1120500	PF11_0212	tRNA nucleotidyltransferase, putative	1	-0.04	-0.57	-0.51	0.01	-0.32	-0.1	-0.66	-0.06	-0.24	0.12	-0.66	-0.28	-1.06	-0.22	-0.96	-0.35	3
PF3D7_1123400	PF11_0245	translation elongation factor EF-1, subunit alpha, putative	1	-0.11	-0.54	-0.76	0.01	-0.46	-0.01	-0.55	-0.13	-0.57	-0.07	-0.83	-0.68	-0.77	-0.37	-1.02	-0.35	3
PF3D7_1123500	PF11_0246	golgi protein 2	1	-0.25	-0.2	-0.27	0.21	-0.27	0.08	-0.51	-0.33	-0.58	-0.23	-0.72	-0.52	-0.85	-0.46	-1.54	-0.38	3
PF3D7_1123900	PF11_0250	13 kDa ribonucleoprotein-associated protein, putative	1	-0.42	0.48	-1.42	0.26	-0.97	0.48	-0.09	-0.32	-0.44	-0.34	-1.33	-1.09	-0.34	-0.95	-0.86	-0.95	3
PF3D7_1124300	PF11_0254	conserved protein, unknown function	1	-0.05	0.2	-0.73	-0.21	-0.25	-0.4	-0.75	-0.31	-0.59	-0.11	-1.23	-1.1	-0.21	-0.29	-0.53	-0.49	3
PF3D7_1124600	PF11_0257	ethanolamine kinase	1	-0.45	-1.48	0.08	-1	-0.25	-0.71	-0.99	-0.94	-1.02	-0.27	-1.07	-0.73	-0.56	0.01	-0.46	-0.4	3
PF3D7_1126000	PF11_0270	threonine--tRNA ligase	1	-0.48	-0.3	-1.04	-0.2	-0.56	-0.29	-0.78	-0.51	-1.28	-0.3	-1.53	-1.1	-0.89	-0.63	-1.4	-0.74	3
PF3D7_1126500	PF11_0275	WD repeat-containing protein, putative	1	-0.51	0.69	-1.1	-0.02	-0.83	0.11	-0.5	-0.26	-1.01	-0.15	-0.95	-0.55	-0.5	-0.87	-1.81	-0.69	3
PF3D7_1129100	PF11_0302	parasitophorous vacuolar protein 1	1	-0.69	-0.21	-0.65	0.23	-0.81	0.05	-0.77	-0.25	-0.29	0	-0.52	-0.32	-0.71	-0.5	-0.85	-0.19	3
PF3D7_1129400	PF11_0305	rRNA (cytosine-C(5))-methyltransferase, putative	1	-0.42	0.78	-1.28	0.29	-0.67	-0.36	0.47	0.04	-0.24	-0.37	-1.26	-1.16	-0.06	-0.65	-0.59	-0.78	3
PF3D7_1130200	PF11_0313	60S ribosomal protein P0	1	-0.4	-0.6	-1.07	-0.26	-0.6	-0.47	-0.48	-0.38	-0.59	-0.27	-1.73	-1.33	-0.58	-0.56	-1.45	-1.05	3
PF3D7_1132200	PF11_0331	T-complex protein 1 subunit alpha	1	-0.56	-0.32	-1.57	-0.29	-0.92	0.27	0.03	-0.12	-0.45	-0.35	-1.12	-0.9	-0.32	-0.94	-1.6	-1.05	3
PF3D7_1133100	PF11_0341	conserved Plasmodium protein, unknown function	1	-0.94	0.69	-1.14	0.13	-1.03	0	-0.26	-0.24	-0.46	-0.33	-0.42	-0.22	-0.37	-0.78	-1.02	-0.62	3
PF3D7_1133700	PF11_0347	FHA domain-containing protein, putative	1	-1.68	2.31	-1.81	1.14	-2.05	-0.4	-0.51	-0.79	-0.73	-1.33	-0.66	-0.68	-0.84	-1.43	-0.58	-0.94	3
PF3D7_1134000	PF11_0351	heat shock protein 70	1	-0.69	-1	-0.77	-0.55	-0.53	0.01	0.27	0.02	-0.49	-0.31	-0.62	-0.72	-0.05	-0.62	-0.67	-0.59	3
PF3D7_1134200	PF11_0353	conserved Plasmodium protein, unknown function	1	-0.66	0.52	-0.67	-0.01	-0.5	0.17	-0.22	-0.25	-0.92	-0.21	-0.68	-0.51	-0.23	-0.65	-0.91	-0.54	3
PF3D7_1134700	PF11_0358	DNA-directed RNA polymerase I subunit RPA2, putative	1	-0.65	-0.25	-1.04	0.38	-1.21	0.04	-0.98	-0.2	-1.21	-0.21	-0.55	-0.3	-1.67	-0.96	-1.93	-0.6	3
PF3D7_1135400	PF11_0364	conserved Plasmodium protein, unknown function	1	-0.76	-0.34	-1.13	-0.49	-0.34	-1.07	-0.88	-0.88	-1.06	-0.6	-2.37	-2.32	-1.17	-0.69	-0.96	-1.14	3
PF3D7_1137300	PF11_0384	CLPTM1 domain-containing protein, putative	1	-0.16	-0.44	-0.9	0.03	-0.55	0.58	-0.74	-0.23	-0.71	-0.1	-1	-0.69	-1.15	-0.67	-1.22	-0.66	3
PF3D7_1138100	PF11_0393	ubiquitin-related modifier 1, putative	1	-0.47	0.53	-0.71	-0.07	-0.78	-0.88	-1.01	-1.42	-1.47	-1	-1.95	-1.67	-1.17	-0.98	-0.65	-1.33	3
PF3D7_1139100	PF11_0402	RNA-binding protein, putative	1	-0.71	1.02	-0.7	0.4	-0.53	-0.13	-0.83	-0.42	-0.74	-0.5	-0.87	-0.72	-0.72	-0.41	-0.84	-0.37	3
PF3D7_1139900	PF11_0409	ER membrane protein complex subunit 8, putative	1	0.03	-0.26	-0.63	-0.18	-0.32	-0.13	-1	-0.22	-0.57	0.28	-0.97	-0.85	-0.94	-0.27	-1.41	-0.53	3
PF3D7_1140800	PF11_0419	conserved Plasmodium protein, unknown function	1	-0.43	0.29	-0.23	0.05	0.08	0.04	-0.65	-0.25	-1.06	-0.28	-0.18	-0.5	-0.7	-0.71	-0.61	-0.34	3
PF3D7_1142400	PF11_0436	coproporphyrinogen-III oxidase	1	0.27	-0.32	-0.25	0.22	-0.05	0.14	-0.84	-0.2	-0.54	-0.16	-0.86	-0.76	-0.84	-0.09	-0.81	-0.35	3
PF3D7_1142700	PF11_0439	methyltransferase, putative	1	-0.65	0.45	-1.29	0.23	-1.01	-0.52	-0.95	-0.66	-1.2	-0.76	-1.65	-1.46	-1.11	-1.35	-1.51	-1.34	3
PF3D7_1145100	PF11_0463	coatomer subunit gamma, putative	1	-0.27	-0.2	0.16	-0.03	0.08	-0.23	-0.51	-0.42	-0.77	-0.41	-0.5	-0.42	-0.75	-0.24	-1.09	-0.18	3
PF3D7_1146000	PF11_0471	ribosome assembly protein 4, putative	1	-0.34	0.83	-0.88	0.34	-0.79	0.18	-0.41	-0.09	-0.58	-0.24	-0.7	-0.7	-0.2	-0.83	-0.94	-0.56	3
PF3D7_1147500	PF11_0483	protein farnesyltransferase subunit beta	1	-0.29	0.52	-0.75	0.05	-0.56	-0.08	-0.53	-0.39	-0.98	-0.21	-1.05	-0.74	-0.74	-0.56	-1.58	-0.75	3
PF3D7_1148700	PF11_0503	Plasmodium exported protein (PHISTc), unknown function	1	-1.6	1.74	-2.03	0.84	-2.09	0.69	0.72	-0.4	-0.45	-1.53	-0.97	-0.85	-0.52	-1.6	-0.44	-0.91	3
PF3D7_1149000	PF11_0506, PF11_0507	antigen 332, DBL-like protein	1	-0.42	-1.35	-1.04	-1.11	-0.57	-0.87	-1.11	0.96	-0.41	0.41	-1.09	-1.08	-0.41	-0.28	-1.27	-0.29	3
PF3D7_1149400	PF11_0511	Plasmodium exported protein, unknown function	1	-0.89	-1.32	-1.73	-0.74	-1.12	-1.02	-1	-0.08	-1.16	-0.06	-2.54	-2.96	-0.21	-0.8	-0.99	-1.2	3
PF3D7_1200900	2277.t00009, MAL12P1.9, PFL0045c	Plasmodium exported protein (PHISTc), unknown function	1	-0.24	0.42	-0.09	0.34	-0.15	0.08	-0.93	-0.25	-1.18	-0.07	-0.36	-0.7	-1.05	-0.6	-0.76	-0.43	3
PF3D7_1201000	2277.t00010, MAL12P1.10, PFL0050c	Plasmodium exported protein (PHISTb), unknown function	1	0	-1.41	-1.03	-0.11	-0.97	-0.88	-1.8	-0.27	-1.37	0.05	-1.74	-1.45	-1.18	-0.75	-1.96	-1.11	3
PF3D7_1206600	2277.t00067, MAL12P1.66, PFL0330c	DNA-directed RNA polymerase III subunit RPC2, putative	1	-0.5	0.17	-0.87	0.38	-0.82	-0.04	-0.92	-0.25	-0.97	-0.32	-0.74	-0.65	-1.39	-0.65	-1.53	-0.58	3
PF3D7_1206700	2277.t00068, MAL12P1.67, PFL0335c	eukaryotic translation initiation factor 5, putative	1	-0.09	-0.38	-0.64	-0.28	-0.36	-0.05	-0.69	-0.13	-0.93	0.1	-1.45	-0.7	-0.54	-0.29	-0.98	-0.55	3
PF3D7_1208100	2277.t00082, MAL12P1.81, PFL0405w	conserved Plasmodium protein, unknown function	1	-0.44	0.46	-0.64	0.08	-0.71	-0.17	-0.94	-0.41	-1.06	-0.32	-0.77	-0.71	-0.62	-0.79	-0.97	-0.58	3
PF3D7_1208600	2277.t00087, MAL12P1.86, PFL0430w	mitochondrial import inner membrane translocase subunit TIM10, putative	1	-0.1	-0.79	-1.29	-0.28	-1.24	0.74	-0.13	-0.36	-1.17	-0.17	-1.67	-1.05	-0.56	-1.1	-1.21	-1.11	3
PF3D7_1213700	2277.t00134, MAL12P1.133, PFL0665c	DNA-directed RNA polymerases I, II, and III subunit RPABC3, putative	1	-0.01	0.17	-1.11	0.23	-0.83	-0.17	-0.1	-0.24	-0.01	-0.32	-1.18	-0.83	-0.8	-0.56	-0.86	-0.79	3
PF3D7_1213900	2277.t00136, MAL12P1.135, PFL0675c	conserved Plasmodium protein, unknown function	1	-0.89	-0.22	-0.93	0.4	-0.89	-0.07	-0.55	-0.34	-0.79	-0.15	-0.54	-0.17	-1.12	-0.53	-0.83	-0.25	3
PF3D7_1215300	2277.t00149, MAL12P1.148, PFL0740c	10 kDa chaperonin	1	-0.2	-1.79	-1.63	-0.58	-0.85	0.38	-0.48	0.12	-0.41	0.21	-1.03	-0.81	-0.78	-0.84	-1.61	-0.94	3
PF3D7_1215900	2277.t00154, MAL12P1.153, PFL0765w	serpentine receptor, putative	1	0.17	0.5	0.26	-0.21	0.42	0.35	-0.93	-0.35	-0.71	0.24	-0.13	-0.45	-1.06	-0.83	-1.43	-0.38	3
PF3D7_1223400	2277.t00225, MAL12P1.225, PFL1125w	phospholipid-transporting ATPase, putative	1	-0.18	0.11	-0.24	-0.05	-0.52	-0.43	-0.59	-0.61	-0.66	-0.53	-0.97	-0.62	-0.24	-0.58	-0.14	-0.4	3
PF3D7_1224300	2277.t00234, MAL12P1.234, PFL1170w	polyadenylate-binding protein 1, putative	1	-1.12	0.36	-0.81	0.55	-0.6	-0.76	-0.47	-0.46	-0.8	-0.7	-1.43	-1.05	-0.47	-0.45	-0.06	-0.48	3
PF3D7_1224400	2277.t00235, MAL12P1.235, PFL1175w	WD repeat-containing protein, putative	1	-0.63	0.64	-1.31	0.24	-1.16	0.08	-0.13	-0.36	-0.67	-0.41	-1.32	-0.75	-0.37	-1.02	-0.51	-0.71	3
PF3D7_1225300	2277.t00244, MAL12P1.244, PFL1220w	conserved protein, unknown function	1	-1.07	0.66	-0.63	-0.2	-0.88	-0.45	0.13	-0.8	-0.42	-0.69	-0.46	-0.58	-0.32	-0.9	-0.66	-0.79	3
PF3D7_1225800	2277.t00249, MAL12P1.249, PFL1245w	ubiquitin-activating enzyme E1	1	-0.14	-1.07	-0.31	-0.49	-0.15	-0.61	-0.83	-0.73	-1.38	-0.24	-1.33	-0.94	-1.07	-0.38	-1.63	-0.71	3
PF3D7_1227800	2277.t00269, MAL12P1.269, PFL1345c	elongator complex protein 3, putative	1	-1.07	0.79	-1.26	0.35	-1.15	-0.44	-0.64	-0.57	-1.02	-0.77	-1.16	-1.21	-0.7	-1.14	-1.04	-0.76	3
PF3D7_1229000	2277.t00281, MAL12P1.281, PFL1405w	conserved Plasmodium membrane protein, unknown function	1	-0.17	0.33	-0.42	-0.02	-0.55	-0.25	-0.36	-0.52	-0.9	-0.26	-1.14	-0.83	-0.64	-0.77	-0.85	-0.87	3
PF3D7_1229200	PF12TR011, PF12TR011:ncRNA	unspecified product	1	-1.12	0.02	-1.64	0.35	-1.85	-0.69	-1.48	-1.14	-0.74	-1.62	-1.39	-1.14	-1.07	-1.04	-0.23	-0.91	3
PF3D7_1229400	2277.t00284, MAL12P1.284, PFL1420w	macrophage migration inhibitory factor	1	-0.14	-0.24	-0.72	-0.49	-0.36	-0.92	-0.34	-0.39	-0.95	0.06	-2.19	-1.66	-0.18	-0.51	-0.85	-1.02	3
PF3D7_1230500	2277.t00294, MAL12P1.294, PFL1470c	WD repeat-containing protein, putative	1	-0.5	0.25	-0.93	0.18	-0.81	0.15	-0.54	-0.32	-1.05	-0.18	-0.87	-0.33	-1.23	-0.95	-1.47	-0.84	3
PF3D7_1230700	2277.t00296, MAL12P1.296, PFL1480w	protein transport protein SEC13	1	-0.21	-0.15	-0.34	0.21	-0.08	-0.53	-0.88	-0.42	-0.43	-0.42	-0.48	-0.47	-0.92	-0.19	-0.53	-0.26	3
PF3D7_1231100	2277.t00300, MAL12P1.300, PFL1500w	ras-related protein Rab-2	1	-0.49	-0.68	-0.38	-0.68	-0.54	-0.53	-0.59	-1.01	-0.69	-0.62	-0.98	-0.82	-0.52	-0.5	0.01	-0.58	3
PF3D7_1231800	2277.t00306, MAL12P1.306, PFL1530w	asparagine-rich protein, putative	1	-0.52	1.08	-0.5	0.06	0.02	-0.13	-0.75	-0.34	-1.03	-0.04	-0.75	-0.93	-0.64	-0.49	-0.87	-0.29	3
PF3D7_1236100	2277.t00349, MAL12P1.347, PFL1745c	clustered-asparagine-rich protein	1	-0.33	-0.03	-0.25	0.12	-0.1	0.29	-0.39	0.07	-0.35	0.1	-0.9	-0.62	-0.53	-0.03	-1.41	-0.37	3
PF3D7_1236400	2277.t00352, MAL12P1.350, PFL1760w	conserved Plasmodium protein, unknown function	1	-0.24	0.79	-0.46	-0.31	-0.15	-0.76	-0.68	-1.19	-1.39	-0.74	-1.74	-1.53	-0.82	-0.38	-0.38	-0.42	3
PF3D7_1238100	2277.t00369, MAL12P1.367, PFL1845c	calcyclin binding protein, putative	1	-0.4	-0.68	-0.63	-0.6	0	-0.12	-0.16	0.04	-0.22	-0.18	-1.3	-0.94	-0.11	-0.74	-1.15	-0.7	3
PF3D7_1238800	2277.t00376, MAL12P1.374, PFL1880w	acyl-CoA synthetase	1	-0.5	-0.49	-0.38	-0.2	-0.5	-0.73	-1.29	-0.74	-0.96	-0.04	-0.53	-0.48	-0.9	-0.19	-0.92	-0.45	3
PF3D7_1240200	PFL1947c	erythrocyte membrane protein 1 (PfEMP1), pseudogene	1	-0.41	-0.28	-0.15	0.16	-0.28	-1.17	-1.3	-0.7	-0.76	-0.76	-0.75	-0.8	-0.52	-0.84	-0.23	-0.42	3
PF3D7_1240400	2277.t00391, MAL12P1.389, PFL1955w	erythrocyte membrane protein 1, PfEMP1	1	-1	0.63	-1.26	0.04	-1.88	-0.93	-0.94	-0.41	-0.28	-0.96	-0.79	-0.53	-1.63	-1.13	-1.39	-0.95	3
PF3D7_1241100	2277.t00395, MAL12P1.393, PFL1975c	polyadenylation factor subunit 2, putative	1	-0.35	0.45	-0.68	-0.01	-0.73	-0.65	0.02	-0.84	-0.74	-0.6	-1.13	-0.86	-0.24	-0.6	-0.21	-0.84	3
PF3D7_1242600	2277.t00410, MAL12P1.408, PFL2050w	protein farnesyltransferase subunit alpha	1	-0.15	0.92	-0.98	0.11	-0.59	-0.21	-0.81	-0.33	-0.88	-0.26	-1.27	-0.83	-0.65	-0.79	-1.03	-0.86	3
PF3D7_1242800	2277.t00412, MAL12P1.410, PFL2060c	rab specific GDP dissociation inhibitor	1	-0.17	-0.57	-0.19	-0.21	-0.4	-0.4	-0.67	-0.77	-0.74	-0.61	-1.1	-0.66	-0.91	-0.45	-1.2	-0.85	3
PF3D7_1245700	PF12TR016, PF12TR016:ncRNA	unspecified product	1	-0.39	-0.08	-0.19	0.24	-0.27	-0.06	-0.92	-0.58	-0.37	-0.18	-0.54	-0.27	-0.82	-0.63	-0.64	-0.03	3
PF3D7_1250500	2277.t00485, MAL12P1.483, PFL2425w	AP-3 complex subunit sigma, putative	1	-0.02	-0.54	-0.34	-0.34	-0.42	-0.47	-0.4	-0.49	-0.96	-0.27	-1.12	-1	-0.28	-0.06	-0.23	-0.65	3
PF3D7_1252300	2277.t00501, MAL12P1.498, PFL2515c	conserved Plasmodium protein, unknown function	1	0.06	0.05	-0.3	0.51	-0.66	-0.69	-1.41	-0.53	-0.43	-0.15	-0.79	-0.85	-1.1	-0.15	-0.13	-0.23	3
PF3D7_1252800	2277.t00506, MAL12P1.503, PFL2540w	Plasmodium exported protein (PHISTb), unknown function	1	-0.57	-0.16	-0.23	-0.13	-0.35	-0.76	-1.54	-0.67	-1	-0.12	-0.56	-0.83	-0.81	-0.62	-0.58	-0.32	3
PF3D7_1253200	2277.t00510, MAL12P1.507, PFL2560c	hypothetical protein	1	-0.69	3.87	-0.59	1.87	-0.75	-1.09	-0.5	-0.74	-1.19	-1.27	-2.38	-2.38	-0.28	-1.62	0.05	-1.57	3
PF3D7_1300300	PF13_0003	erythrocyte membrane protein 1, PfEMP1	1	-1.4	-0.02	-0.83	-0.57	-1.33	-1.59	-1.24	-1.36	-1.09	-1.72	-1.23	-1.41	-0.91	-1	-0.4	-0.92	3
PF3D7_1301500	MAL13P1.59	Plasmodium exported protein (PHISTa), unknown function	1	-0.55	-0.17	-0.2	-0.28	-0.52	-1.04	-1.2	-0.67	-1.46	-0.4	-0.9	-1.64	-0.19	-0.76	0.14	-0.65	3
PF3D7_1302000	PF13_0076	EMP1-trafficking protein	1	-1.1	0.69	-1.48	0.46	-1.42	-0.91	-1.77	-0.7	-0.7	-0.62	-1.09	-0.89	-1.19	-0.87	-0.57	-0.9	3
PF3D7_1302700	MAL13P1.14	ATP-dependent RNA helicase DHR1, putative	1	-0.72	0.78	-1.23	0.52	-0.85	-0.28	-0.47	-0.09	-0.57	-0.45	-0.71	-0.76	-0.66	-1.11	-0.91	-0.57	3
PF3D7_1304800	PFD3D7_13_snoR16, PFD3D7_13_snoR16.1	small nucleolar RNA snoR16	1	0.06	0.6	-0.64	0.77	-0.53	-0.73	-0.56	-0.49	-1.1	-0.46	-1.27	-1.07	-0.58	-0.72	-0.34	-0.78	3
PF3D7_1304900	PF13_0023	DNA-directed RNA polymerase II subunit RPB11, putative	1	-0.19	0.04	-0.81	-0.19	-0.59	-0.47	-0.83	-0.64	-1.2	-0.49	-1.57	-1.46	-0.84	-0.91	-0.87	-0.96	3
PF3D7_1305300	MAL13P1.26, MAL13P1.27	conserved Plasmodium protein, unknown function	1	-0.12	-0.03	-0.76	-0.08	-0.63	0.04	-0.41	0.18	-0.65	0.03	-0.83	-0.35	-0.44	-0.64	-1.16	-0.57	3
PF3D7_1305400	MAL13P1.28	AAR2 protein, putative	1	-0.41	-0.13	-0.39	0.19	-0.33	0.16	-0.68	0.02	-0.61	0.22	-0.27	-0.41	-0.83	-0.35	-0.85	-0.22	3
PF3D7_1307100	PF13_0035	U3 small nucleolar RNA-associated protein 6, putative	1	-0.69	0.83	-1.01	-0.05	-1	-0.5	-0.81	-0.58	-1.48	-0.58	-1.61	-1.34	-0.38	-0.76	-0.92	-0.65	3
PF3D7_1308200	PF13_0044	carbamoyl phosphate synthetase	1	-0.51	-0.23	-1.14	-0.18	-0.68	-0.43	-1.32	-0.45	-1.79	-0.26	-1.75	-1.44	-1.2	-0.81	-2.36	-0.83	3
PF3D7_1309000	MAL13P1.43	conserved protein, unknown function	1	-0.51	-0.27	-1.4	0.14	-1.03	-0.47	-0.44	-0.59	-0.56	-0.34	-1.15	-0.73	-0.98	-1.05	-1.14	-1.02	3
PF3D7_1310800	MAL13P1.52	tetratricopeptide repeat protein, putative	1	-0.36	-0.26	-0.69	0.26	-0.68	-0.05	-0.57	-0.08	-0.83	-0.09	-0.78	-0.45	-0.88	-0.39	-1.24	-0.42	3
PF3D7_1313200	MAL13P1.67	methionyl-tRNA formyltransferase, putative	1	-0.13	-0.31	-0.29	-0.63	-0.09	0.41	0.44	-0.55	-0.84	-0.29	-1.34	-1.09	-0.24	-0.43	-0.58	-0.68	3
PF3D7_1313800	MAL13P1.70	conserved Plasmodium membrane protein, unknown function	1	-0.41	0.38	0.03	0.04	-0.4	-0.46	-0.84	-0.77	-1.03	-0.64	-0.61	-0.7	-0.61	-0.7	-0.7	-0.51	3
PF3D7_1314100	MAL13P1.73	conserved Plasmodium protein, unknown function	1	-0.6	-0.28	-0.86	-0.34	-0.66	-0.25	-0.37	-0.61	-1.58	-0.35	-1.41	-1.27	-0.68	-0.94	-2.13	-1.03	3
PF3D7_1314500	PF13_0082	transmembrane emp24 domain-containing protein, putative	1	0.11	-0.45	-0.02	-0.5	-0.1	-0.74	0.03	-0.71	-0.95	0.04	-1.58	-0.99	-0.12	-0.24	-0.32	-0.69	3
PF3D7_1314600	PF13_0083	lipoate-protein ligase 1	1	-0.16	0.2	-0.63	-0.33	-0.5	-0.68	-0.23	-0.83	-1.1	-0.5	-1.78	-1.34	-0.66	-0.89	-0.76	-1.27	3
PF3D7_1314900	MAL13P1.76	general transcription factor IIH subunit 2	1	-0.4	-0.56	-0.5	0.23	-0.49	0.11	-1.02	-0.51	-1.28	-0.12	-1.06	-0.89	-0.83	-0.62	-1.78	-0.73	3
PF3D7_1315000	MAL13P1.77	conserved Plasmodium protein, unknown function	1	-0.55	0.32	-0.39	0.27	-0.7	-0.21	-0.38	-0.92	-0.87	-0.72	-0.78	-0.58	-0.48	-0.65	-0.07	-0.68	3
PF3D7_1315200	MAL13P1.78	heptatricopeptide repeat-containing protein, putative	1	-0.92	-0.59	-0.6	0.09	-0.6	0.23	-0.81	-0.55	-0.87	-0.64	-0.47	-0.47	-1.42	-1.04	-0.47	-0.5	3
PF3D7_1315900	MAL13P1.83	exportin-T, putative	1	-0.54	-0.67	-0.57	-0.5	-0.43	-0.48	-1.04	-0.82	-1.89	-0.19	-1.46	-1.2	-1.37	-0.8	-1.98	-0.8	3
PF3D7_1318800	PF13_0102	translocation protein SEC63, putative	1	-0.59	-1	-0.36	-0.13	-0.35	-0.43	-0.96	-0.87	-1.01	-0.49	-0.89	-0.76	-1.27	-0.52	-1.24	-0.31	3
PF3D7_1319300	PF13_0109	tRNA (guanine(26)-N(2))-dimethyltransferase, putative	1	-0.68	1.38	-0.9	0.34	-0.78	-0.09	-0.77	-0.26	-1.17	-0.43	-0.83	-0.94	-0.4	-0.84	-1.58	-0.71	3
PF3D7_1320000	PF13_0116	golgi protein 1	1	-0.77	0.46	-0.26	0.04	-0.57	-0.41	-1.03	-1.11	-1.41	-0.64	-0.75	-0.72	-0.95	-0.79	-1.48	-0.54	3
PF3D7_1321300	MAL13P1.116	conserved Plasmodium membrane protein, unknown function	1	-0.26	0.21	-0.01	-0.03	-0.42	-0.6	-1.04	-0.71	-1.24	-0.37	-0.89	-0.71	-0.79	-0.7	-1.14	-0.66	3
PF3D7_1321800	PF13_0124	protein transport protein SFT2, putative	1	-0.46	-0.24	-1.01	0.05	-1.13	-0.7	-0.88	-0.83	-0.82	-0.74	-1.6	-1.2	-1.15	-0.89	-0.47	-0.96	3
PF3D7_1323100	PF13_0129	60S ribosomal protein L6, putative	1	-0.06	-1.03	-1.12	-0.35	-0.47	-0.15	-0.77	-0.33	-0.33	-0.12	-1.32	-1.08	-0.92	-0.24	-1.65	-0.63	3
PF3D7_1323500	PF13_0133	plasmepsin V	1	0	-1.14	-0.28	-0.42	-0.34	-0.69	-1	-0.84	-1.1	-0.25	-1.82	-1.34	-1.55	-0.59	-1.67	-0.81	3
PF3D7_1324700	MAL13P1.135	SNARE protein, putative	1	-0.09	-0.52	0.03	-0.31	-0.22	-1.08	-1.14	-1.16	-0.96	-0.93	-1.23	-1.27	-1.56	-0.51	-1.57	-0.89	3
PF3D7_1324900	PF13_0141	L-lactate dehydrogenase	1	-0.37	-1.64	-1.29	-0.96	-0.29	-1.09	-1.13	-0.32	-1.55	0.58	-2.7	-2.26	-1.22	-0.67	-2.1	-1.19	3
PF3D7_1325100	PF13_0143	phosphoribosylpyrophosphate synthetase	1	-0.06	-0.35	-0.91	-0.31	-0.35	-0.69	-0.75	-0.22	-0.92	0.01	-1.62	-1.66	-0.54	-0.29	-1.3	-0.65	3
PF3D7_1326100	MAL13P1.142	WD repeat-containing protein, putative	1	0.2	-1.2	-0.38	-0.26	-0.55	-0.11	-0.52	-0.32	-0.49	-0.21	-1.13	-0.7	-0.86	-0.46	-1.21	-0.76	3
PF3D7_1327600	2008.m00035, PF13_0159	nicotinamide/nicotinic acid mononucleotide adenylyltransferase	1	-0.05	-0.54	0	0.26	-0.31	-0.6	-1.36	-0.57	-1.1	-0.69	-0.37	-0.6	-0.69	-0.6	0.14	-0.09	3
PF3D7_1327800	PF13_0157	ribose-phosphate pyrophosphokinase, putative	1	-0.42	-0.92	-1	0.02	-0.52	-0.19	-1.07	-0.52	-1.51	-0.42	-1.38	-1.32	-1.62	-0.76	-2.61	-0.84	3
PF3D7_1328500	PF13_0153	alpha/beta-hydrolase, putative	1	-0.43	0.12	-0.23	-0.34	-0.24	-0.44	-0.93	-0.67	-1.35	-0.48	-0.33	-0.55	-0.26	-0.47	-0.85	-0.02	3
PF3D7_1329500	PF13_0162	conserved protein, unknown function	1	-1.21	0.94	-1.09	0.76	-1.23	-0.51	-1.6	-0.71	-1.11	-0.92	-0.47	-0.58	-1.31	-1.05	-0.92	-0.61	3
PF3D7_1331700	PF13_0170	glutamine--tRNA ligase, putative	1	0.07	-0.35	-0.63	-0.02	-0.24	0.09	-0.57	0.1	-0.25	-0.18	-0.69	-0.59	-0.61	-0.13	-1	-0.23	3
PF3D7_1332900	PF13_0179	isoleucine--tRNA ligase, putative	1	-0.38	-0.84	-1.01	-0.46	-0.43	-0.34	-0.59	-0.34	-1.27	-0.18	-1.64	-1.21	-1.14	-0.65	-1.84	-0.93	3
PF3D7_1333600	PF13_0184	U3 small nucleolar RNA-associated protein 4, putative	1	-0.89	0.73	-1.31	0.16	-1.21	0.02	-0.5	-0.3	-0.87	-0.38	-1.01	-0.73	-0.35	-1.04	-1.03	-0.75	3
PF3D7_1334700	PF13_0194	MSP7-like protein	1	-0.8	2.19	-1.12	1.3	-0.88	-0.7	-0.45	-1.11	-0.97	-1.14	-1.8	-1.72	-0.66	-1.16	-0.18	-1.36	3
PF3D7_1336000	MAL13P1.179	conserved Plasmodium protein, unknown function	1	-0.5	0.33	-0.57	-0.15	-0.57	-0.38	-0.53	-0.74	-0.94	-0.49	-1.03	-0.86	-0.57	-0.71	-0.58	-0.86	3
PF3D7_1336700	PF13_0203	parasitophorous vacuolar protein 3, putative	1	-0.73	0.14	-1.02	-0.05	-0.83	0.51	-0.87	-0.24	-0.7	-0.13	-0.87	-0.74	-0.42	-0.69	-0.74	-0.53	3
PF3D7_1336900	PF13_0205	tryptophan--tRNA ligase	1	0.01	-0.22	-0.69	-0.06	-0.31	-0.7	-1.23	-0.42	-1.43	-0.49	-1.54	-1.69	-1.08	-0.69	-1.63	-1.01	3
PF3D7_1337300	PF13_0208	exoribonuclease, putative	1	-0.47	0.38	-1	0.05	-0.58	-0.16	-0.12	-0.34	-0.54	-0.49	-0.82	-0.75	-0.4	-0.42	-0.53	-0.58	3
PF3D7_1337900	PF13_0212	conserved Plasmodium protein, unknown function	1	-0.36	-0.14	-0.37	0.27	-0.09	-0.96	-1.62	-0.92	-1.12	-0.49	0.01	-0.61	-0.95	-0.43	-0.93	0.05	3
PF3D7_1338300	PF13_0214	elongation factor 1-gamma, putative	1	-0.14	-0.38	-1.18	-0.39	-0.56	-0.37	-0.32	-0.25	-0.62	0.04	-1.7	-1.37	-0.38	-0.29	-1.38	-1.01	3
PF3D7_1340600	PF13_0222	RNA lariat debranching enzyme, putative	1	-0.31	-0.74	-1.01	-0.14	-0.88	-0.02	-0.62	-0.19	-0.74	-0.04	-1.27	-0.64	-0.8	-0.58	-1.48	-0.65	3
PF3D7_1341300	MAL13P1.209	60S ribosomal protein L18-2, putative	1	-0.28	-0.54	-1	-0.27	-0.35	-0.12	-0.67	-0.07	-0.91	-0.05	-1.49	-0.97	-0.67	-0.46	-1.52	-0.86	3
PF3D7_1341400	PF3D7_13_snoR20, PF3D7_13_snoR20.1	small nucleolar RNA snoR20	1	-0.13	0.25	-0.77	0.67	-0.17	-0.85	-1.28	-0.5	-1.17	-0.59	-1.45	-1.13	-0.95	-0.96	-1.69	-0.97	3
PF3D7_1342000	PF13_0228	40S ribosomal protein S6	1	-0.13	0.15	-0.74	-0.21	-0.18	-0.2	-0.41	0	-0.95	-0.31	-1.71	-1.39	-0.12	-0.4	-0.95	-0.83	3
PF3D7_1342400	PF13_0232	casein kinase II beta chain	1	0.12	-0.88	-0.89	-0.31	0.01	-0.12	-0.62	-0.17	-0.57	0.07	-1.19	-0.98	-0.86	-0.15	-1.03	-0.36	3
PF3D7_1342800	PF13_0234	phosphoenolpyruvate carboxykinase	1	-1.17	-0.66	-1.65	-0.25	-1.35	-0.56	-1.87	-0.51	-0.69	0.29	0.37	0.33	-1.86	-0.13	-1	-0.65	3
PF3D7_1343700	PF13_0238	kelch protein K13	1	-0.28	0.11	0	0.45	-0.73	-0.36	-0.9	-0.91	-1.22	-0.78	-0.47	-0.52	-0.83	-0.91	-0.46	-0.42	3
PF3D7_1343900	MAL13P1.385	U4/U6 small nuclear ribonucleoprotein PRP4, putative	1	0.01	-0.33	-0.07	0.19	-0.07	-0.03	-0.63	-0.29	-0.74	-0.14	-0.4	-0.25	-0.87	-0.43	-1.09	-0.35	3
PF3D7_1344200	MAL13P1.540	heat shock protein 110, putative	1	-0.55	0.23	-0.38	-0.1	0.04	-0.54	-0.3	-0.89	-1.28	-0.64	-1.55	-1.33	-0.47	-0.37	-1.19	-0.64	3
PF3D7_1346300	MAL13P1.233	DNA/RNA-binding protein Alba 2	1	-0.1	-0.17	-1.01	0.1	-0.57	-0.49	-0.98	-0.36	-0.54	-0.35	-1.68	-0.88	-0.82	-0.62	-0.97	-0.95	3
PF3D7_1347200	PF13_0252	nucleoside transporter 1	1	-0.64	-1.93	-1.52	-0.58	-1.18	-0.78	-1.4	-0.49	-1.22	0.23	-2.06	-1.49	-1.66	-0.94	-2.92	-1.4	3
PF3D7_1347500	MAL13P1.237	DNA/RNA-binding protein Alba 4	1	-0.54	0.27	-1.18	-0.01	-0.4	-0.26	0.14	-0.24	-0.36	-0.1	-1.31	-1.08	-0.16	-0.3	-0.53	-0.69	3
PF3D7_1348300	MAL13P1.243	elongation factor Tu, putative	1	-0.44	0.79	-0.44	0.14	-0.31	-0.04	-0.55	-0.39	-1.2	-0.19	-0.25	-0.42	-0.21	-0.68	-1.21	-0.5	3
PF3D7_1349200	PF13_0257	glutamate--tRNA ligase, putative	1	-0.37	0.41	-0.68	0.06	-0.16	-0.02	-0.47	0	-1.14	-0.09	-0.87	-0.65	-0.54	-0.37	-1.61	-0.43	3
PF3D7_1349400	PF13_0259	cytidine and deoxycytidylate deaminase, putative	1	-0.09	0.83	-0.69	0.29	-0.77	-0.98	-0.88	-0.57	-0.79	-0.55	-1.36	-1.4	-0.52	-0.48	-0.54	-0.77	3
PF3D7_1350100	PF13_0262	lysine--tRNA ligase	1	-0.14	-0.86	-0.78	-0.12	-0.39	-0.14	-0.76	-0.08	-0.6	-0.15	-1.02	-0.86	-0.88	-0.33	-1.35	-0.64	3
PF3D7_1351100	MAL13P1.257	conserved protein, unknown function	1	0.14	0.12	-0.86	-0.23	-0.52	-0.38	-0.42	-0.39	-1.35	-0.4	-2.31	-1.81	-0.4	-0.51	-0.92	-1.1	3
PF3D7_1352100	PF13_0271	ABC transporter B family member 6, putative	1	-0.3	0.17	0.23	0.1	-0.07	-0.42	-0.56	-0.78	-0.91	-0.62	-0.52	-0.67	-0.35	-0.89	-0.24	-0.3	3
PF3D7_1352200	MAL13P1.264	U3 small nucleolar RNA-associated protein 15, putative	1	-0.46	-0.17	-0.68	0.39	-0.94	0.22	-0.87	-0.29	-0.65	-0.35	-0.55	-0.01	-1.2	-0.48	-0.54	-0.25	3
PF3D7_1352400	MAL13P1.266	conserved Plasmodium protein, unknown function	1	-0.08	-0.58	-0.13	-0.41	0.03	-0.28	-0.46	-0.48	-0.78	-0.13	-0.89	-0.79	-0.73	-0.25	-0.77	-0.48	3
PF3D7_1352700	PF13_0273	intron-binding protein aquarius, putative	1	-0.25	0.3	-0.46	-0.06	-0.16	-0.04	-0.43	0.01	-0.76	0.05	-0.88	-0.65	-0.52	-0.45	-1.06	-0.41	3
PF3D7_1352800	PF13_0274	vacuolar fusion protein MON1, putative	1	-0.31	-0.28	-0.4	-0.21	-0.22	-0.22	-0.11	-0.24	-0.82	-0.02	-0.73	-0.28	-0.48	-0.46	-1.09	-0.32	3
PF3D7_1353500	PF13_0279	RNA polymerase II transcription factor B subunit 4, putative	1	-0.01	0	-0.72	-0.6	-0.4	-0.37	0.13	-0.66	-0.59	-0.37	-1.44	-1.19	-0.03	-0.56	0.01	-0.73	3
PF3D7_1353600	PF13_0280	ER lumen protein retaining receptor	1	-0.26	-0.66	-0.02	0.23	-0.22	-0.87	-1.25	-0.97	-1.19	-0.47	-0.31	-0.67	-1.12	-0.37	-0.66	0.03	3
PF3D7_1354500	PF13_0287	adenylosuccinate synthetase	1	-0.02	-0.27	-0.77	-0.2	-0.35	-0.43	-0.51	-0.1	-0.61	-0.02	-1.34	-1.34	-0.19	-0.54	-0.76	-0.81	3
PF3D7_1354600	MAL13P1.272	60S ribosomal protein L7-2, putative	1	-0.39	-0.01	-0.72	0.41	-0.29	0.47	-1.52	-0.33	-1.41	-0.13	-0.48	-0.69	-1.95	-1.12	-1.87	-0.36	3
PF3D7_1355500	MAL13P1.274, PF13_0294	serine/threonine protein phosphatase 5	1	-0.51	-1	-1.05	-0.39	-0.52	-0.05	-0.39	-0.48	-1.14	-0.13	-1.16	-0.71	-1.38	-0.45	-2.1	-0.66	3
PF3D7_1357600	MAL13P1.282	conserved protein, unknown function	1	-1.86	-0.39	-0.24	0.26	-0.47	0.11	0.1	-0.4	-0.23	-0.35	-0.16	0	-1.03	-0.72	-0.83	-0.37	3
PF3D7_1357700	PF13_0309	U3 small nucleolar RNA-associated protein 21, putative	1	-0.94	0.49	-1.27	0.4	-1.04	0.08	-0.92	-0.12	-0.91	-0.29	-0.61	-0.5	-1.09	-1.02	-1.56	-0.68	3
PF3D7_1357800	MAL13P1.283	T-complex protein 1 subunit delta	1	-0.56	-0.92	-1.52	-0.1	-0.62	0.08	-0.96	-0.27	-1.07	-0.38	-1.77	-1.85	-1.51	-1.05	-2.57	-1.1	3
PF3D7_1357900	MAL13P1.284	pyrroline-5-carboxylate reductase, putative	1	-0.72	-1.37	-2.24	-0.59	-1.49	-0.98	-1.87	-0.41	-1.22	-0.6	-2.19	-2.23	-1.46	-1.49	-2.24	-1.89	3
PF3D7_1358800	PF13_0316	40S ribosomal protein S15	1	-0.47	0.59	-1.07	0.02	-0.17	-0.26	0.53	0.1	-0.08	-0.51	-1.5	-1.52	0.24	-0.35	-0.64	-0.81	3
PF3D7_1359000	MAL13P1.293	conserved Plasmodium protein, unknown function	1	-1.07	0.36	-0.93	-0.06	-1.1	-0.23	-0.47	-0.46	-0.95	-0.46	-0.89	-0.55	-0.58	-1.17	-1.25	-0.9	3
PF3D7_1359300	MAL13P1.289	exosome complex exonuclease RRP44	1	-0.6	-0.14	-0.6	-0.08	-0.56	0.12	-0.19	-0.1	-0.52	-0.2	-0.64	-0.32	-0.34	-0.38	-0.74	-0.33	3
PF3D7_1359400	PF13_0315	CUGBP Elav-like family member 1	1	-0.56	-0.09	-0.79	-0.17	-0.3	-0.45	-0.19	-0.19	-0.37	-0.42	-0.92	-0.53	-0.51	-0.67	-1.07	-0.6	3
PF3D7_1360800	PF13_0322	falcilysin	1	-0.24	-0.79	-0.42	-0.55	-0.13	-0.15	-0.37	-0.38	-1	0.01	-1	-0.65	-0.54	-0.26	-1.31	-0.44	3
PF3D7_1364500	PF13_0340	exosome complex component RRP45, putative	1	-0.32	0.55	-0.48	-0.01	-0.35	-0.29	-0.47	-0.3	-1.11	-0.1	-0.7	-0.54	-0.37	-0.33	-0.52	-0.28	3
PF3D7_1364800	PF13_0341	DNA-directed RNA polymerases I, II, and III subunit RPABC1, putative	1	-0.79	-0.16	-1.59	0.1	-1.26	-0.01	-0.62	-0.4	-0.6	-0.54	-1.07	-0.94	-1.35	-0.94	-1.69	-0.96	3
PF3D7_1365200	MAL13P1.580	conserved protein, unknown function	1	-0.39	-0.59	-1.53	-0.27	-1	-0.26	-1.17	-0.48	-1.08	-0.27	-1.57	-1.29	-0.85	-0.84	-1.65	-1.38	3
PF3D7_1366000	PF13_0347	conserved Plasmodium protein, unknown function	1	-0.16	0.04	-0.64	0.42	-0.66	0.33	-0.29	-0.39	-1.55	-0.67	-1.36	-0.8	-0.87	-0.18	0.06	-0.27	3
PF3D7_1366800	MAL13P1.335	phosphatidylserine synthase, putative	1	-0.25	-1.23	-0.57	-0.2	-0.67	-0.41	-0.83	-0.49	-0.54	0.07	-0.78	-0.51	-0.74	-0.62	-0.72	-0.54	3
PF3D7_1367000	MAL13P1.337	suppressor of kinetochore protein 1, putative	1	0.19	-0.77	-0.31	-0.55	0.04	-0.27	-0.27	-0.46	-0.8	-0.33	-1.57	-1.19	-0.28	-0.32	-0.51	-0.57	3
PF3D7_1367400	PF13_0352	conserved Plasmodium protein, unknown function	1	-0.96	0.5	-1.13	0.09	-1.23	-0.17	-0.41	-0.51	-1.28	-0.51	-1.06	-0.55	-0.52	-0.97	-1.26	-0.69	3
PF3D7_1367600	MAL13P1.341	ribosome biogenesis protein MRT4, putative	1	-0.66	0.04	-1.1	0.15	-0.86	0.09	-0.4	-0.56	-0.61	-0.26	-0.79	-0.51	-0.75	-0.75	-0.71	-0.84	3
PF3D7_1367700	PF13_0354	alanine--tRNA ligase	1	-0.46	-0.37	-0.93	-0.16	-0.7	-0.4	-0.82	-0.37	-1.11	-0.32	-1.3	-1.09	-1.04	-0.72	-1.2	-0.85	3
PF3D7_1369500	MAL13P1.352	conserved protein, unknown function	1	-0.37	-0.25	-0.78	0.1	-0.55	-0.3	-0.96	-0.65	-1.2	-0.2	-1.23	-0.98	-1.04	-0.75	-1.26	-0.74	3
PF3D7_1372500	MAL13P1.490	stevor, pseudogene	1	0.79	-0.8	-0.16	0.27	0.14	-1.63	-1.58	0.06	-1.13	-0.31	-1.52	-1.14	-0.83	-0.84	-0.85	-1.03	3
PF3D7_1373500	MAL13P1.356, PF13_0364	erythrocyte membrane protein 1, PfEMP1	1	-1.86	1.16	-1.09	0.65	-1.11	-0.84	-0.42	-0.94	-0.51	-1.37	-0.77	-0.87	-0.25	-1.24	0.54	-0.7	3
PF3D7_1401200	PF14_0014	Plasmodium exported protein, unknown function	1	-0.07	-1.08	-0.47	-0.73	-0.2	-1.28	-1.21	0.27	-1.21	0.1	-2.21	-2.67	0.01	-0.44	-0.8	-0.76	3
PF3D7_1401300	PF14_0015	epoxide hydrolase 2	1	-0.61	-0.51	-1.03	0.47	-1.15	0.4	-0.78	-0.55	-0.72	-0.36	-0.29	-0.24	-1.27	-0.65	-0.91	-0.34	3
PF3D7_1402700	PF14_0028	U2 snRNP-associated SURP motif-containing protein, putative	1	-0.07	-0.44	-0.87	0.17	-0.51	0.12	-0.61	-0.08	-0.39	-0.08	-0.6	-0.62	-0.63	-0.31	-0.76	-0.37	3
PF3D7_1405500	PF14_0052	COBW domain-containing protein 1, putative	1	-0.44	0.52	-0.69	0.06	-0.51	0.26	-0.06	0	-0.48	-0.37	-0.58	-0.72	-0.56	-0.73	-0.92	-0.62	3
PF3D7_1405800	PF14_0055	ribosome biogenesis protein BOP1, putative	1	-0.81	0.43	-1.17	0.37	-1.22	-0.02	-0.31	-0.11	-0.25	-0.44	-0.56	-0.37	-0.76	-0.85	-0.72	-0.41	3
PF3D7_1406000	PF14_0057	RNA-binding protein 8A, putative	1	0	0.31	-0.41	-0.18	-0.36	-0.2	-0.28	-0.59	-0.54	-0.25	-1.1	-0.95	0.03	-0.38	-0.02	-0.8	3
PF3D7_1406300	PF14_0060	glycerophosphodiester phosphodiesterase	1	0.26	-0.59	0.08	-0.77	0.31	-1.15	-0.73	-0.55	-1.03	0.09	-1.41	-1.72	-0.21	-0.22	-0.89	-0.32	3
PF3D7_1407800	PF14_0075	plasmepsin IV	1	-0.96	-0.01	-1.07	0.33	-1.24	0.91	-0.67	-0.97	-1.34	-0.78	-1.45	-1.23	-1.24	-0.87	-1.98	-0.72	3
PF3D7_1408100	PF14_0078	plasmepsin III	1	-0.6	-0.27	-1.38	-0.23	-0.84	-0.13	-0.34	-0.34	-0.56	-0.22	-1.81	-1.53	-0.6	-0.87	-1.7	-1.11	3
PF3D7_1408600	PF14_0083	40S ribosomal protein S8e, putative	1	0.39	-0.19	-0.33	0.37	0.79	0.29	-0.95	0.63	-0.99	0.14	-1	-1.41	-0.83	-0.09	-0.82	-0.27	3
PF3D7_1408900	PF14_0086	tRNA-dihydrouridine synthase, putative	1	-0.73	0.63	-1.31	0.02	-1.15	-0.4	0.09	-0.66	-0.56	-0.61	-1.38	-1	-0.31	-1.1	-0.02	-0.96	3
PF3D7_1409000	PF14_0087	WD repeat-containing protein, putative	1	-0.54	-0.85	-0.99	-0.2	-0.84	-0.28	-1.28	-0.44	-0.96	-0.21	-1.04	-0.65	-1.7	-0.99	-1.64	-0.83	3
PF3D7_1410200	PF14_0100	CTP synthase	1	-0.49	0.68	-1.04	0.71	-0.77	-0.07	-0.53	0.05	-0.64	-0.17	-0.87	-0.88	-0.49	-0.58	-0.95	-0.62	3
PF3D7_1410600	PF14_0104	eukaryotic translation initiation factor 2 subunit gamma, putative	1	-0.56	-0.7	-1.14	-0.3	-0.63	-0.6	-1	-0.61	-1.51	-0.5	-1.89	-1.58	-1.2	-0.6	-1.81	-0.91	3
PF3D7_1411900	PF14_0117	p1/s1 nuclease, putative	1	-1.13	0.29	-1.4	0.83	-1.68	-0.43	-1.85	-0.84	-1.44	-0.53	-1.35	-0.97	-1.91	-1.23	-1.64	-1.05	3
PF3D7_1412800	PF14_0127	glycylpeptide N-tetradecanoyltransferase	1	-0.34	0.33	-0.8	0.08	-0.51	-0.35	-0.29	-0.62	-0.76	-0.58	-1.3	-0.77	-0.94	-0.56	-0.64	-0.75	3
PF3D7_1414300	PF14_0141	60S ribosomal protein L10, putative	1	-0.43	-0.43	-1.25	-0.5	-0.42	-0.49	-0.46	-0.47	-0.81	-0.63	-1.69	-1.5	-0.33	-0.48	-0.82	-1.14	3
PF3D7_1415800	PF14_0156	ribosomal RNA small subunit methyltransferase A1	1	-0.76	0.06	-1.69	0.21	-1.32	-0.11	-0.57	-0.56	-1.01	-0.42	-1.33	-1.08	-1.11	-1.25	-1.28	-1.11	3
PF3D7_1415900	PF14_0157	zinc finger protein, putative	1	-0.42	0.87	-1	0.2	-0.71	-0.21	0	-0.36	-0.15	-0.62	-0.77	-0.25	-0.89	-0.7	-0.77	-0.67	3
PF3D7_1416100	PF14_0159	protein SEY1, putative	1	-0.17	0.1	0	-0.18	-0.19	-1.24	-0.84	-1.14	-0.98	-0.63	-1.08	-0.88	-0.87	-0.49	-1.05	-0.53	3
PF3D7_1416900	PF14_0167	prefoldin subunit 2, putative	1	-0.16	-0.69	-1.16	-0.82	-0.56	0.45	0.61	-0.05	-0.62	-0.07	-1.44	-0.81	0.24	-0.45	-0.46	-0.65	3
PF3D7_1418300	PF14_0181	calmodulin, putative	1	-1.1	0.24	-1.14	0.65	-0.84	-0.47	-1.79	0.03	-0.66	-0.51	-0.86	-0.87	-1.85	-0.74	-1.07	-0.51	3
PF3D7_1419200	PF14_0186	thioredoxin-like protein, putative	1	-0.18	-1.07	-0.7	-1.24	0.06	0.08	0	-0.28	-1.43	0.24	-1.86	-1.48	-0.22	-0.39	-1.03	-0.49	3
PF3D7_1419300	PF14_0187	glutathione S-transferase	1	-0.46	-0.53	-1.09	-0.14	-0.63	-0.02	-0.22	-0.35	-1	-0.07	-1.41	-0.91	-0.77	-0.74	-1.56	-0.91	3
PF3D7_1420400	PF14_0198	glycine--tRNA ligase	1	-0.35	-0.08	-0.98	-0.15	-0.59	-0.08	-0.59	-0.23	-0.62	0.08	-0.83	-0.4	-0.81	-0.23	-1.11	-0.47	3
PF3D7_1421500	PF14_0208	mitochondrial import inner membrane translocase subunit TIM8, putative	1	0.26	-0.4	-0.8	0.12	-0.64	0.17	-0.85	-0.2	-0.97	-0.02	-1.6	-0.78	-0.86	-0.25	-1.33	-0.7	3
PF3D7_1421600	PF14_0209, PF14_0209:exon:4	conserved Plasmodium protein, unknown function	1	-0.24	0.31	-0.52	-0.24	-0.24	-0.3	-0.32	-0.29	-0.64	-0.19	-1.04	-0.81	-0.22	-0.72	-0.92	-0.72	3
PF3D7_1422800	PF14_0218	actin-related protein, putative	1	-0.24	0.53	-0.68	-0.23	-0.45	-0.28	-0.2	-0.53	-0.49	-0.26	-1.52	-0.91	-0.34	-0.69	-1.01	-0.91	3
PF3D7_1423800	1396.t00553, PF14_0229	vacuolar protein sorting-associated protein 3, putative	1	-0.4	0.78	-0.53	0.14	-0.42	-0.4	-0.56	-0.53	-0.96	-0.66	-0.94	-0.95	-0.43	-0.6	-0.36	-0.71	3
PF3D7_1424200	PF3D7_14_snoR25, PF3D7_14_snoR25.1	small nucleolar RNA snoR25	1	0.33	0.45	-0.47	0.71	-0.14	-0.59	-0.67	-0.4	-0.81	-0.53	-1.17	-1.37	-0.82	-0.66	-0.47	-0.87	3
PF3D7_1424400	PF14_0231	60S ribosomal protein L7-3, putative	1	0.2	0.34	-0.31	0.48	0.26	-0.18	-0.84	0.15	-0.64	-0.01	-0.94	-0.95	-0.27	0.19	-1.13	-0.26	3
PF3D7_1425900	PF14_0239	conserved Plasmodium protein, unknown function	1	-0.93	-0.16	-1.64	0.19	-1.46	0.03	-0.97	-0.63	-0.91	-0.49	-1.07	-0.64	-1.46	-1.11	-2.18	-0.91	3
PF3D7_1426200	PF14_0242	protein arginine N-methyltransferase 1	1	-0.09	-0.18	-0.98	-0.1	-0.38	-0.15	-0.5	-0.38	-1.09	-0.29	-1.59	-1.67	-0.5	-0.51	-0.99	-0.75	3
PF3D7_1427500	PF14_0254	DNA mismatch repair protein MSH2, putative	1	0.27	-1.41	-0.18	-1.28	0.28	-0.9	-0.64	-0.63	-1.6	0.01	-1.81	-1.78	-0.7	-0.12	-1.1	-0.66	3
PF3D7_1428300	PF14_0261	proliferation-associated protein 2g4, putative	1	-0.16	0.5	-1.03	0.2	-0.51	-0.21	-0.48	-0.23	-0.79	-0.27	-1.46	-1.3	-0.24	-0.65	-0.74	-1.01	3
PF3D7_1429400	PF14_0273	rRNA (adenosine-2'-O-)-methyltransferase, putative	1	-0.62	0.56	-0.76	0.04	-0.54	-0.26	-0.44	-0.36	-1	-0.38	-1.15	-0.98	-0.65	-0.7	-0.81	-0.72	3
PF3D7_1429500	PF14_0274	diphthamide biosynthesis protein 2, putative	1	-0.43	1.1	-1.07	0.69	-1.12	0.33	-0.44	-0.26	-0.5	-0.47	-0.75	-0.44	-0.72	-0.64	-1.04	-0.72	3
PF3D7_1431300	PF14_0292	large subunit GTPase 1, putative	1	-0.1	0.41	-0.62	0.41	-0.94	-0.24	-0.77	-0.21	-0.81	-0.29	-0.73	-0.69	-0.71	-0.36	-0.64	-0.3	3
PF3D7_1434100	PF14_0322	queuine tRNA-ribosyltransferase, putative	1	-0.59	0.12	-1.05	-0.07	-0.87	-0.88	-1.28	-0.91	-1.47	-0.76	-1.6	-1.68	-0.94	-1.02	-0.85	-0.99	3
PF3D7_1434800	PF14_0329	mitochondrial acidic protein MAM33, putative	1	-0.27	-2	-1.38	-1.08	-0.55	0.2	-0.62	-0.22	-1.36	-0.14	-1.77	-1.69	-0.57	-0.92	-1.88	-1.12	3
PF3D7_1435400	PF14_0335	ER membrane protein complex subunit 4, putative	1	0.31	-0.75	-0.74	-0.3	-0.16	0.17	0.41	-0.16	-0.28	-0.09	-1.31	-0.83	-0.71	-0.48	-1.07	-0.71	3
PF3D7_1436000	PF14_0341	glucose-6-phosphate isomerase	1	-0.89	-1.02	-1.74	-0.77	-1.19	-0.5	-1.23	-0.67	-1.7	-0.29	-2.46	-1.6	-1.12	-1.23	-1.99	-1.42	3
PF3D7_1437400	PF14_0354	pantothenate kinase 2, putative	1	0.17	-0.84	-0.22	-1.02	0.2	-0.94	-0.73	-0.53	-1.12	-0.07	-1.52	-1.39	-0.3	-0.18	-0.37	-0.56	3
PF3D7_1438200	MAL14_tRNA.SelCys1, MAL14_tRNA.SelCys1:tRNA	tRNA Selenocysteine	1	-0.3	-0.19	-0.49	0.19	-0.44	-0.67	-1.07	-0.84	-1.04	-0.9	-0.61	-0.44	-0.87	-0.57	-1.31	-0.38	3
PF3D7_1438900	PF14_0368	thioredoxin peroxidase 1	1	0.03	-0.88	-0.93	-0.22	-0.45	0.01	-0.04	-0.23	-0.32	0.13	-1.37	-0.72	-0.51	-0.56	-1.16	-0.99	3
PF3D7_1439900	PF14_0378	triosephosphate isomerase	1	-0.13	-1.09	-1.12	-0.82	-0.7	-0.24	-0.15	-0.33	-0.65	0.12	-2.29	-1.39	-0.43	-0.75	-1.38	-1.15	3
PF3D7_1441200	PF14_0391	60S ribosomal protein L1, putative	1	0.04	-0.26	-0.41	-0.16	0.16	0.13	-1.5	0.2	-1.08	0.22	-0.91	-0.96	-0.79	-0.85	-2.5	-0.81	3
PF3D7_1442300	PF14_0401	tRNA import protein tRIP	1	-0.14	-0.24	-0.51	0.07	-0.17	0.28	-1.4	-0.09	-1.64	0.1	-1.24	-1.12	-1.3	-0.56	-2.38	-0.32	3
PF3D7_1444700	PF14_0424	shikimate dehydrogenase, putative	1	0.26	-0.81	-0.4	-0.64	-0.22	-0.33	-0.4	-0.49	-1.25	0.09	-1.73	-0.79	-0.34	-0.02	-0.27	-0.43	3
PF3D7_1444800	PF14_0425	fructose-bisphosphate aldolase	1	-0.3	-1.05	-0.21	0.04	-0.12	-0.59	-0.73	-0.53	-0.51	-0.23	-0.73	-0.86	-0.64	-0.59	-0.52	-0.3	3
PF3D7_1445100	PF14_0428	histidine--tRNA ligase, putative	1	-0.75	-0.35	-0.9	-0.13	-0.82	-0.47	-0.95	-0.93	-1.25	-0.49	-1.13	-1.08	-1.64	-0.83	-1.95	-0.73	3
PF3D7_1445400	PF14_0431	protein serine/threonine kinase-1	1	-0.9	-0.11	-0.83	0.01	-0.91	0.15	-0.21	-0.31	-0.29	-0.52	-0.33	-0.32	-0.39	-0.63	-0.58	-0.5	3
PF3D7_1445500	PF14_0432	conserved Plasmodium protein, unknown function	1	0.06	0.27	-0.23	0.37	-0.58	0.48	-0.75	-0.13	-0.55	-0.08	-0.03	-0.02	-1.09	-0.42	-1.97	0.08	3
PF3D7_1447000	PF14_0448	40S ribosomal protein S5	1	-0.53	-0.87	-1.21	-0.27	-0.37	-0.55	-0.79	-0.42	-0.76	-0.35	-1.68	-1.45	-0.86	-0.4	-1.95	-0.89	3
PF3D7_1447300	PF14_0451	mitochondrial ribosomal protein S14 precursor, putative	1	0.64	-0.46	-0.41	-0.26	-0.01	-0.15	-0.11	-0.51	-0.71	0.01	-1.57	-1.05	-0.56	-0.33	-1.15	-0.5	3
PF3D7_1447900	PF14_0455	multidrug resistance protein 2	1	-0.63	-1.26	-0.87	-0.61	-0.61	-0.21	-0.3	-0.11	-0.7	0.25	-0.99	-0.82	-0.57	-0.72	-1.26	-0.57	3
PF3D7_1449300	PF14_0469	transcription factor IIIb subunit, putative	1	-0.52	0.67	-0.33	0.33	-0.36	-0.59	-0.53	-0.89	-0.79	-0.92	-0.96	-0.91	-0.92	-0.68	-0.71	-0.65	3
PF3D7_1450300	PF14_0478	NADPH--cytochrome P450 reductase, putative	1	-0.34	0.86	-0.51	-0.01	-0.62	-0.28	-0.51	-0.21	-0.63	-0.2	-1.02	-0.67	-0.44	-0.91	-1.16	-0.95	3
PF3D7_1451100	PF14_0486	elongation factor 2	1	-0.78	-1.24	-1.34	-0.38	-0.73	-0.77	-0.8	-0.69	-1.25	-0.3	-1.95	-1.49	-1.29	-1	-2.63	-1.34	3
PF3D7_1451400	PF14_0489	transcriptional regulatory protein sir2b	1	-0.11	-0.67	-0.57	-0.39	-0.23	-0.24	-0.76	-0.02	-0.55	0.06	-1.09	-0.71	-1.04	-0.55	-1.28	-0.52	3
PF3D7_1451500	PF14_0490	pre-mRNA-splicing factor CWF18, putative	1	-0.36	-0.41	-0.55	-0.07	-0.54	0.45	0.15	-0.18	-0.24	0.01	-0.89	-0.62	-0.75	-0.47	-1.59	-0.39	3
PF3D7_1451900	PF14_0494	ribosome biogenesis protein TSR1, putative	1	-0.38	0.15	-0.72	0.09	-0.4	0.11	-0.52	-0.35	-0.76	-0.3	-0.74	-0.82	-0.84	-0.6	-0.5	-0.48	3
PF3D7_1453000	PF14_0504	conserved Plasmodium protein, unknown function	1	-0.22	0.09	-0.15	-0.14	-0.05	-0.17	-1.16	-0.66	-1.39	-0.27	-0.75	-0.72	-1.03	-0.31	-0.74	-0.45	3
PF3D7_1453800	PF14_0511	glucose-6-phosphate dehydrogenase-6-phosphogluconolactonase	1	-0.61	-0.65	-0.54	-0.28	-0.6	-0.18	-0.76	-0.73	-1.28	-0.39	-1.29	-0.89	-1.56	-0.84	-1.68	-0.76	3
PF3D7_1454400	PF14_0517	aminopeptidase P	1	-0.58	-0.99	-1.07	-0.26	-0.55	-0.17	-0.87	-0.23	-1.01	0.01	-1.41	-1.22	-0.87	-0.58	-1.88	-0.73	3
PF3D7_1457300	PF14_0546	MA3 domain-containing protein, putative	1	-0.61	0.27	-0.91	-0.36	-0.66	-0.38	-0.16	-0.47	-1	-0.05	-1.77	-1.05	-0.27	-0.57	-0.94	-0.8	3
PF3D7_1457700	PF14_0550	large ribosomal subunit nuclear export factor, putative	1	-1.02	0.87	-1.04	0.03	-0.74	0.03	-0.41	-0.17	-0.85	-0.36	-0.91	-0.94	-0.07	-1	-0.89	-0.62	3
PF3D7_1458400	PF14_0557	aminodeoxychorismate lyase	1	-0.44	-0.23	-0.57	-0.33	-0.44	-0.23	-0.64	-0.41	-1.14	-0.29	-1.34	-1.27	-0.63	-0.6	-0.54	-0.77	3
PF3D7_1461900	PF14_0589	valine--tRNA ligase, putative	1	-0.58	-0.39	-1.17	-0.18	-0.68	-0.75	-1.19	-0.42	-1.55	-0.35	-1.63	-1.58	-1.3	-0.99	-2.12	-1.11	3
PF3D7_1462800	PF14_0598	glyceraldehyde-3-phosphate dehydrogenase	1	0.6	-1.43	-0.82	-0.44	0.46	-0.65	-0.64	0.5	-1.16	1.1	-2.46	-1.92	-0.48	-0.32	-1.47	-0.64	3
PF3D7_1464400	PF14_0612	zinc finger protein, putative	1	-0.23	0.24	-0.61	0.23	-0.68	-0.38	-0.6	-0.63	-0.44	-0.57	-0.93	-0.7	-0.42	-0.3	0.2	-0.3	3
PF3D7_1464600	PF14_0614	serine/threonine protein phosphatase UIS2, putative	1	-0.64	-0.16	-0.23	0.1	-0.41	-0.19	-0.63	-0.39	-0.81	-0.47	-0.28	-0.25	-0.51	-0.54	-0.57	-0.22	3
PF3D7_1465400	PF14_0621	conserved protein, unknown function	1	-0.68	0.28	-0.95	0.5	-1.26	-0.13	-1.69	-0.92	-0.68	-1.02	-1.11	-0.89	-1.66	-1.1	-0.55	-1.12	3
PF3D7_1465900	PF14_0627	40S ribosomal protein S3	1	-0.43	-0.05	-1.13	-0.15	-0.11	-0.14	-0.68	-0.13	-0.6	-0.42	-1.07	-1.25	-0.65	-0.53	-0.54	-0.89	3
PF3D7_1466400	PF14_0633	AP2 domain transcription factor AP2-EXP	1	-0.94	-0.01	-0.88	0.13	-0.78	-0.38	-0.68	-0.49	-0.39	-0.37	-0.54	-0.4	-0.86	-0.36	-0.33	-0.3	3
PF3D7_1467100	PF14_0639	DNA-3-methyladenine glycosylase, putative	1	-0.19	0.49	-0.4	-0.07	-0.28	-0.08	0.19	-0.5	-0.77	-0.45	-1.48	-1.02	-0.35	-0.73	-0.87	-0.89	3
PF3D7_1467200	PF14_0640	WD repeat-containing protein 79, putative	1	-0.85	1.34	-1.1	0.39	-1.08	-0.25	0.23	-0.61	-0.88	-0.81	-1.55	-0.9	-0.32	-1.18	-0.69	-1.23	3
PF3D7_1468100	PF14_0649	conserved Plasmodium protein, unknown function	1	-0.19	-0.58	0.05	-0.62	-0.17	-0.72	-0.62	-0.37	-0.83	-0.43	-1.09	-0.93	-0.84	-0.68	-1.12	-0.59	3
PF3D7_1468900	PF14_0657	conserved Plasmodium protein, unknown function	1	-0.22	-0.38	-0.57	0.33	-0.05	0.19	-0.45	0.05	-0.68	0.04	-0.59	-0.23	-1.3	-0.25	-1.42	-0.17	3
PF3D7_1471000	PF14_0677	RNA 3'-terminal phosphate cyclase-like protein, putative	1	-0.68	-0.05	-1	0.31	-0.9	-0.11	-0.64	-0.23	-0.47	-0.09	-0.51	-0.3	-0.92	-0.81	-0.93	-0.75	3
PF3D7_1471100	PF14_0678	exported protein 2	1	-0.48	-0.26	-0.53	-0.04	-0.11	-0.58	-0.53	0.15	-0.77	0.13	-1.2	-1.36	0.24	-0.48	0.18	-0.37	3
PF3D7_1473600	PF14_0705	conserved Plasmodium protein, unknown function	1	0.24	-0.75	-0.61	-0.86	0.31	-1.16	-0.74	0.01	-1.08	-0.32	-1.74	-1.97	-0.25	-0.47	-0.62	-0.84	3
PF3D7_1476200	PF14_0730, PF14_0731	Plasmodium exported protein (PHISTb), unknown function	1	-0.86	-0.39	-1.61	0.2	-1.41	-0.7	-0.92	0	-0.64	-0.35	-0.86	-1.18	-0.77	-0.76	-0.64	-0.84	3
PF3D7_1476400	PF14_0733, PF14_0734	serine/threonine protein kinase, FIKK family, pseudogene	1	-0.47	0.36	-0.87	0.63	-0.65	-0.41	-0.98	-0.78	-1.1	-0.62	-0.87	-0.95	-1.17	-1.23	-1.12	-0.98	3
PF3D7_1477100	PF14_0742	Plasmodium exported protein (hyp6), unknown function	1	0.13	0.12	-0.78	1.09	-0.28	-0.12	-0.2	0.83	-0.49	0.52	-2.57	-2.3	1.17	-2.16	-0.78	-1.23	3
PF3D7_1477500	PF14_0746	Plasmodium exported protein (PHISTb), unknown function	1	-0.66	-0.01	-0.98	0.4	-0.99	-0.51	-1.43	-0.63	-1.11	-0.71	-0.79	-0.9	-1.15	-0.94	-1.03	-0.6	3
PF3D7_1478600	PF14_0758	EMP1-trafficking protein	1	-1.84	1.07	-1.13	0.84	-1.31	-1.54	-1.79	-0.91	-1.17	-1.29	-1.03	-1	-0.96	-0.96	-0.15	-0.44	3
PFC10_API0024:tRNA	null		1	1.56	0.16	1.45	-1.08	1.02	0.04	-0.51	-0.84	-1.65	-0.03	-2.06	-2.5	0.39	-0.35	-2.16	-0.6	3
PF3D7_0102600	MAL1P1.17, PFA0130c	serine/threonine protein kinase, FIKK family	1	-0.06	-0.48	-0.37	0.55	-0.61	0.43	-0.87	0.29	-0.36	-0.2	-0.18	-0.1	-0.99	-0.11	-0.61	-0.09	4
PF3D7_0102800	MAL1P1.19, PFA0140c	seipin domain-containing protein, putative	1	0.43	0.02	0.05	-0.44	0.15	0.35	0.24	0	0	0.11	-0.57	-0.08	0.42	0.52	0.23	-0.08	4
PF3D7_0102900	MAL1P1.20, PFA0145c	aspartate--tRNA ligase	1	-0.5	-0.64	-1.03	-0.6	-0.67	-0.13	-0.22	-0.31	-0.14	-0.06	-0.37	-0.42	-0.24	-0.21	-0.32	-0.6	4
PF3D7_0103200	MAL1P1.73, PFA0160c	nucleoside transporter 4	1	0.15	-1.52	-0.36	-0.35	-0.08	-0.03	0.02	-0.01	-0.52	0.31	-0.94	-0.47	-0.47	-0.27	-1.17	-0.52	4
PF3D7_0103400	MAL1P1.74b, PFA0170c	zinc-carboxypeptidase, putative	1	-0.03	-0.7	-0.13	-0.23	-0.18	-0.25	-0.17	-0.04	0.02	0.06	0.13	0.21	-0.07	0.02	0.12	0.03	4
PF3D7_0103500	MAL1P1.21, PFA0175w	conserved Plasmodium protein, unknown function	1	0.29	-0.13	0.18	-0.37	0.18	0.48	0.32	0.56	-0.15	0.06	-0.05	0.18	0.38	0.13	0.15	-0.07	4
PF3D7_0103900	MAL1P1.29, PFA0195w	parasite-infected erythrocyte surface protein	1	-0.03	-0.5	-0.16	-0.72	0.23	-0.17	0.99	-0.02	-0.07	0.09	0.26	-0.11	0.49	0.14	0.11	-0.24	4
PF3D7_0105100	MAL1P1.41, PFA0250w	conserved Apicomplexan protein, unknown function	1	0.77	-0.4	-0.13	-1.1	0.37	-0.53	0.17	-0.42	-0.26	-0.01	-0.7	-1.04	0.21	-0.2	0.49	-0.48	4
PF3D7_0105200	MAL1P1.42, PFA0255c	heptatricopeptide repeat and RAP domain-containing protein, putative	1	0.44	-1.48	-0.57	-0.48	-0.24	0.47	0.3	0.32	0.08	0.31	-0.6	-0.33	-0.29	-0.01	-0.2	-0.28	4
PF3D7_0105800	MAL1P1.48, PFA0285c	cyclin-dependent kinases regulatory subunit, putative	1	0.2	-0.57	0.27	-0.61	0.34	0.03	0.7	-0.17	-0.08	-0.28	-0.17	-0.18	0.48	0.17	0.3	0.07	4
PF3D7_0106000	MAL1P1.50, PFA0295c	conserved protein, unknown function	1	0.19	-0.25	0.53	-0.74	0.31	-0.65	0.01	-0.88	-0.35	-0.42	-0.41	-0.29	0.23	0.31	0.38	0.01	4
PF3D7_0106100	MAL1P1.52, PFA0300c	V-type proton ATPase subunit C, putative	1	0.76	-0.16	0.18	-0.02	0.39	0.84	-0.18	0.18	-0.43	0.45	-0.12	-0.1	0.03	-0.12	-0.52	0.22	4
PF3D7_0107800	MAL1P2.06, PFA0390w	double-strand break repair protein MRE11	1	0.07	-0.02	0.03	-0.51	0.28	0.08	0.45	0.13	-0.15	0.18	-0.49	-0.39	0.63	0.22	-0.01	0.01	4
PF3D7_0108800	MAL1P2.16, PFA0435w	mitochondrial carrier protein, putative	1	0.55	-0.68	-0.1	-0.18	0	0.4	-0.35	0.1	-0.08	0.32	-0.37	-0.02	-0.38	0.18	0.32	0.05	4
PF3D7_0110200	MAL1P2.29, PFA0500w	FAD-linked sulfhydryl oxidase ERV1, putative	1	0.33	-0.39	-0.32	-0.09	-0.18	0.07	-0.07	0.02	-0.01	0.09	-0.48	-0.09	-0.15	-0.23	-0.5	-0.44	4
PF3D7_0111200	MAL1P2.37, PFA0540c	conserved protein, unknown function	1	1.17	-0.19	0.32	-0.26	0.9	0.09	0.26	0.05	0.11	0.03	-0.53	-0.98	0.15	0.76	0.81	0.03	4
PF3D7_0111300	MAL1P2.38, PFA0545c	P-loop containing nucleoside triphosphate hydrolase, putative	1	0.11	-0.3	0.34	-0.84	0.54	-0.14	0.51	0.08	-0.12	0.28	-0.2	-0.29	0.41	0.3	-0.25	-0.08	4
PF3D7_0111500	MAL1P2.40, PFA0555c	UMP-CMP kinase, putative	1	0.94	-0.03	0.97	-0.14	1.17	0.1	-0.1	-0.18	-0.51	-0.03	0.26	-0.43	0.11	0.03	0.51	0.16	4
PF3D7_0111600	MAL1P2.41, PFA0560c	conserved Plasmodium protein, unknown function	1	0.13	0.15	-0.08	-0.38	0.11	0.71	-0.08	0.07	-0.18	0.17	-0.24	-0.64	0.19	-0.32	-0.38	-0.43	4
PF3D7_0111800	MAL1P2.43, PFA0570w	eukaryotic translation initiation factor 4E, putative	1	0.48	-0.34	0.01	0.03	0.25	0.32	0.09	0.58	-0.07	0.29	-0.01	0.01	0.13	0.34	0.12	0.24	4
PF3D7_0113200	MAL1P3.08, PFA0630c	Plasmodium exported protein, unknown function	1	0.21	-0.49	0.13	0.08	0.34	-0.24	-0.42	0.28	0.07	0.45	-0.01	-0.45	-0.05	0.45	0.19	0.2	4
PF3D7_0202700	PF02_0027, PFB0130w	octaprenyl pyrophosphate synthase	1	0.03	-0.62	-0.08	-0.79	0.05	-0.22	0.15	-0.27	-0.52	-0.02	-0.65	-0.47	-0.16	-0.08	0.04	-0.31	4
PF3D7_0203600	PF02_0033, PFB0170w	conserved Plasmodium protein, unknown function	1	0.01	0.07	0.31	-0.76	0.35	0.16	0.64	-0.45	-0.17	-0.15	-0.28	0.19	0.39	0.13	0.23	-0.17	4
PF3D7_0203900	PF02_0037, PFB0180w	5'-3' exonuclease, N-terminal resolvase-like domain, putative	1	-0.39	-0.19	-0.26	-0.89	0.2	0.19	0.51	0.08	0.07	0.31	0.18	0.13	0.68	-0.19	-0.53	-0.27	4
PF3D7_0204600	PF02_0043, PFB0205c	5'-3' exonuclease, putative	1	0.3	-0.13	-0.26	-0.09	-0.02	0.13	-0.33	-0.04	-0.4	0.07	-0.59	-0.57	-0.12	0.04	-0.25	-0.09	4
PF3D7_0205600	PF02_0052, PFB0250w	conserved Plasmodium protein, unknown function	1	0.08	-0.32	0.11	-0.24	0.08	0.02	0.02	0.06	0.15	0	-0.24	0.36	0.14	0.03	-0.32	-0.03	4
PF3D7_0207000	PF02_0066, PFB0310c	merozoite surface protein 4	1	0.53	-0.71	0.49	-0.21	0.57	-0.22	-0.4	-0.43	-0.06	-0.19	-0.01	0.02	-0.15	0.25	0.41	0.03	4
PF3D7_0207400	PF02_0070, PFB0330c	serine repeat antigen 7	1	0.18	-0.53	0.35	-0.78	0.72	-1.6	-0.77	-0.97	-0.43	-0.28	-0.9	-1.07	-0.36	0.21	-0.37	0.04	4
PF3D7_0207900	PF02_0075, PFB0355c	serine repeat antigen 2	1	0.35	0.38	0.43	-0.36	0.74	-0.74	-0.39	-1.04	-0.52	-0.66	-0.65	-1.05	-0.3	-0.03	-0.06	-0.16	4
PF3D7_0208000	PF02_0076, PFB0360c	serine repeat antigen 1	1	0.15	0.25	1.12	0.09	0.57	0.43	0.32	-0.41	-0.18	-0.38	0.32	-0.08	0.21	-0.21	-0.08	0.25	4
PF3D7_0208100	PF02_0077, PFB0365w	conserved Plasmodium protein, unknown function	1	0.64	-0.79	0.42	-0.47	0.75	-0.42	0.04	0.07	0.02	0.22	0.05	-0.25	-0.31	0.31	-0.28	-0.02	4
PF3D7_0208500	PF02_0081, PFB0385w	acyl carrier protein	1	0.48	-0.58	0.67	-0.41	0.61	0.27	-0.7	-0.09	-0.67	0.24	0.05	-0.16	-0.35	0.36	0.31	0.18	4
PF3D7_0208700	PF02_0083, PFB0391c	conserved Plasmodium protein, unknown function, unspecified product	1	0.35	-0.49	-0.42	0.03	-0.44	0.17	-0.19	0.17	-0.59	0.07	-1.08	-0.28	-0.07	-0.03	-0.08	-0.36	4
PF3D7_0209300	PF02_0089, PFB0420w	2C-methyl-D-erythritol 2,4-cyclodiphosphate synthase	1	0.75	0.2	-0.2	-0.42	0.06	-0.49	0.33	0.18	0.09	0.02	-1.22	-1.06	0.4	0.14	0.16	-0.38	4
PF3D7_0210400	PFB0467w	50S ribosomal protein L33, putative	1	0.61	-0.87	-0.07	-0.46	0.19	0.08	-0.33	-0.07	-0.13	0.3	-0.57	-0.48	0.12	0.27	-0.18	0.05	4
PF3D7_0211200	PF02_0104, PFB0500c	ras-related protein Rab-5A	1	0.26	-0.36	0.09	-0.79	-0.01	-0.18	0.89	-0.42	-0.45	-0.31	-0.96	-0.85	0.28	-0.04	0.36	-0.42	4
PF3D7_0211700	PF02_0109, PFB0520w	tyrosine kinase-like protein, putative	1	0.43	-0.3	0.11	-0.45	0.31	-0.19	0.03	0.05	-0.28	0.04	-0.42	-0.74	0.16	0.2	0.16	-0.02	4
PF3D7_0211800	PF02_0110, PFB0525w	asparagine--tRNA ligase	1	0.3	-0.65	-0.49	-0.21	-0.14	0.07	-0.3	0.14	-0.06	0.14	-0.64	-0.51	-0.33	0.03	-1.07	-0.35	4
PF3D7_0212000	PF02_0112, PFB0535w	GDP-fructose:GMP antiporter, putative	1	0.35	-0.58	0.12	-0.57	-0.1	0.06	1.02	0	0.19	0.32	-1.1	0.23	0.56	0.06	0.24	-0.16	4
PF3D7_0212100	PF02_0113, PFB0540w	conserved Plasmodium protein, unknown function	1	-0.05	0.28	0.17	-0.07	0.5	-0.2	0.23	0.04	-0.33	-0.22	-0.36	-0.57	-0.02	0.28	-0.05	0.04	4
PF3D7_0212500	PF02_0117, PFB0560w	conserved Plasmodium protein, unknown function	1	0.05	0.34	0.04	-0.11	0.1	-0.18	-0.13	0.08	-0.32	0.01	-0.51	-0.47	-0.04	0.01	-0.26	-0.13	4
PF3D7_0212900	PF02_0121, PFB0585w	arginyl-tRNA--protein transferase	1	0.45	-0.75	0.79	-0.52	0.58	-0.39	-0.23	-0.48	-0.28	-0.38	-0.15	-0.12	-0.33	0.23	0	0.26	4
PF3D7_0213400	PF02_0125, PFB0605w	protein kinase 7	1	0.2	-1.28	-0.55	-0.79	-0.43	-0.04	-0.02	-0.1	-0.06	0.27	-0.72	-0.06	-0.31	-0.31	-0.83	-0.4	4
PF3D7_0214100	PF02_0132, PFB0640c	protein transport protein SEC31	1	-0.07	-0.03	0.15	0.11	0.12	-0.41	-0.69	-0.41	-0.52	-0.55	-0.53	-0.48	-0.57	0.17	-0.36	0.06	4
PF3D7_0216400	PF02_0154, PFB0750w	vacuolar protein sorting-associated protein 45, putative	1	0.14	-0.36	0.22	-0.55	0.04	-0.02	0.63	-0.19	0.07	-0.09	-0.37	-0.17	0.43	0.19	0.39	-0.12	4
PF3D7_0217400	PF02_0164, PFB0810w	conserved protein, unknown function	1	0.2	-0.57	-0.34	-0.63	-0.07	-0.2	0.4	-0.48	-0.3	-0.22	-0.48	-0.29	0.03	-0.49	-0.02	-0.68	4
PF3D7_0217800	PF02_0169, PFB0830w	40S ribosomal protein S26	1	0.37	-0.36	-0.34	0.2	0.65	0.68	-0.95	0.48	-0.69	0.35	-0.31	-0.83	-0.8	0.03	-0.87	0.1	4
PF3D7_0218000	PF02_0171, PFB0840w	replication factor C subunit 2, putative	1	0.58	-0.82	-0.15	-0.42	0.23	0.21	0.21	0.24	-0.33	0.31	-0.87	-0.03	-0.23	0.06	-0.14	-0.12	4
PF3D7_0218100	PF02_0172, PFB0845w	conserved protein, unknown function	1	1.04	-0.73	0.53	-0.17	0.21	-0.85	-0.55	-1.07	-0.84	-0.15	-0.92	-0.07	-0.1	0.42	0.73	-0.03	4
PF3D7_0219300	PF02_0180, PFB0886c	conserved Plasmodium protein, unknown function	1	0.26	-0.5	0.32	0.35	-0.09	-0.05	-0.6	-0.03	-0.51	-0.1	0.15	-0.04	-0.67	0.62	-0.12	0.11	4
PF3D7_0219400	PF02_0181, PFB0888w	ribosome associated membrane protein RAMP4, putative, unspecified product	1	-0.39	-1.46	-0.36	-0.99	-0.38	-0.31	-0.26	-0.98	0.03	0.12	-0.07	0.26	-0.31	0.24	0.3	-0.48	4
PF3D7_0300100	MAL3P8.1, PFC0005w	erythrocyte membrane protein 1, PfEMP1	1	0.06	-0.09	0.07	0.43	-0.18	-0.43	-0.24	0.03	-0.21	-0.01	-0.06	-0.17	-0.91	0.26	-0.47	0.03	4
PF3D7_0301900	MAL3P8.17, PFC0095c	conserved protein, unknown function	1	-0.39	-0.38	-0.32	-0.25	-0.46	0.27	0.18	-0.45	-0.51	-0.21	-0.25	0.08	-0.02	-0.34	-0.23	-0.32	4
PF3D7_0302600	MAL3P1.7, PFC0125w	ABC transporter B family member 4, putative	1	0.24	-0.45	0.08	-1.06	0.4	-0.48	-0.21	-0.27	-0.97	0.08	-1.2	-1.23	-0.03	-0.17	-0.22	-0.38	4
PF3D7_0303000	MAL3P1.10, PFC0140c	N-ethylmaleimide-sensitive fusion protein	1	0.01	-0.44	-0.15	-0.23	-0.1	-0.46	-0.41	-0.34	-0.34	-0.3	-0.29	-0.5	-0.72	-0.09	-0.33	-0.18	4
PF3D7_0303400	MAL3P2.1, PFC0160w	palmitoyltransferase DHHC1	1	0.68	-0.82	0.9	-0.13	0.3	0.27	0.06	-0.45	-0.38	-0.36	-0.43	-0.03	-0.28	0.18	-0.02	0.18	4
PF3D7_0303600	PFC0166w	plasmoredoxin	1	0.03	-0.71	-0.77	-0.53	-0.37	-0.35	-0.24	-0.12	-0.53	-0.27	-1.09	-0.97	-0.01	-0.26	0.07	-0.61	4
PF3D7_0304400	PFC0200w	60S ribosomal protein L44	1	0.2	0.13	-0.32	0.28	0.23	0.62	0.19	0.6	0.01	0.12	-1.23	-0.65	-0.06	0.3	-0.68	-0.14	4
PF3D7_0304800	MAL3P2.13, PFC0220w	conserved Plasmodium membrane protein, unknown function	1	0.84	-0.11	0.56	-0.7	0.78	0.09	0.16	-0.32	-0.17	-0.08	-0.66	-0.68	0.52	0.57	1.01	-0.12	4
PF3D7_0305000	MAL3P2.14, PFC0225c	elongation factor Ts	1	0.39	-0.39	0.03	-0.2	0.01	-0.36	0.03	-0.38	-0.4	-0.06	-0.68	-0.65	-0.04	0.17	0.26	-0.07	4
PF3D7_0306100	MAL3P2.22, PFC0265c	conserved Plasmodium protein, unknown function	1	0.15	-0.08	-0.01	0.22	0.13	0	-0.14	-0.13	-0.33	0.12	0.08	-0.24	-0.89	-0.02	-0.41	0.01	4
PF3D7_0306400	MAL3P2.24, PFC0275w	FAD-dependent glycerol-3-phosphate dehydrogenase, putative	1	0.09	-1.4	0.12	-0.83	0.11	0.02	-0.08	-0.26	-0.18	0.14	-0.38	0.05	-0.67	-0.08	-0.64	-0.31	4
PF3D7_0306900	MAL3P2.27, PFC0290w	40S ribosomal protein S23, putative	1	0.63	0.15	-0.49	0.45	0.48	0.43	-0.86	0.55	-0.63	0.34	-0.94	-1.04	-0.35	-0.03	-1.3	-0.15	4
PF3D7_0307800	MAL3P3.2, PFC0330w	conserved Plasmodium protein, unknown function	1	-0.12	-0.33	-0.3	-0.31	0	-0.56	-0.31	-0.48	-0.9	-0.33	-0.79	-0.99	-0.57	-0.01	0.11	-0.21	4
PF3D7_0310400	MAL3P4.26, PFC0435w	parasite-infected erythrocyte surface protein	1	0.33	-0.47	0.76	-0.88	1.06	-0.94	0.38	-0.54	-0.3	-0.07	-0.4	-0.63	0.42	0.61	-0.05	0.21	4
PF3D7_0310500	MAL3P4.25, PFC0440c	ATP-dependent RNA helicase DHX57, putative	1	-0.13	-0.02	-0.27	-0.14	0.02	0.08	0.19	0.25	-0.53	0.14	-0.53	-0.14	-0.12	-0.25	-1.2	-0.29	4
PF3D7_0311300	MAL3P4.18, PFC0475c	phosphatidylinositol 3- and 4-kinase, putative	1	0.04	-1.21	0.1	-0.66	0.02	0.16	0.22	0.04	0.37	-0.12	-0.22	0.11	-0.02	0.11	-0.27	-0.01	4
PF3D7_0311600	MAL3P4.15, PFC0490w	dolichyl-diphosphooligosaccharide--protein glycosyltransferase subunit 1, putative	1	0.12	-0.67	-0.56	-0.24	-0.44	0.64	0.33	0.25	0.36	0.35	-0.13	0.36	-0.02	-0.17	-0.97	-0.18	4
PF3D7_0312000	PFC0506w	conserved protein, unknown function	1	1.27	-0.9	0.28	0.21	0.54	0.16	-0.24	0.48	0.17	0.36	-0.69	-0.7	-0.45	0.36	-0.54	-0.12	4
PF3D7_0312100	MAL3P4.11, PFC0510w	E3 ubiquitin-protein ligase	1	0.45	-0.7	0.35	-0.46	0.22	0.12	0.4	0.15	0.29	0.33	0.11	0.43	0.12	0.31	-0.03	0.02	4
PF3D7_0312300	MAL3P4.9, PFC0520w	26S proteasome regulatory subunit RPN12, putative	1	0.19	-0.96	-0.05	-0.47	-0.05	-0.04	-0.23	-0.56	-0.15	-0.1	-0.95	-0.58	-0.54	-0.04	-0.84	-0.42	4
PF3D7_0313300	PFC0556c	YGGT family protein, putative	1	0.18	-1.14	-0.18	-0.45	-0.36	0.04	-0.13	-0.11	-0.17	0.16	-0.14	0.31	-0.32	0.37	-0.64	-0.02	4
PF3D7_0313700	PFC0571c	conserved Plasmodium protein, unknown function, unspecified product	1	0.72	-1.45	0	-0.57	0.31	-0.38	-0.55	-0.19	-0.04	0.2	-0.59	-0.75	-0.96	0.28	-0.47	-0.2	4
PF3D7_0313700.1	PFC0571c	conserved Plasmodium protein, unknown function, unspecified product	1	0.63	-1.25	-0.05	-0.41	-0.11	-0.44	-0.66	-0.33	-0.64	0.21	-0.59	-0.54	-0.64	0.02	-0.73	-0.47	4
PF3D7_0313800	MAL3P5.1, PFC0575w, PFC0575w:exon:7	conserved Plasmodium protein, unknown function	1	0.32	0.05	0.46	-0.69	0.59	0.06	0.15	-0.07	-0.65	0.04	-0.27	-0.64	0.63	0.27	-0.43	0.02	4
PF3D7_0314200	MAL3P5.4, PFC0585c, PFC0590c	conserved Plasmodium protein, unknown function	1	-0.12	-0.04	0.17	-0.71	0.38	0.09	0.36	-0.15	-0.31	0.21	-0.5	-0.39	0.25	-0.05	-0.15	-0.1	4
PF3D7_0315000	MAL3P5.12, PFC0630w	zinc finger protein, putative	1	0.51	0.02	-0.13	-0.77	0.15	0.3	1	-0.28	-0.14	-0.01	-0.68	-0.47	0.51	-0.03	0.6	-0.47	4
PF3D7_0315500	MAL3P5.19, PFC0675c	mitochondrial ribosomal protein L29/L47 precursor, putative	1	0.01	-0.41	-0.15	-0.61	-0.32	1.41	0.44	0	-0.39	0.03	-0.34	0.07	-0.04	-0.4	-0.7	-0.08	4
PF3D7_0316300.2	MAL3P6.3, PFC0710w	inorganic pyrophosphatase, inorganic pyrophosphatase, putative	1	1.17	-0.79	0.66	-0.57	0.57	-0.23	-0.18	-0.33	-0.21	0.12	-0.75	-0.61	0.22	0.36	-0.02	0.02	4
PF3D7_0317200	MAL3P6.10, PFC0755c	cdc2-related protein kinase 4	1	0.39	-1.23	0.26	-0.67	0.39	-0.42	-0.43	-0.24	-0.08	0.03	-0.4	-0.33	-0.43	0.19	-0.05	-0.06	4
PF3D7_0317500	MAL3P6.13, PFC0770c	kinesin-5	1	-0.03	0.21	0.21	0.01	0.41	0.02	0.12	0.05	-0.22	-0.2	-0.16	-0.31	0.11	-0.03	0	-0.02	4
PF3D7_0318100	MAL3P6.19, PFC0800w	stomatin-like protein, putative	1	0.26	-0.01	-0.05	-0.05	0.12	0.09	-0.66	0.18	-0.67	0.02	-0.57	-0.81	-0.28	-0.31	-1.08	-0.11	4
PF3D7_0318900	MAL3P6.26, PFC0835c	conserved protein, unknown function	1	0.2	0.16	0.07	-0.36	0.19	0.16	0	-0.32	-0.49	0	-0.94	-0.98	0.21	-0.3	-0.16	-0.35	4
PF3D7_0319000	MAL3P6.27, PFC0840w	P-type ATPase, putative	1	0.36	-1.03	0.49	-0.81	0.33	-0.4	-0.15	-0.41	-0.48	-0.07	-0.67	-0.47	-0.32	-0.01	-0.22	-0.05	4
PF3D7_0319100	MAL3P6.28, PFC0845c	E3 ubiquitin-protein ligase RBX1, putative	1	0.45	-0.49	0	-0.17	-0.08	0.37	0.34	-0.04	0.01	0.01	-0.01	-0.13	0.01	0.3	0.61	0.15	4
PF3D7_0321200	MAL3P7.16, PFC0935c	UDP-N-acetylglucosamine--dolichyl-phosphate N-acetylglucosaminephosphotransferase, putative	1	-0.51	-0.52	-0.08	-0.86	-0.39	-0.52	0.21	-0.53	0.16	-0.07	-0.57	0.2	0.24	-0.76	-0.07	-0.76	4
PF3D7_0321400	MAL3P7.18, PFC0945w	protein kinase, putative	1	0.54	-0.99	0.73	0.03	0.04	-0.17	-0.37	-0.99	-0.35	-0.93	-0.47	-0.31	-0.15	-0.24	-0.74	-0.28	4
PF3D7_0321500	MAL3P7.19, PFC0950c	peptidase, putative	1	0.17	-1.39	-0.3	-0.63	-0.02	-0.02	-0.03	-0.03	-0.51	0.16	-0.69	-0.49	-0.35	0.06	-0.15	-0.21	4
PF3D7_0321900	MAL3P7.23, PFC0970w	cyclic amine resistance locus protein	1	0.18	0.34	0.17	0.12	-0.02	-0.37	-0.62	-0.41	-0.6	-0.21	-0.58	-0.53	-0.48	-0.06	-0.92	-0.3	4
PF3D7_0322300	MAL3P7.29, PFC0995c	diacylglycerol O-acyltransferase	1	0.92	-0.07	0.87	-0.21	0.66	-0.21	0.67	0	-0.17	0.11	-0.57	-0.63	0.48	0.42	0.65	0.09	4
PF3D7_0323100	MAL3P7.37, PFC1030w	conserved Plasmodium protein, unknown function	1	0.2	-0.41	-0.32	-0.17	-0.19	0.54	-0.08	0.35	-0.08	0.26	-0.18	0.23	-0.13	-0.28	-0.84	-0.26	4
PF3D7_0323200	MAL3P7.38, PFC1035w	conserved Plasmodium protein, unknown function	1	0.79	0.21	0.36	-0.06	0.4	-0.41	0.23	-0.24	-0.31	-0.05	-0.46	-0.58	0.67	0.46	0.78	-0.06	4
PF3D7_0403100	MAL4P1.29, PFD0145c, PFD1075w	regulator of chromosome condensation, putative	1	0.21	0.08	0.17	-0.11	-0.02	-0.24	0.28	-0.05	0	-0.11	-0.35	-0.03	0.49	-0.01	0.26	-0.07	4
PF3D7_0403500	MAL4P1.33, PFD0165w	ubiquitin specific protease, putative	1	0.25	0.04	0.44	-0.29	0.4	0.1	-0.65	-0.35	-1.08	-0.24	0	-0.39	-0.59	-0.21	-1	-0.03	4
PF3D7_0403600	MAL4P1.34, PFD0170c	conserved Plasmodium protein, unknown function	1	0.02	-0.86	0.08	-1.1	0.25	-0.17	0.28	-0.36	-0.26	0.1	-0.13	-0.15	0.12	0.43	0.17	0.11	4
PF3D7_0406000	MAL4P1.59, PFD0300w	conserved protein, unknown function	1	0.02	-0.06	0.16	-0.06	0.04	-0.24	-0.53	-0.45	-0.21	-0.33	-0.18	-0.35	-0.38	-0.16	-0.35	-0.12	4
PF3D7_0406100	MAL4P1.60, PFD0300c, PFD0305c	V-type proton ATPase subunit B	1	0.14	-0.58	-0.47	-0.11	-0.03	0.5	0.29	0.11	0	-0.1	-0.62	-0.42	-0.19	-0.04	-0.78	-0.3	4
PF3D7_0408900	MAL4P2.25, PFD0440w	tRNA N6-adenosine threonylcarbamoyltransferase	1	0.75	-0.11	0.27	-0.31	0.57	0.05	0.12	0.11	-0.29	0.16	-0.56	-0.6	0.55	0.46	0.5	0.12	4
PF3D7_0409600	MAL4P2.32, PFD0470c, PFD0475c	replication protein A1, large subunit	1	0.09	-0.45	0.21	-0.25	0.44	0.05	0.26	0.07	0	-0.03	0.09	-0.01	0.13	0.45	0	0.26	4
PF3D7_0410600	MAL4P2.40, PFD0525w	conserved protein, unknown function	1	0.12	-0.49	-0.45	-0.11	-0.54	-0.11	-0.03	-0.22	-0.35	-0.12	-0.76	-0.43	-0.16	-0.72	-0.05	-0.42	4
PF3D7_0411300	MAL4P2.47, PFD0560w	conserved Plasmodium protein, unknown function	1	0.31	-0.65	0.15	-0.25	0.17	0.16	0.37	0.24	0.4	0.27	-0.06	0.1	-0.07	0.11	-0.03	-0.06	4
PF3D7_0412000	MAL4P2.52, PFD0595w	LITAF-like zinc finger protein, putative	1	0.05	-1.27	0.07	-0.74	0.13	-0.19	0.35	-0.2	-0.38	0.09	-0.46	-0.03	-0.29	-0.09	-0.87	-0.19	4
PF3D7_0413500	MAL4P1.127, PFD0660w	phosphoglucomutase-2	1	0.6	-0.75	0.58	-0.77	0.49	-0.73	-0.34	-0.79	-0.33	-0.28	-0.62	-0.58	-0.09	0.2	-0.37	-0.07	4
PF3D7_0413700	MAL4P1.129, PFD0670c	lysine decarboxylase-like protein, putative	1	0.83	-1.27	0.01	-1.03	0.61	-0.1	-0.83	0.09	-0.88	0.61	-1.03	-0.86	-0.47	0.23	-0.95	0.13	4
PF3D7_0413800	MAL4P1.130, PFD0675w	50S ribosomal protein L10, putative	1	0.34	-0.18	0.84	-1.03	0.97	-0.16	-0.47	-0.16	-0.36	0.26	0.9	0.11	0.01	0.41	-0.35	0.29	4
PF3D7_0413900	MAL4P1.131, PFD0655c, PFD0680c	ubiquitin carboxyl-terminal hydrolase 13, putative	1	0.36	0.16	0.18	-0.08	0.46	0.2	0.3	0	-0.09	-0.01	-0.33	-0.31	0.34	0.27	0.22	0.07	4
PF3D7_0414100	MAL4P1.133, PFD0690c	conserved Plasmodium membrane protein, unknown function	1	0.09	-0.97	-0.25	-0.59	-0.21	0.57	-0.04	0.11	-0.68	0.34	-0.44	-0.3	-0.44	-0.28	-0.89	-0.19	4
PF3D7_0414200	PFD0692c	calmodulin-like protein	1	0.38	-1.21	0.42	-0.99	0.44	-0.52	0.17	-0.75	-0.3	0.02	-0.72	-0.34	-0.4	-0.01	-0.41	-0.32	4
PF3D7_0415200	MAL4P1.142, PFD0735c	conserved Plasmodium protein, unknown function	1	0.13	0.12	0.35	-0.16	0.5	-0.44	0.01	0.1	-0.4	0.1	-0.18	-0.16	0.25	0.18	0.01	-0.01	4
PF3D7_0415500	MAL4P1.145, PFD0750w	nuclear cap-binding protein subunit 2, putative	1	-0.03	-0.69	-0.72	-0.26	-0.21	0.01	-0.36	0.86	-0.13	0.49	-0.7	-0.68	-0.45	0.21	-0.33	-0.24	4
PF3D7_0415700	MAL4P1.147, PFD0760c	conserved Plasmodium protein, unknown function	1	0.44	-1.11	0.24	-0.62	0.36	-0.72	-0.98	-0.95	-1.05	-0.14	-0.91	-0.82	-0.71	0.23	-0.14	0.01	4
PF3D7_0416400	MAL4P1.154, PFD0795w	histone acetyltransferase, putative	1	0.21	-0.69	0.09	-0.64	0.37	-0.32	-0.03	0.03	-0.19	-0.02	-0.33	-0.44	-0.19	0.16	-0.09	0.11	4
PF3D7_0416800	MAL4P1.157, PFD0810w	small GTP-binding protein sar1	1	0.05	-0.17	0.04	-0.43	0.38	-0.01	-0.08	-0.16	-0.17	0.09	-0.6	-0.16	0.29	0.38	-0.25	-0.08	4
PF3D7_0417500	MAL4P1.165, PFD0850c	memo-like protein	1	0.41	-1.24	0.13	-0.29	0.56	0.64	0.22	0	-0.31	0.08	-0.35	-0.47	-0.48	0.33	-0.57	0.06	4
PF3D7_0419200	MAL4P1.181, PFD0930w	protein transport protein GOT1, putative	1	1.1	-0.95	0.3	0.07	0.2	-0.12	-0.59	-0.24	0.28	0	-0.56	-0.34	-0.67	-0.09	0.45	-0.05	4
PF3D7_0419300	MAL4P1.182, PFD0935c	conserved Plasmodium protein, unknown function	1	0.37	-0.4	0.35	-0.37	0.2	-0.07	-0.1	-0.34	-0.1	0.14	-0.59	-0.25	-0.28	0.32	0.16	0	4
PF3D7_0419400	MAL4P1.183, PFD0940w	conserved Plasmodium protein, unknown function	1	0.17	-0.8	1.05	-0.62	0.66	-0.9	-0.68	-1.12	-0.77	-0.46	-0.51	-0.54	-0.91	0.1	-0.61	-0.09	4
PF3D7_0419600	MAL4P1.185, PFD0950w	ran-specific GTPase-activating protein 1, putative	1	0.25	-0.4	-0.36	-0.3	-0.19	0.08	-0.56	-0.12	-0.37	0.1	-0.8	-0.42	-0.12	0.02	-1.08	-0.33	4
PF3D7_0422100	MAL4P1.203, PFD1015w, PFD1037w, PFD1040w	transmembrane emp24 domain-containing protein, putative	1	1.01	-0.02	0.34	-0.08	0.56	-0.03	-0.44	0.03	-0.78	0.25	-1.07	-0.93	-0.13	0.14	-0.58	-0.29	4
PF3D7_0501800	MAL5P1.19, PFE0090w	chromatin assembly factor 1 subunit A	1	0.16	-0.51	0.17	-0.43	0.3	-0.11	0.22	0.03	-0.08	-0.01	-0.27	-0.01	0.2	0.15	-0.2	0.06	4
PF3D7_0501900	MAL5P1.20, PFE0095c	conserved protein, unknown function	1	0.77	0.17	0.74	0.08	0.68	0.48	-0.49	0.07	-0.64	0.13	-0.33	-0.23	-0.39	0.11	-0.54	-0.05	4
PF3D7_0502100	MAL5P1.22, PFE0105c	HCNGP-like protein	1	-1.04	-0.96	-0.7	-0.45	-0.66	-0.22	0.27	0.2	0.12	-0.04	-0.58	-0.21	-0.59	-0.34	-0.77	-0.38	4
PF3D7_0502200	MAL5P1.23, PFE0110w	protein Mpv17, putative	1	-0.03	-0.38	0.01	-0.44	0.01	-0.1	-0.03	-0.15	-0.08	0.14	-0.58	-0.44	-0.02	-0.03	-0.19	-0.14	4
PF3D7_0502900	MAL5P1.29, PFE0140c	Tim10/DDP family zinc finger protein, putative	1	0.16	-1.25	-0.68	-0.62	-0.33	-0.07	-0.17	-0.15	0.45	0.49	0.12	0.3	-0.2	0.46	0.09	-0.08	4
PF3D7_0503100	MAL5P1.31, PFE0150c	4-diphosphocytidyl-2-C-methyl-D-erythritol kinase, putative	1	0.64	-0.48	0.06	-0.6	0.17	-0.58	-0.1	-0.47	-0.98	0.14	-1.15	-0.91	-0.2	0.13	0.12	-0.1	4
PF3D7_0503900	MAL5P1.39, PFE0190c	conserved Plasmodium protein, unknown function	1	0.96	-0.09	0.37	-0.04	0.74	0.54	0.25	-0.18	-0.75	0.17	-1.04	-0.87	0.03	-0.1	-0.38	-0.33	4
PF3D7_0504000	MAL5P1.40, PFE0195w	cation transporting P-ATPase	1	0.58	-0.42	0.17	-0.62	0.46	-0.15	-0.36	0.24	-0.73	0.22	-1.28	-1.45	0.21	0.23	-0.18	-0.14	4
PF3D7_0504200	MAL5P1.42, PFE0205w	ATP-dependent RNA helicase DDX27, putative	1	0.32	-0.58	0.1	-0.33	0.01	-0.07	0.14	-0.12	-0.01	-0.03	-0.19	-0.34	0	-0.06	0.42	-0.06	4
PF3D7_0504400	MAL5P1.44, PFE0215w	ATP-dependent helicase, putative	1	0.31	-1.11	-0.01	-0.75	0.12	0.35	0.59	0.09	-0.23	0.09	-0.66	-0.33	-0.08	0.07	-1.23	-0.08	4
PF3D7_0504800	MAL5P1.48, PFE0235c, PFE0240c	conserved Plasmodium protein, unknown function	1	0.72	-0.28	0.65	-0.69	0.44	-0.33	0.01	0.21	0.12	0.24	-0.32	-0.13	0.18	0.24	0.27	0.07	4
PF3D7_0505100	MAL5P1.51, PFE0250w	trafficking protein particle complex subunit 8, putative	1	0.09	-0.04	0.28	-0.41	0.2	-0.27	-0.22	-0.22	-0.54	-0.17	-0.58	-0.55	-0.02	-0.04	-0.23	-0.21	4
PF3D7_0505500	MAL5P1.55, PFE0270c	DNA mismatch repair protein MSH6, putative	1	0.36	-1.48	0.02	-0.81	0.26	-0.51	-0.39	-0.18	-0.44	0.16	-0.53	-0.33	-0.79	0.16	-0.81	-0.15	4
PF3D7_0505700	MAL5P1.57, PFE0280c	conserved Plasmodium membrane protein, unknown function	1	-0.1	0.01	0.02	-0.03	0.37	0.45	0.22	0.04	-0.6	0.17	-0.07	-0.23	-0.69	0.14	-0.92	0.11	4
PF3D7_0505800	MAL5P1.58, PFE0285c	small ubiquitin-related modifier	1	0.27	-0.4	-0.27	-0.41	0.24	0.28	-0.14	0.06	-0.42	0.2	-1.52	-0.96	0.19	0.4	-0.1	-0.35	4
PF3D7_0506000	MAL5P1.60, PFE0295w	conserved Plasmodium protein, unknown function	1	0.74	-0.93	-0.36	0.18	-0.04	0.31	-0.69	-0.03	-0.04	0.44	-0.38	-0.28	-0.82	0.08	-0.14	-0.25	4
PF3D7_0506300	MAL5P1.63, PFE0310c	conserved protein, unknown function	1	0.16	0.15	0.01	-0.62	0.35	-0.13	0.92	0.19	0.11	-0.19	-0.67	-0.56	0.78	-0.19	-0.06	-0.2	4
PF3D7_0506700	MAL5P1.67, PFE0330w	GTPase-activating protein, putative	1	0.11	-0.31	0.01	-0.32	0.27	-0.06	0.38	-0.05	-0.04	0.02	-0.11	-0.23	-0.1	0.16	0.05	0.06	4
PF3D7_0508100	MAL5P1.82, PFE0400w	SET domain protein, putative	1	0.02	-0.83	0.44	-0.51	0.2	-0.91	-0.18	-0.37	0.11	-0.55	-0.43	-0.19	-0.55	-0.08	-0.09	-0.09	4
PF3D7_0508400	MAL5P1.85, PFE0415w	conserved protein, unknown function	1	-0.29	-0.41	-0.26	-0.21	-0.28	-0.42	-0.28	-0.04	0.42	0.03	0.27	0.52	0.42	-0.13	0.03	0.04	4
PF3D7_0509000	MAL5P1.91, PFE0445c	alpha-soluble NSF attachment protein, putative	1	0.64	-0.91	0.18	-0.09	0.19	0.01	-0.19	-0.16	-0.64	-0.12	-1.1	-0.92	-0.62	0.37	-0.66	-0.13	4
PF3D7_0509500	MAL5P1.96, PFE0470w	ERCC4 domain-containing protein, putative	1	0.27	-0.21	0.3	-0.73	0.58	-0.67	-0.98	-0.59	-0.74	-0.09	-0.02	-0.46	-0.28	0.16	-0.25	0	4
PF3D7_0509600	MAL5P1.97, PFE0475w	asparagine--tRNA ligase	1	0.13	-0.43	-0.58	-0.18	0	0.12	0.09	0.24	-0.02	0.35	-0.18	-0.29	0.08	0.25	-0.21	0.08	4
PF3D7_0509800	MAL5P1.99, PFE0485w	phosphatidylinositol 4-kinase	1	0.14	-0.18	0.03	0.1	-0.02	-0.04	-0.32	-0.01	-0.01	-0.18	0.02	-0.07	-0.27	-0.02	-0.12	0.16	4
PF3D7_0509900	MAL5P1.100, PFE0490w	conserved protein, unknown function	1	0.09	0.16	0.04	-0.91	0.2	-1.04	-0.48	-1.21	-0.74	-0.47	-1.15	-1.19	0.15	-0.15	0.19	-0.48	4
PF3D7_0510100	MAL5P1.102, PFE0500c	conserved protein, unknown function	1	0.28	-0.13	0.56	-0.99	0.56	-0.19	0.26	0.12	-0.4	0.06	-0.52	-0.58	0.65	0.05	0.14	0.06	4
PF3D7_0510200	MAL5P1.103, PFE0505w	peptidyl-prolyl cis-trans isomerase	1	-0.32	-0.17	-0.04	0.05	-0.32	-0.09	-0.27	-0.27	-0.23	-0.25	-0.19	-0.1	-0.6	-0.2	-0.77	-0.11	4
PF3D7_0510500	MAL5P1.106, PFE0520c	topoisomerase I	1	-0.07	0.27	0.11	-0.33	0.2	-0.14	0.41	-0.06	-0.26	-0.14	-0.37	-0.29	0.63	0.06	0.25	0.07	4
PF3D7_0511200	MAL5P1.112, PFE0555w	stearoyl-CoA desaturase	1	0.52	-1.37	0.67	-1.28	0.5	-1.53	-0.32	-0.74	0.01	0.57	-0.21	0.18	0	0.45	0.05	-0.04	4
PF3D7_0511300	MAL5P1.113, PFE0560c	MORN repeat protein, putative	1	0.05	-0.12	0.09	-0.3	0.03	0.31	0.39	0.2	-0.33	0.3	0.07	0.11	0.09	-0.3	-0.43	-0.13	4
PF3D7_0511400	MAL5P1.114, PFE0565w	conserved Plasmodium protein, unknown function	1	-0.15	-0.37	-0.4	0.16	-0.09	-0.41	-0.13	0.25	-0.12	0.09	-0.75	-0.57	-0.36	-0.51	-0.35	-0.19	4
PF3D7_0511700	MAL5P1.117, PFE0580w	EKC/KEOPS complex subunit CGI121	1	0.49	-0.31	-0.03	0.05	-0.09	-0.12	-0.66	-0.5	-0.52	-0.02	-1.03	-0.87	-0.76	-0.17	-0.4	-0.22	4
PF3D7_0512900	MAL5P1.129, PFE0640w	AKAP-like protein	1	0.04	-0.48	-0.37	-0.79	-0.2	-0.01	0.66	-0.35	-0.75	-0.21	-0.99	-0.88	0.28	-0.13	-0.01	-0.54	4
PF3D7_0513800	MAL5P1.139, PFE0690c	ras-related protein Rab-1A	1	0.99	-0.68	0.03	-0.69	0.27	0.31	0.83	0.16	0.35	0.63	-0.06	-0.28	0.43	0.59	0.19	-0.14	4
PF3D7_0514200	MAL5P1.143, PFE0710w	conserved Plasmodium protein, unknown function	1	0.14	-0.23	0.51	-0.09	0.18	0.22	0.02	-0.15	0.02	0.05	0.28	0.38	-0.03	0.09	-0.43	-0.13	4
PF3D7_0514300	MAL5P1.144, PFE0715w	aspartate--tRNA ligase, putative	1	-0.07	-0.01	0.06	-0.44	0.28	-0.05	0.18	-0.01	-0.14	-0.08	-0.19	-0.4	0.29	0.1	-0.21	-0.2	4
PF3D7_0514800	MAL5P1.148, PFE0740c	inositol polyphosphate multikinase, putative	1	0.31	0.33	0.43	0.07	0.46	-0.2	-0.84	-0.28	-0.87	-0.13	-0.33	-0.82	-0.53	0.03	-0.65	-0.1	4
PF3D7_0515300	MAL5P1.153, PFE0765w	phosphatidylinositol 3-kinase	1	0.42	-0.16	0.35	-0.16	0.33	0.09	0.18	0.07	-0.08	0.04	-0.04	-0.21	0.01	0.27	0.29	0.06	4
PF3D7_0515800	MAL5P1.158, PFE0790c	BolA-like protein, putative	1	0.49	-1.42	-0.11	0.04	-0.07	0.11	-0.59	-0.19	-0.13	-0.07	-0.39	-0.28	-0.74	0.24	-0.31	-0.11	4
PF3D7_0515900	MAL5P1.159, PFE0795c	NLI interacting factor-like phosphatase, putative	1	0.55	-1.14	0.25	-0.66	0.34	0.22	-0.73	-0.02	-0.66	0.27	-0.31	-0.41	-0.73	0.27	-0.76	0.1	4
PF3D7_0516000	MAL5P1.160, PFE0800w	RAP protein, putative	1	0.43	-0.25	-0.41	-0.03	0.03	0.28	0.59	0.4	0.04	0.04	-0.48	-0.31	0.4	0.1	0.22	-0.14	4
PF3D7_0517400	MAL5P1.174, PFE0870w	FACT complex subunit SPT16, putative	1	0.48	-0.58	-0.28	-0.38	0.13	0.35	0.36	0.33	0.3	0.34	-0.21	0.08	0.49	0.29	-0.12	0.03	4
PF3D7_0518100	MAL5P1.181, PFE0905w	RAP protein, putative	1	0.26	-0.78	-0.12	-0.3	0.19	0.25	-0.48	-0.04	-0.9	0.01	-0.29	-0.64	-0.45	-0.03	-0.76	-0.26	4
PF3D7_0518200	MAL5P1.182, PFE0910w	SWIB/MDM2 domain-containing protein	1	0.47	-1.03	0.75	-0.65	0.59	-0.11	0.18	-0.68	-0.27	0.06	0.08	-0.02	-0.11	0.38	-0.01	0.11	4
PF3D7_0518300	MAL5P1.183, PFE0915c	proteasome subunit beta type-1, putative	1	0.14	-1.56	-0.31	-0.85	-0.22	-0.23	-0.22	-0.64	-0.4	-0.2	-1.59	-1.17	-0.5	-0.17	-0.34	-0.58	4
PF3D7_0519300	MAL5P1.194, PFE0970w	protoheme IX farnesyltransferase, putative	1	0.17	-0.36	-0.07	-0.34	0.14	0.03	0.05	0.19	0.21	0.15	-0.2	0.07	-0.3	0.08	-0.11	-0.1	4
PF3D7_0519900	MAL5P1.200, PFE1000c	conserved protein, unknown function	1	0.59	-0.34	0.06	-0.27	0.2	-0.02	-0.21	-0.14	-0.4	-0.07	-0.61	-0.44	0.03	0.3	0.44	-0.1	4
PF3D7_0520500	MAL5P1.206, PFE1030c	phosphomethylpyrimidine kinase, putative	1	0.49	-0.61	0.42	-0.3	0.07	-0.65	-1.01	-0.91	-0.74	0.04	-0.68	-0.81	-0.71	-0.27	-0.74	-0.26	4
PF3D7_0520800	MAL5P1.209, PFE1045c	conserved protein, unknown function	1	0.44	-0.28	0.33	-0.49	0.66	0.06	0.08	-0.01	-0.67	0.01	-0.62	-0.77	0.1	0.34	-0.35	0.18	4
PF3D7_0521400	MAL5P1.215, PFE1075c	conserved protein, unknown function	1	0.52	0.59	0.85	-0.56	1.28	0.89	0.07	0.27	-0.97	0.3	-0.32	-0.7	0.82	0.13	-0.79	0.33	4
PF3D7_0522400	MAL5P1.224, PFE1120w	conserved Plasmodium protein, unknown function	1	0.56	-0.19	1.07	-0.38	0.21	-0.1	0.03	0.13	0.18	-0.05	0.05	0.07	0.26	-0.15	0.33	0.21	4
PF3D7_0523100	MAL5P1.231, PFE1155c	mitochondrial-processing peptidase subunit alpha, putative	1	0.05	-0.95	-0.46	0.02	-0.15	0.22	0.22	0.23	0.01	0.35	-0.17	-0.15	-0.39	0	-0.44	0.02	4
PF3D7_0523700	MAL5P1.236, PFE1180c	conserved Plasmodium membrane protein, unknown function	1	-0.19	-0.08	-0.38	-0.94	-0.07	0.27	-0.56	-0.27	-0.96	0.22	-0.2	-0.46	-0.27	-0.61	-1.09	-0.48	4
PF3D7_0524600	MAL5P1.245, PFE1225w	50S ribosomal protein L12, apicoplast, putative	1	0.22	-1.24	0.24	-0.89	0.42	0.07	0.46	0.21	0.55	0.36	-0.1	-0.03	-0.2	0.52	0.36	0.18	4
PF3D7_0525200	MAL5P1.251, PFE1255w	structural maintenance of chromosomes protein 6, putative	1	0.31	-0.03	0.41	-0.46	0.43	-0.34	0.06	-0.22	-0.24	-0.28	-0.24	-0.49	0.37	0.13	0.24	0.04	4
PF3D7_0526100	MAL5P1.260, PFE1300w	conserved Plasmodium membrane protein, unknown function	1	-0.5	-0.91	-0.81	-1.27	-0.76	-0.35	-0.11	-0.44	-0.13	0.37	0.68	0.57	0.2	0.3	0.71	-0.22	4
PF3D7_0526200	MAL5P1.261, PFE1305c	ADP-ribosylation factor GTPase-activating protein, putative	1	0.13	-0.6	0.14	-0.51	0.26	-0.08	0.24	-0.16	0.41	0.25	0.25	0.3	0.03	0.39	0.14	0.16	4
PF3D7_0526400	MAL5P1.263, PFE1315w	conserved Plasmodium protein, unknown function	1	0.43	0.17	0.95	-0.6	0.92	0.58	-0.49	-0.38	-1.05	0.42	0.85	0.05	0.3	-0.43	-1.32	0.12	4
PF3D7_0526700	MAL5P1.266, PFE1330c	conserved protein, unknown function	1	0.5	0.1	0.71	-0.06	1.05	0.18	-0.03	0.28	-0.63	0.15	-0.21	-0.7	-0.22	0.49	0.14	0.4	4
PF3D7_0527200	MAL5P1.271, PFE1355c	ubiquitin carboxyl-terminal hydrolase 14	1	0.38	-0.29	0.31	0.13	0.6	-0.15	-0.94	-0.1	-0.8	-0.16	-0.47	-0.77	-0.42	0.01	-0.51	0.06	4
PF3D7_0527500	MAL5P1.274, PFE1370w	Hsc70-interacting protein	1	0.67	-0.36	-0.44	0.36	0.35	0.43	0.12	0.77	-0.22	0.01	-0.59	-0.56	-0.8	-0.02	-1.23	-0.12	4
PF3D7_0528100	MAL5P1.278, PFE1400c	AP-1 complex subunit beta, putative	1	0.22	-0.45	-0.05	0.08	0.09	0.17	-0.37	0.06	-0.31	-0.07	-0.08	0.03	-0.6	0.04	-0.91	0.1	4
PF3D7_0528700	MAL5P1.284, PFE1430c	peptidyl-prolyl cis-trans isomerase	1	0.08	-1.15	-0.26	-0.78	-0.17	-0.62	-0.51	0.65	-0.4	0.64	-0.92	-0.79	-0.9	0.14	-0.71	0	4
PF3D7_0529200	MAL5P1.289, PFE1455w	sugar transporter, putative	1	0.16	-0.3	-0.44	-0.52	-0.06	-0.07	0.04	0.11	0.14	0.05	0.11	0.24	0.3	0.57	0.54	0.16	4
PF3D7_0530600	MAL5P1.303, PFE1530c	XAP-5 DNA binding protein, putative	1	-0.03	-0.36	-0.21	-0.12	0.14	0.29	-0.06	0.35	0.27	0.04	-0.46	-0.19	-0.33	-0.15	-0.48	-0.13	4
PF3D7_0531000	MAL5P1.307, PFE1550w	SURF1 domain-containing protein, putative	1	0.11	0.3	0.42	0.51	0.5	0.65	-0.84	-0.25	-0.74	0	0.23	0.03	-0.53	-0.18	-0.45	0.06	4
PF3D7_0532100	MAL5P1.312, PFE1590w	early transcribed membrane protein 5	1	-0.09	-0.56	-0.73	-0.07	-0.11	-0.13	-0.38	0.86	-0.24	1.24	-0.87	-0.78	-0.23	-0.2	-1.2	-0.15	4
PF3D7_0602400	2270.t00291, MAL6P1.27, PFF0115c	elongation factor G	1	0.06	-0.36	-0.05	-0.09	0.13	-0.14	-0.3	0.17	-0.27	-0.04	-0.49	-0.68	-0.01	0.17	-0.15	0.15	4
PF3D7_0602900	2270.t00286, MAL6P1.32, PFF0140c	conserved Plasmodium protein, unknown function	1	0.23	0.01	0.38	-0.11	0.02	0.23	-0.53	-0.54	-0.61	0	0.34	0.17	-0.47	-0.03	-0.43	0.26	4
PF3D7_0603200	2270.t00283, MAL6P1.35, PFF0155w	mitochondrial chaperone BCS1, putative	1	0.05	-0.26	-0.16	-0.42	0.04	-0.44	-0.08	-0.18	-0.52	-0.33	-0.54	-0.73	0.21	-0.09	0.25	-0.39	4
PF3D7_0603500	2270.t00280, MAL6P1.38, PFF0170w	cation/H+ antiporter	1	0.53	-0.73	0.26	-0.49	0.32	-0.34	0.1	0.05	-0.11	0.06	-0.38	-0.01	-0.02	0.08	-0.16	-0.16	4
PF3D7_0603700	2270.t00278, MAL6P1.40, PFF0180w	phenylalanine--tRNA ligase	1	0.52	-0.1	0.04	-0.05	0.4	0.41	0.12	-0.07	-0.26	-0.16	-0.42	-0.39	0.28	0.28	0.13	-0.32	4
PF3D7_0603800	2270.t00275, 2270.t00276, 2270.t00277, MAL6P1.41, PFF0185c	centrosomal protein CEP76, putative	1	0.64	-0.11	0.84	0	0.73	-0.44	-0.31	-0.18	0.29	-0.16	0.29	0.07	-0.12	0.48	0.45	0.35	4
PF3D7_0604200	2270.t00271, MAL6P1.45, PFF0205w	mitochondrial ribosomal protein L41, putative	1	0.97	-0.65	0.37	0.06	0.92	0.26	-0.73	0.39	-0.42	0	-0.34	-0.89	-0.11	0.49	0.17	-0.19	4
PF3D7_0604300	2270.t00270, MAL6P1.46, PFF0210w	conserved Plasmodium protein, unknown function	1	0.55	0.02	0.1	-0.12	0.63	0.16	-0.39	-0.06	-0.52	-0.05	-0.44	-0.61	-0.17	-0.29	-0.18	-0.32	4
PF3D7_0604800	2270.t00336, MAL6P1.51, PFF0235c	RAP protein, putative	1	-0.08	-0.67	-0.75	-0.59	-0.49	0.41	0.28	0.09	-0.18	0.25	-0.29	0.12	-0.09	-0.66	-0.88	-0.42	4
PF3D7_0605500	2270.t00260, MAL6P1.58, PFF0270c	cyclin dependent kinase binding protein, putative	1	-0.05	0.01	-0.04	-0.13	-0.03	-0.36	-0.34	-0.24	-0.13	-0.27	-0.46	-0.41	-0.26	-0.31	0.01	-0.28	4
PF3D7_0605800	2270.t00257, MAL6P1.61, PFF0285c	DNA repair protein RAD50, putative	1	0.32	0.23	-0.03	-0.31	0.32	-0.35	0.24	0.06	-0.33	-0.02	-0.58	-0.75	0.37	0.28	0.4	-0.02	4
PF3D7_0606700	2270.t00249, MAL6P1.70, PFF0330w	coatomer alpha subunit, putative	1	-0.1	-0.44	-0.02	-0.08	0.05	-0.21	-0.45	-0.42	-0.6	-0.13	-0.7	-0.51	-0.76	-0.02	-1.06	-0.34	4
PF3D7_0607500	2270.t00239, MAL6P1.78, PFF0370w	4-hydroxybenzoate polyprenyltransferase, putative	1	0.61	-0.62	0.3	-0.11	0.17	0.45	-0.14	0.06	-0.3	0.12	-0.27	0.05	-0.44	0.04	0.2	-0.43	4
PF3D7_0607600	2270.t00237, MAL6P1.79, PFF0375c	spindle assembly abnormal protein 6, putative	1	0.08	-0.58	0.43	-0.74	0.25	-0.57	-0.13	-0.85	-0.73	-0.48	-0.69	-0.3	-0.17	-0.09	0.06	-0.32	4
PF3D7_0607900	2270.t00234, MAL6P1.82, PFF0390w	conserved Plasmodium protein, unknown function	1	0.08	-0.33	-0.26	-0.42	-0.09	0.42	0.41	0.27	0.28	0.28	-0.09	0.27	0.13	-0.16	-0.05	0.02	4
PF3D7_0608000	2270.t00233, MAL6P1.83, PFF0395c	diphthine methyltransferase, putative	1	0.58	-0.41	-0.38	0.17	-0.07	0.2	-0.49	-0.11	-0.37	-0.09	-1.01	-0.91	-0.63	-0.14	-0.56	-0.52	4
PF3D7_0608900	2270.t00224, MAL6P1.92, PFF0440w	conserved Plasmodium protein, unknown function	1	-0.01	-0.1	0.22	-0.47	0.38	-0.09	0.23	-0.04	-0.14	-0.11	-0.17	-0.22	0.24	0.05	-0.05	0.06	4
PF3D7_0609000	2270.t00223, MAL6P1.93, PFF0445w	nucleoporin NUP637, putative	1	-0.02	-0.2	-0.08	-0.25	-0.25	-0.18	-0.49	0.15	-0.39	0.03	-0.76	-0.45	-0.41	-0.42	-0.74	-0.36	4
PF3D7_0609200	2270.t00221, MAL6P1.95, PFF0455w	citrate synthase-like protein, putative	1	0.28	0.01	0.3	0.31	-0.17	0.1	-0.13	-0.23	-0.57	-0.07	-0.61	-0.4	-0.72	-0.33	-0.12	-0.32	4
PF3D7_0610600	2270.t00209, MAL6P1.108, PFF0520w	calcium-dependent protein kinase 2	1	0.14	-1.08	-0.09	-0.74	-0.21	-0.09	-0.15	-0.12	-0.19	0.22	-0.52	0.04	-0.28	-0.23	-0.55	-0.3	4
PF3D7_0611200	2270.t00202, MAL6P1.114, PFF0550w	AP2 domain transcription factor, putative	1	0.61	-0.57	0.11	-0.44	0.35	0.36	0.74	0.55	0.32	0.45	-0.24	0.03	0.15	-0.15	-0.26	-0.02	4
PF3D7_0612300	2270.t00017, MAL6P1.302, PFF0600w	transmembrane protein 234, putative	1	-0.2	-1.51	0.12	-0.85	-0.1	0.18	-0.2	-0.44	-0.51	-0.16	-0.65	-0.01	-0.72	-0.22	-0.23	-0.38	4
PF3D7_0612600	2270.t00019, MAL6P1.300, PFF0610c	cytoplasmic tRNA 2-thiolation protein 1, putative	1	-0.08	-0.06	0.42	-0.23	-0.12	-0.27	0.01	-0.4	0.09	-0.24	0.16	-0.03	0.19	0.18	0.89	0.05	4
PF3D7_0613800	2270.t00028, MAL6P1.287, PFF0670w	AP2 domain transcription factor, putative	1	0.58	0.03	1.23	-0.65	1.08	-0.6	0.16	-0.43	-0.03	-0.38	-0.26	-0.57	0.46	0.35	0.69	0.18	4
PF3D7_0614900	2270.t00039, MAL6P1.277, PFF0720w	conserved Plasmodium membrane protein, unknown function	1	0.75	-0.8	0.87	-0.33	0.42	-0.33	0.09	-0.14	0.17	0.17	-0.28	0.17	0.03	0.28	0.31	0.17	4
PF3D7_0615300	2270.t00043, MAL6P1.273, PFF0740c	GPI-anchored wall transfer protein 1, putative	1	0.39	-0.43	0.21	-0.67	0.06	-0.01	-0.17	0.06	0.01	0.44	0.15	0.33	0.47	0.23	0.2	0.05	4
PF3D7_0615500	2270.t00045, MAL6P1.271, PFF0750w	cdc2-related protein kinase 5	1	0.43	-0.52	0.3	-0.6	0.39	-0.23	0.01	-0.17	0.15	0.23	0.23	0.49	0.22	0.59	0.17	0.16	4
PF3D7_0615800	2270.t00471, MAL6P1.268, PFF0765c	conserved oligomeric Golgi complex subunit 4, putative	1	-0.17	-0.38	-0.12	-0.62	0.08	-0.25	0.23	-0.07	0.11	-0.14	-0.52	-0.55	0.21	-0.07	0.03	-0.29	4
PF3D7_0616800	2270.t00056, MAL6P1.258, PFF0815w	malate:quinone oxidoreductase	1	0.15	-0.95	-0.39	-0.31	-0.23	0.31	0.28	0.02	-0.19	0	-0.62	-0.17	-0.2	0.02	-0.5	-0.33	4
PF3D7_0618100	2270.t00070, MAL6P1.246, PFF0875w	conserved Plasmodium protein, unknown function	1	0.26	-1.01	0.04	-0.39	-0.3	-0.08	-0.02	-0.22	0.01	0	-0.04	0.34	-0.34	-0.03	-0.09	-0.12	4
PF3D7_0618700	2270.t00074, MAL6P1.240, PFF0905w	trafficking protein particle complex subunit 6A, putative	1	0.33	-0.3	-0.53	-0.51	-0.06	0.08	0.35	-0.25	-0.24	0.06	-0.21	-0.23	0.14	-0.05	0.1	-0.35	4
PF3D7_0618800	2270.t00075, MAL6P1.239, PFF0910c	heptatricopeptide repeat-containing protein, putative	1	0.36	-0.14	0.06	-1.11	0.16	0.12	0.41	0.13	-0.21	0.16	-0.43	-0.25	0.52	0.02	0.07	-0.31	4
PF3D7_0619000	2270.t00077, MAL6P1.237, PFF0920c	conserved protein, unknown function	1	0.16	-0.37	-0.11	-0.07	0.11	-0.3	-0.38	-0.14	-0.56	-0.04	-0.41	-0.48	-0.23	0.17	-0.36	-0.19	4
PF3D7_0619800	2270.t00088, MAL6P1.227, PFF0965c	conserved Plasmodium membrane protein, unknown function	1	0.25	0.36	0.01	-0.28	0.02	-0.14	-0.11	-0.11	-0.39	-0.02	-0.93	-0.69	0.16	-0.08	-0.1	-0.27	4
PF3D7_0621000	2270.t00100, MAL6P1.217, PFF1015w	conserved Plasmodium protein, unknown function	1	0.08	0.02	-0.06	-0.49	0.2	0.31	-0.1	0.11	-0.52	0.05	-0.22	-0.47	0.22	0.03	-0.05	-0.03	4
PF3D7_0622400	2270.t00113, MAL6P1.204, PFF1080w	conserved protein, unknown function	1	0.36	-0.66	0	-0.36	0.28	0.34	-0.31	-0.2	-0.67	-0.24	-0.82	-0.96	-0.36	0.03	-0.55	-0.41	4
PF3D7_0623000	2270.t00118, MAL6P1.199, PFF1105c	chorismate synthase	1	0.43	-1.22	-0.12	-0.32	0.18	-0.23	-0.59	-0.06	-0.61	0.2	-1.09	-0.71	-0.79	0.23	-0.81	-0.11	4
PF3D7_0623300	2270.t00454, MAL6P1.196, PFF1120c	EGF-like membrane protein, putative	1	0.35	-1.3	-0.2	-0.69	-0.1	0.05	-0.24	-0.55	-0.46	0	-0.72	-0.37	-0.73	0.09	-0.28	-0.4	4
PF3D7_0624400	2270.t00130, MAL6P1.185, PFF1175c	conserved protein, unknown function	1	0.19	-0.13	-0.13	-0.36	0.14	0.35	0.12	0.04	-0.04	0.07	-0.37	-0.26	0.58	0.12	0.45	-0.02	4
PF3D7_0624600	2270.t00132, MAL6P1.183, PFF1185w	SNF2 helicase, putative	1	-0.09	-0.01	0.08	-0.17	0.07	-0.24	-0.4	-0.14	-0.35	-0.25	-0.35	-0.36	-0.19	-0.21	-0.42	-0.23	4
PF3D7_0625300	2270.t00140, MAL6P1.175, PFF1225c	DNA polymerase 1, putative	1	0.6	0.12	0.5	-0.43	0.67	-0.59	-0.03	-0.19	-0.68	0	-0.5	-0.74	0.21	0.25	0.12	-0.03	4
PF3D7_0625500	2270.t00142, MAL6P1.173, PFF1235w	conserved Plasmodium membrane protein, unknown function	1	0.19	0.23	0.06	0.1	-0.55	-0.18	-0.19	-0.55	-1.42	-0.39	-1.29	-0.37	0.03	0.52	1.48	-0.31	4
PF3D7_0625700	2270.t00144, MAL6P1.171, PFF1245c	conserved protein, unknown function	1	0.19	-0.4	-0.19	-0.61	0.28	-0.02	0.82	0.15	0.12	0.16	-0.19	-0.07	0.55	-0.19	0.08	-0.43	4
PF3D7_0625800	2270.t00145, MAL6P1.170, PFF1250w	conserved Plasmodium protein, unknown function	1	-0.23	-0.01	0.37	-0.21	0.41	-0.38	-0.04	-0.63	-0.63	-0.73	-0.15	-0.51	-0.32	-0.34	0.17	-0.11	4
PF3D7_0626100	2270.t00148, MAL6P1.167, PFF1265w	oxidoreductase, short-chain dehydrogenase family, putative	1	0.47	-0.88	-0.4	-0.42	-0.02	0.37	0.43	0.13	-0.11	0.16	-0.49	-0.22	0.06	0.16	0.25	-0.04	4
PF3D7_0626300	2270.t00150, MAL6P1.165, PFF1275c	3-oxoacyl-acyl-carrier protein synthase I/II	1	0.28	-0.16	-0.15	-0.8	0.46	-0.28	0.69	-0.37	-0.44	-0.28	-0.93	-0.62	0.48	0.01	0.34	-0.38	4
PF3D7_0627400	2270.t00161, MAL6P1.154, PFF1330c	mitochondrial import inner membrane translocase subunit TIM22, putative	1	0.33	-0.53	-0.2	-0.08	-0.23	0.33	-0.5	-0.04	-0.41	0.5	-0.45	0.09	-0.55	0.34	-0.53	0.13	4
PF3D7_0628200	2270.t00170, MAL6P1.146, PFF1370w	eukaryotic translation initiation factor 2-alpha kinase	1	0.11	0.17	-0.09	-0.17	0.09	-0.07	-0.56	-0.04	-0.66	0	-0.53	-0.61	-0.31	-0.18	-0.65	-0.06	4
PF3D7_0628700	2270.t00175, MAL6P1.141, PFF1390w	conserved Plasmodium protein, unknown function	1	0.61	-0.15	-0.19	0.04	-0.08	0.5	0.29	-0.09	-0.4	-0.11	-0.61	-0.51	0.05	0.18	0.22	-0.11	4
PF3D7_0628800	2270.t00176, MAL6P1.140, PFF1395c	glutamyl-tRNA(Gln) amidotransferase subunit B	1	0.17	-0.38	-0.04	-0.65	0.19	0.08	0.48	0.04	-0.35	0.04	-0.71	-0.61	0.36	-0.04	0.24	-0.26	4
PF3D7_0629000	2270.t00178, MAL6P1.138, PFF1405c	glucosamine 6-phosphate N-acetyltransferase	1	0.55	-0.02	0.09	-0.42	0.63	0.04	-0.29	-0.14	-0.65	0	-1.07	-1.05	0.4	0.3	-0.08	-0.29	4
PF3D7_0629700	2270.t00184, MAL6P1.131, PFF1440w	SET domain protein, putative	1	0.5	0	0.17	-0.52	0.13	-0.47	-0.43	0.09	-0.53	0.1	-0.83	-0.75	-0.13	-0.15	-0.26	-0.17	4
PF3D7_0630300	2270.t00191, MAL6P1.125, PFF1470c	DNA polymerase epsilon catalytic subunit A, putative	1	0.22	-0.5	0.24	-0.73	0.17	-0.21	0.31	0.17	0.1	0.25	-0.06	0.39	0.09	-0.08	-0.68	-0.2	4
PF3D7_0630700	2270.t00196, MAL6P1.121, PFF1490w	bifunctional methylenetetrahydrofolate dehydrogenase/cyclohydrolase, putative	1	0.31	-0.39	0.48	0.33	0.36	-0.35	-0.72	-0.41	-0.53	-0.13	0.03	-0.19	-0.85	-0.08	0.42	-0.18	4
PF3D7_0700100	MAL8P1.220	erythrocyte membrane protein 1, PfEMP1	1	-0.36	-0.02	0.17	0.22	0.15	-0.5	-0.05	-0.48	-0.39	-0.55	-0.19	-0.3	-0.59	-0.19	-0.12	-0.29	4
PF3D7_0703000	PF07_0010	conserved Plasmodium protein, unknown function	1	0.27	0.06	0.32	-0.22	0.63	0.12	-0.08	0.2	-0.43	0.26	0.15	-0.06	-0.09	-0.38	-0.75	-0.31	4
PF3D7_0703200	PF07_0012	conserved Plasmodium protein, unknown function	1	0.31	-0.32	0.1	-0.46	0.35	0.12	0.09	0.17	-0.15	0.18	-0.05	-0.15	0.34	0.4	0.38	0.27	4
PF3D7_0703300	MAL7P1.11	conserved Plasmodium protein, unknown function	1	0.05	0.15	0.22	-0.15	0.35	0.47	-1.33	0.18	-0.9	0.17	0.46	-0.5	-0.92	-0.35	-0.76	-0.14	4
PF3D7_0704400	PF07_0017	phosphoinositide-binding protein, putative	1	-0.19	-0.57	0.44	-0.67	0.01	-0.53	-0.14	-0.53	-0.56	-0.24	-0.01	-0.09	-0.16	-0.03	-1.08	-0.24	4
PF3D7_0704600	MAL7P1.19	E3 ubiquitin-protein ligase	1	-0.04	-0.11	-0.11	-0.29	-0.14	0.26	0.3	0.4	0.06	0.03	-0.34	0.08	0.12	-0.24	-0.24	-0.12	4
PF3D7_0704800	PF07_0019	protein phosphatase PPM12, putative	1	0.1	0.09	0.48	-0.18	0.31	-0.02	-0.15	-0.26	-0.24	-0.34	0.05	-0.05	0.14	0.05	0.15	0.3	4
PF3D7_0705200	PF07_0022	conserved Plasmodium protein, unknown function	1	-0.23	-0.03	-0.07	-0.23	-0.15	-0.14	-0.02	-0.52	-0.89	-0.5	-0.53	-0.66	-0.2	-0.52	-0.09	-0.44	4
PF3D7_0705400	PF07_0023	DNA replication licensing factor MCM7	1	-0.05	-1.34	-0.05	-0.95	0.01	-0.65	-0.31	-0.01	-0.2	0.11	-0.41	-0.12	-0.48	-0.1	-1.05	-0.16	4
PF3D7_0705500	PF07_0024	inositol-phosphate phosphatase, putative	1	0.03	0.13	0.32	0.02	0.14	-0.37	-1.01	-0.53	-0.58	-0.41	-0.25	-0.38	-0.79	-0.21	-0.05	0	4
PF3D7_0706100	MAL7P1.203	conserved Plasmodium protein, unknown function	1	0.44	-0.64	0.58	-0.48	0.61	-0.39	-0.71	-0.41	-0.72	0.09	-0.37	-0.64	-0.47	0.17	-0.13	0.07	4
PF3D7_0706200	MAL7P1.203b	conserved protein, unknown function	1	0.44	-0.7	0.24	-0.63	0.06	0.06	0.04	-0.04	0.01	0.06	-0.94	-0.49	0.01	0.1	0.43	-0.38	4
PF3D7_0707200	MAL7P1.207	conserved Plasmodium protein, unknown function	1	0.47	-0.09	0.78	-0.49	0.6	-0.45	-0.12	-0.14	-0.13	-0.07	-0.06	-0.18	0.27	0.42	0.66	0.11	4
PF3D7_0707800	MAL7P1.23	RAP protein, putative	1	0.69	-0.41	0.65	-0.16	0.67	0.32	-0.24	0.21	-0.29	0.26	-0.16	-0.2	0.04	0.52	0.09	0.24	4
PF3D7_0708700	PF07_0032	Cg8 protein	1	0.51	-0.88	0.07	-0.35	-0.04	0.41	0.28	-0.01	0.23	0.02	-0.1	0.27	0.33	0.05	0.04	-0.25	4
PF3D7_0709100	PF07_0035	Cg1 protein	1	0.5	-0.84	0.36	-0.53	0.43	0.16	0.25	0.3	0.27	0.33	-0.1	-0.05	0.29	0.23	-0.13	0.08	4
PF3D7_0709200	PF07_0036	glutaredoxin-like protein	1	-0.36	-0.21	-0.07	-0.24	-0.03	-0.15	-0.22	-0.59	-0.28	-0.65	-0.24	-0.4	-0.83	-0.13	-0.18	-0.39	4
PF3D7_0709300	PF07_0037	Cg2 protein	1	0.27	0.07	-0.22	0.08	-0.15	0.13	-0.21	0.2	-0.23	0.1	-0.56	-0.36	-0.26	-0.12	-0.68	-0.34	4
PF3D7_0710000	MAL7P1.30	conserved Plasmodium protein, unknown function	1	0.35	0.12	0.77	-0.61	0.48	-0.5	-0.09	-0.3	-0.16	-0.17	-0.34	-0.37	0.27	0.18	0.3	-0.1	4
PF3D7_0710500	MAL7P1.33	conserved protein, unknown function	1	0.46	-0.63	-0.5	-0.43	-0.24	0.34	0.32	0.42	0.61	0.49	0.24	0.2	0.28	0.02	0.07	-0.1	4
PF3D7_0711000	PF07_0047	AAA family ATPase, CDC48 subfamily	1	0.28	-0.24	-0.05	-0.32	0.48	0.14	0.47	0.41	-0.17	0.14	-0.39	-0.5	0.44	0.28	0.1	0.1	4
PF3D7_0711500	MAL7P1.38	regulator of chromosome condensation, putative	1	-0.09	-0.65	-0.71	-0.32	-0.2	0.07	0.12	0.1	0.35	0.39	-0.22	-0.1	-0.11	-0.08	0.02	-0.25	4
PF3D7_0713600	MAL7P1.66	mitochondrial ribosomal protein S5 precursor, putative	1	0.27	0.37	0.2	0.02	0.33	0.32	0.35	-0.05	-0.42	0.05	-0.22	-0.24	-0.03	0	-0.2	-0.06	4
PF3D7_0714000	PF07_0054	histone H2B variant	1	0.74	-1.25	0.9	-0.64	1.02	-0.67	-0.46	0.02	-0.76	0.23	-1.64	-1.18	-0.44	0.1	0.13	0.06	4
PF3D7_0714500	PF07_0057	transcription elongation factor s-II, putative	1	-0.1	-0.28	-0.24	-0.06	-0.01	-0.38	-0.44	-0.27	-0.24	-0.08	-0.48	-0.31	-0.42	-0.13	-0.81	-0.08	4
PF3D7_0715600	PF07_0062	GTP-binding translation elongation factor tu family protein, putative	1	0.43	-0.81	-0.06	-0.48	0.23	-0.2	-0.13	-0.06	-0.12	-0.02	-0.58	-0.63	0.05	0.04	-0.43	-0.2	4
PF3D7_0715700	PF07_0063	conserved protein, unknown function	1	0.14	-0.79	-0.48	-0.85	-0.24	-0.18	0.17	-0.36	-0.1	-0.18	-0.22	-0.25	0.27	0	0.77	-0.31	4
PF3D7_0715800	PF07_0064	drug/metabolite transporter DMT1, putative	1	0.58	-1.16	0.25	-0.79	0.31	0.6	0.61	-0.1	-0.19	0.45	-0.52	-0.24	0.16	0.87	-0.07	0.1	4
PF3D7_0715900	PF07_0065	cation diffusion facilitator family protein, putative	1	0.78	-1.1	0.11	-1.12	0.44	-0.55	0.19	-0.1	-0.29	0.39	-1.12	-0.74	-0.02	0.28	-0.18	0.05	4
PF3D7_0716300	MAL7P1.77	conserved protein, unknown function	1	0.07	-1.43	0.18	-1.32	0.92	-0.25	-0.02	-0.36	-0.73	0.17	-1.11	-1.3	-0.03	0.13	-0.17	-0.41	4
PF3D7_0716500	MAL7P1.79	conserved Plasmodium protein, unknown function	1	0.31	-0.67	-0.16	-0.44	-0.04	0.08	0.02	0.21	0.05	0.34	-0.79	-0.13	0.21	0.4	0.04	0	4
PF3D7_0716900	PF07_0070	drug/metabolite transporter DMT2	1	0.72	-0.77	-0.94	-0.31	-0.36	-0.1	-0.9	-0.2	-0.46	0.39	-0.76	-0.68	-0.9	-0.08	0.1	-0.63	4
PF3D7_0717000	MAL7P1.82	conserved Plasmodium membrane protein, unknown function	1	0.55	-1.03	0.35	-0.36	0.03	0.07	-0.16	-0.57	-0.11	-0.04	-0.89	-0.07	-0.44	-0.13	-0.22	-0.34	4
PF3D7_0717100	MAL7P1.83	conserved Plasmodium protein, unknown function	1	0.77	-0.54	0	-0.46	0.46	-0.28	-0.44	-0.14	-0.72	0.16	-0.76	-0.93	-0.26	0.23	-0.32	-0.13	4
PF3D7_0717900	MAL7P1.88	thioredoxin-like protein	1	0.01	-0.51	-0.58	-0.03	-0.37	0.52	0.29	0.4	0.01	0.27	-0.24	0.12	-0.41	0.14	-0.26	0.04	4
PF3D7_0718700	PF07_0075	conserved Plasmodium membrane protein, unknown function	1	0.13	-0.5	-0.48	-0.49	-0.22	-0.08	0.09	-0.12	-0.45	-0.2	-0.77	-0.19	-0.46	-0.33	-0.11	-0.63	4
PF3D7_0719500	PF07_0078	LEM3/CDC50 family protein, putative	1	-0.07	-0.68	0.77	-0.49	0.56	-0.22	-0.3	-0.41	-0.17	-0.15	0.17	-0.07	-0.01	-0.19	-0.63	0.08	4
PF3D7_0719800	PF07_0081	conserved protein, unknown function	1	0.56	0.26	0.32	-0.17	0.29	0.13	0.71	0.05	0.09	0.04	-0.05	-0.22	0.16	-0.06	0.02	-0.06	4
PF3D7_0719900	PF07_0082	conserved Plasmodium membrane protein, unknown function	1	0.19	0.09	0.17	0.09	0.14	-0.11	-0.15	0.17	-0.17	-0.02	-0.24	-0.24	-0.26	-0.06	-0.36	-0.15	4
PF3D7_0720400	PF07_0085	apoptosis-inducing factor, putative	1	0.17	-0.31	-0.29	-0.19	0.05	-0.02	-0.34	-0.02	-0.45	0.08	-0.53	-0.42	-0.28	-0.18	-0.27	-0.18	4
PF3D7_0721000	PF07_0086	conserved Plasmodium membrane protein, unknown function	1	0.55	0.1	0.34	-0.31	0.25	-0.04	0.13	0.22	0.11	0.21	-0.43	-0.3	0.24	0.26	0.38	-0.1	4
PF3D7_0721400	MAL7P1.114	rhoptry protein, putative	1	0.22	-1.08	-0.19	-0.56	0.07	-0.1	0.07	-0.37	-0.19	0.01	-1.02	-0.92	-0.23	0.16	-0.05	-0.44	4
PF3D7_0721800	MAL7P1.117	conserved Plasmodium protein, unknown function	1	0.3	-0.27	0.12	-0.16	0.56	0.04	-0.14	-0.03	-0.16	0.17	-0.58	-0.37	-0.03	0.34	-0.13	-0.04	4
PF3D7_0722100	MAL7P1.118	protein pelota homolog, putative	1	0.14	-0.36	-0.18	0.1	-0.13	0.01	-0.32	0.14	0.41	0.08	-0.2	0.1	-0.63	-0.05	-0.18	0	4
PF3D7_0722700	PF07_0093	conserved protein, unknown function	1	0.27	-0.45	0.32	-0.18	-0.02	0.39	0.23	0.13	0.21	-0.01	-0.12	0.23	0.08	0.08	0.38	0.01	4
PF3D7_0724000	MAL7P1.127, MAL7P1.128	Rab GTPase activator and protein kinase, putative	1	0.64	0.04	0.78	-0.38	0.73	-0.01	0.08	0.02	-0.08	0.11	-0.04	-0.1	0.17	0.58	0.38	0.06	4
PF3D7_0724600	MAL7P1.132	protein kinase, putative	1	0.22	0.3	0.74	-0.66	0.93	-0.63	-0.08	-0.33	-0.34	-0.31	-0.18	-0.26	0.27	0.27	0.48	0.16	4
PF3D7_0725200	MAL7P1.139	mago nashi protein homologue, putative	1	0.32	-0.16	-0.71	-0.06	-0.53	0.09	0.04	-0.27	-0.46	-0.3	-0.84	-0.47	-0.1	-0.24	0.05	-0.53	4
PF3D7_0726400	MAL7P1.146	conserved Plasmodium membrane protein, unknown function	1	-0.09	0.2	0.15	-0.4	-0.12	-0.28	-0.15	-0.13	-0.34	-0.14	-0.73	-0.58	0.1	-0.27	-0.21	-0.46	4
PF3D7_0727500	PF07_0113	mTERF domain-containing protein, putative	1	0.27	-0.08	0.32	-0.71	0.27	-0.11	0.83	-0.19	-0.22	-0.19	-0.8	-0.49	0.62	-0.16	0.16	-0.42	4
PF3D7_0727600	MAL7P1.152	conserved Plasmodium protein, unknown function	1	0.07	-0.07	-0.27	-0.33	0.34	0.68	-0.06	-0.15	-0.53	0.04	-0.86	-0.71	-0.15	-0.67	-0.34	-0.58	4
PF3D7_0727700	PF07_0114	conserved Plasmodium protein, unknown function	1	0.14	-0.09	-0.05	-0.35	0.18	0.24	0.48	-0.03	-0.24	-0.08	-0.28	-0.26	0.24	0.05	0.02	-0.12	4
PF3D7_0730000	MAL7P1.163	conserved protein, unknown function	1	0.49	-0.56	-0.12	0.41	-0.5	0.78	-0.44	-0.07	0.15	-0.06	-0.23	-0.13	0.1	-0.19	0.22	-0.39	4
PF3D7_0731700	MAL7P1.177	Plasmodium exported protein (hyp9), unknown function	1	0.32	-0.26	0.06	-0.5	-0.28	-1.13	-0.68	-0.55	-0.67	-0.17	-1.51	-1.35	-0.38	0.5	0.71	-0.53	4
PF3D7_0731900	MAL7P1.179	rifin, pseudogene	1	0.14	-0.24	0.09	0.08	-0.09	-0.09	-0.15	-0.34	-0.06	-0.78	-0.6	-0.33	-0.21	-0.44	0.06	-0.38	4
PF3D7_0732200	1791.m00049, PF07_0132	rifin	1	-0.02	-0.53	0.28	0.19	0.09	-0.6	-0.26	-0.23	-0.49	-0.48	-0.47	-0.46	-0.86	-0.3	-0.2	-0.25	4
PF3D7_0802800	PF08_0129	serine/threonine protein phosphatase 2B catalytic subunit A	1	0.15	-0.92	0.6	-0.29	-0.01	-0.3	-0.32	-0.45	-0.37	-0.44	0.28	0.53	-0.33	-0.3	-0.26	0.07	4
PF3D7_0803600	MAL8P1.143	conserved Plasmodium protein, unknown function	1	0.21	0.33	0.34	-0.03	0.49	-0.35	0.27	-0.4	-0.17	-0.57	-0.22	-0.64	0.03	-0.08	0.63	-0.06	4
PF3D7_0803700	PF08_0125	tubulin gamma chain	1	0.35	-1.85	-0.11	-0.49	0.21	0.31	0.13	0.15	-0.01	0.36	-0.45	0.15	-0.61	0.06	-0.8	-0.2	4
PF3D7_0803800	MAL8P1.142	proteasome subunit beta type-4	1	0.45	-0.11	0.19	-0.19	0.41	0.17	0.45	0.01	-0.2	-0.12	-1.03	-0.79	0.46	0.1	0.31	-0.23	4
PF3D7_0804500	MAL8P1.139	conserved Plasmodium membrane protein, unknown function	1	0.39	-0.34	0.31	-0.29	0.21	-0.14	-0.02	0.39	0.29	0.24	-0.22	-0.08	0.12	0.02	0.02	-0.06	4
PF3D7_0805000	MAL8P1.138	alpha/beta hydrolase, putative	1	0.43	-1.14	0.22	-0.5	0.03	0.35	0.19	-0.54	-0.22	-0.33	-0.64	-0.28	-0.5	0.03	-0.23	-0.28	4
PF3D7_0805700	MAL8P1.203	serine/threonine protein kinase, FIKK family	1	0.17	-1.16	0.58	-0.67	0.63	-0.45	-0.35	-0.51	-0.42	-0.24	-0.33	-0.29	-0.74	0.3	-0.59	0.23	4
PF3D7_0806200	MAL8P1.135	Dpy-19-like C-mannosyltransferase, putative	1	0.35	-0.42	1.03	-0.27	0.37	-0.33	-0.43	-0.21	-0.13	0.1	0.08	0.35	-0.05	-0.16	-0.23	-0.02	4
PF3D7_0806300	MAL8P1.134	ferlin, putative	1	0.34	-0.67	0.52	-0.05	0.2	-0.91	-0.25	-0.59	-0.08	-0.48	-0.03	-0.01	-0.54	0.05	0.16	-0.1	4
PF3D7_0807400	MAL8P1.300	coenzyme Q-binding protein COQ10 homolog, mitochondrial	1	0.2	-0.38	0.26	-0.54	0.08	-0.45	-0.26	-0.69	-1.01	0.22	-0.5	0.38	0.29	0.2	0.86	-0.02	4
PF3D7_0807500	MAL8P1.128	proteasome subunit alpha type-6, putative	1	0.26	-1.12	-0.25	-0.47	0.14	-0.09	-0.1	-0.29	-0.12	0.26	-0.89	-0.48	-0.33	0.26	-0.39	-0.09	4
PF3D7_0807900	MAL8P1.125	tyrosine--tRNA ligase	1	0.31	-0.59	0.11	0.19	-0.03	-0.14	-0.72	-0.17	-0.21	-0.1	-0.61	-0.4	-0.11	0.45	-0.49	0.19	4
PF3D7_0808400	MAL8P1.121, MAL8P1.121:exon:1	coatomer subunit epsilon, putative	1	0.41	-0.27	0.06	-0.32	-0.08	-0.16	-0.8	-0.55	-0.79	-0.11	-0.34	-0.35	-0.67	-0.47	-0.46	-0.18	4
PF3D7_0808800	PF08_0105	rifin	1	0.53	0.43	0.54	0.45	0.36	-0.18	-0.03	-0.08	-0.34	-0.16	-0.24	-0.12	-0.4	0.2	0.07	-0.25	4
PF3D7_0809600	MAL8P1.113	peptidase family C50, putative	1	0.46	-0.5	0.15	-0.42	0.17	0.39	0.16	0.6	0.5	0.67	-0.08	0.28	0.32	0.06	-0.33	-0.12	4
PF3D7_0811000	PF08_0094	cullin-1, putative	1	0.16	-0.58	0.58	-0.25	0.22	-0.02	0.09	-0.18	-0.12	-0.03	0.17	0.2	0.07	0.47	0.34	0.23	4
PF3D7_0811800	MAL8P1.102	conserved Plasmodium protein, unknown function	1	-0.18	0.2	-0.25	-0.75	-0.02	-0.22	0.18	-0.32	-0.96	-0.16	-1.06	-0.83	0.27	-0.37	-0.31	-0.51	4
PF3D7_0811900	MAL8P1.101	RNA-binding protein, putative	1	-0.31	0.03	0.11	-0.5	0.29	-0.15	0.05	-0.04	-0.06	0.18	0.08	0.04	0.33	-0.02	0.03	0.09	4
PF3D7_0812100	PF08_0089	proteasome activator complex subunit 4, putative	1	0.16	-0.19	0.02	-0.35	-0.01	0.1	-0.11	-0.11	-0.75	0	-0.83	-0.57	-0.22	-0.27	-0.72	-0.38	4
PF3D7_0812200	MAL8P1.98, MAL8P1.99	trypsin-like serine protease, putative	1	0.56	-0.93	0.28	-0.63	0.62	-0.13	-0.09	-0.14	-0.4	-0.12	-0.62	-0.27	-0.81	0.14	-1.05	-0.22	4
PF3D7_0812400	PF08_0087	karyopherin alpha	1	-0.05	-0.6	-0.7	-0.5	-0.04	0.63	0.66	0.04	-0.12	0.2	-0.97	-0.42	-0.04	-0.2	-0.6	-0.3	4
PF3D7_0812800	MAL8P1.380	conserved protein, unknown function	1	0.53	-0.05	0.44	0.58	0.71	-0.08	-0.67	0.07	-0.19	0.21	-0.22	-0.47	-0.9	0.27	-0.12	0.15	4
PF3D7_0813200	MAL8P1.96	CS domain protein, putative	1	0.43	-0.21	0.13	-0.14	0.43	-0.13	0.43	0.01	0.09	-0.13	-0.32	-0.35	0.24	0.6	0.69	0.13	4
PF3D7_0814900	PF08_0071	superoxide dismutase [Fe]	1	-0.12	-1.14	-0.37	-0.47	0.14	0.18	0.05	-0.07	-0.46	-0.03	-0.91	-0.72	-0.47	-0.39	-1.01	-0.66	4
PF3D7_0815300	PF08_0068	FAD-dependent monooxygenase, putative	1	0.34	-0.35	0.03	-0.78	0.18	-0.02	0.24	-0.12	0	-0.04	-0.41	-0.37	0.18	-0.08	-0.25	-0.45	4
PF3D7_0815500	MAL8P1.84	conserved Plasmodium protein, unknown function	1	0.47	-0.43	0.74	-0.42	0.78	-0.78	0.33	-0.53	-0.27	-0.22	-0.64	-0.82	0.25	0.42	0.52	0.04	4
PF3D7_0815600	MAL8P1.83	eukaryotic translation initiation factor 3 subunit G, putative	1	-0.63	-1.13	0.25	-0.22	0.09	-0.61	-0.59	-0.45	-0.27	-0.75	-0.18	-0.48	-0.61	-0.24	-0.67	-0.23	4
PF3D7_0815700	PF08_0067	ubiquitin	1	0.49	-0.22	0.45	-0.17	0.58	0.14	-0.35	-0.03	-0.32	0.31	-0.05	0	-0.97	0.17	-0.51	0.07	4
PF3D7_0816600	PF08_0063	chaperone protein ClpB1	1	0.43	-0.64	-0.39	-0.43	0.14	0.43	0.13	0.52	-0.35	0.26	-0.64	-0.47	0.22	-0.09	-0.87	-0.11	4
PF3D7_0817000	MAL8P1.75	NEDD8-activating enzyme E1 catalytic subunit, putative	1	0.42	-0.01	0.15	0.02	0.11	0.21	0.32	0.54	0.35	0.21	-0.31	0.09	0.22	0.09	-0.46	0.08	4
PF3D7_0817200	PF08_0061	conserved protein, unknown function	1	0.54	0.9	0.79	0.16	0.74	0.53	-0.6	-0.05	-0.75	0.05	0.22	-0.19	-0.76	-0.17	-0.89	0.33	4
PF3D7_0817400	MAL8P1.74	phosphatase, putative	1	0.17	-0.53	-0.07	-0.7	-0.14	0.37	0.49	0.33	0.04	0.23	-0.4	0.14	0.34	-0.05	-0.3	-0.25	4
PF3D7_0817800	PF08_0057	conserved Plasmodium protein, unknown function	1	0.71	-1.13	0.67	-0.35	0.15	0.09	0.14	-0.26	0.42	-0.06	-0.2	0.43	0.11	0.2	0.88	-0.09	4
PF3D7_0818200	MAL8P1.69	14-3-3 protein	1	0.07	-0.86	-0.37	-0.63	0.2	0.05	-0.09	-0.32	-0.35	0.09	-1.24	-0.86	-0.19	-0.19	-0.94	-0.4	4
PF3D7_0819300	PF08_0051	conserved Plasmodium protein, unknown function	1	0.17	-0.11	0.1	-0.13	0.07	0.5	0.28	0.2	-0.29	0.28	0.27	0.28	0.02	-0.28	-0.21	-0.25	4
PF3D7_0819700	MAL8P1.61	conserved Plasmodium protein, unknown function	1	0.29	-0.29	0.77	-0.82	0.39	-0.62	0.13	-0.76	-0.34	-0.45	-0.4	-0.62	0.22	0.26	1.09	-0.13	4
PF3D7_0820200	MAL8P1.58	phosphatidylglycerophosphate synthase	1	0.35	-0.17	0.13	-0.07	0.01	-0.12	-0.43	-0.5	-0.56	0.15	-0.25	-0.28	-0.58	-0.08	-0.82	-0.22	4
PF3D7_0820600	MAL8P1.56	conserved protein, unknown function	1	0.66	-2.16	1.08	-0.71	0.76	-0.8	-0.57	-0.84	-0.14	0.1	0.16	0.43	-0.68	-0.16	-0.65	-0.29	4
PF3D7_0821900	MAL8P1.50	conserved protein, unknown function	1	0.2	-0.48	-0.6	-0.38	-0.13	0.28	0.85	0.48	0.53	0.06	-0.27	-0.1	0.49	-0.1	0.2	-0.27	4
PF3D7_0823300	MAL8P1.39, PF08_0034	histone acetyltransferase GCN5	1	-0.08	-0.11	-0.21	0.03	0.04	0.11	-0.28	-0.04	-0.5	-0.1	-0.48	-0.57	-0.3	-0.06	-0.39	-0.07	4
PF3D7_0823900	PF08_0031	dicarboxylate/tricarboxylate carrier	1	0.54	-1.08	-0.41	-0.51	-0.06	-0.11	0.01	-0.24	-0.8	-0.01	-1.26	-0.46	-0.52	-0.28	-0.6	-0.54	4
PF3D7_0824200	MAL8P1.34	conserved Plasmodium protein, unknown function	1	0.36	-0.85	0	-0.28	0.07	0.15	0.26	0.09	-0.09	0.26	-0.29	0.16	-0.21	-0.09	-0.53	-0.24	4
PF3D7_0826500	PF08_0020	ubiquitin conjugation factor E4 B, putative	1	-0.15	-0.68	-0.19	-0.31	-0.03	0.07	0.56	-0.09	-0.22	-0.04	-0.27	0.13	-0.46	-0.28	-0.77	-0.33	4
PF3D7_0827500	PF08_0014	ribosomal protein L21, apicoplast, putative	1	0.33	-1.11	0.01	-0.33	0.29	-0.04	-0.2	0.26	-0.01	0.35	0	-0.23	-0.12	0.56	-0.01	0.05	4
PF3D7_0827900	MAL8P1.17	protein disulfide isomerase	1	0.74	-0.54	0.03	-0.08	0.53	-0.19	-0.06	-0.05	-0.31	0.13	-1.07	-0.9	-0.33	0.28	-0.88	-0.12	4
PF3D7_0828100	MAL8P1.15	conserved Plasmodium protein, unknown function	1	0.47	-0.23	0.1	0.05	0.23	0.43	0.85	0.32	0.19	0.27	-0.22	-0.04	0.43	-0.14	-0.15	-0.34	4
PF3D7_0828200	PF08_0011	leucine--tRNA ligase, putative	1	0.38	-0.14	-0.15	-0.31	0.03	0.02	0.22	0.16	-0.3	0.14	-0.37	-0.26	0.33	-0.05	0.34	-0.05	4
PF3D7_0828400	MAL8P1.14	mitochondrial inner membrane protein OXA1, putative	1	0.51	-0.16	0.27	-0.2	0.46	-0.12	-0.11	-0.51	-0.69	-0.38	-0.81	-0.74	-0.03	-0.12	0.08	-0.18	4
PF3D7_0829000	MAL8P1.11	conserved Plasmodium membrane protein, unknown function	1	0.09	-0.41	-0.14	-0.29	-0.13	0.07	-0.27	-0.09	-0.26	-0.04	-0.14	-0.04	-0.34	0.03	0.06	-0.02	4
PF3D7_0829200	PF08_0006	prohibitin 1, putative	1	0.22	-0.4	-0.73	0.09	-0.19	0.67	0.08	0.69	0.37	0.4	-0.07	-0.25	0.21	0.2	-0.12	-0.09	4
PF3D7_0903200	PFI0155c	ras-related protein RAB7	1	0.18	-1.96	-0.27	-0.81	0.25	-0.29	-0.39	-0.29	-0.62	0.1	-1.22	-0.87	-0.48	0.12	-0.61	-0.22	4
PF3D7_0903300	PFI0160w	conserved protein, unknown function	1	0.2	-0.32	0.77	-1	0.76	-0.47	0.34	-0.48	-0.39	-0.23	-0.52	-0.47	0.14	0.15	0.1	-0.03	4
PF3D7_0904400	PFI0215c	signal peptidase complex subunit 3, putative	1	0.63	-1.26	0.13	-0.5	0.12	0.32	-0.48	-0.22	-0.2	0.36	-0.34	-0.02	-0.65	0.32	-0.37	-0.02	4
PF3D7_0904800	PFI0235w	replication protein A1, small fragment	1	-0.13	-1.84	-0.19	-1.07	0.06	-0.18	-0.06	-0.45	-0.28	0.07	-0.59	0.17	-0.6	-0.16	-1.08	-0.34	4
PF3D7_0904900	PFI0240c	copper-transporting ATPase	1	0.48	-0.76	0.39	-0.74	0.73	-0.19	-0.32	0.02	-0.84	0.26	-0.51	-0.43	-0.17	0.33	-0.28	0.16	4
PF3D7_0905000	PFI0245c	conserved Plasmodium protein, unknown function	1	0.15	0.05	-0.05	-0.31	0.15	0.5	0.48	0.12	-0.17	0.14	-0.09	0.3	-0.05	-0.1	-0.43	-0.18	4
PF3D7_0905100	PFI0250c	nucleoporin NUP221, putative	1	0.07	-0.69	-0.07	0.22	-0.05	-0.32	-0.77	-0.54	-0.41	-0.24	-0.39	-0.42	-1	0.07	-0.35	-0.02	4
PF3D7_0905700	PFI0280c	autophagy-related protein 3, putative	1	0.24	-0.79	-0.35	-0.23	0.14	0.45	0.11	0.13	0.04	0.29	-0.19	-0.19	-0.66	0.09	-0.35	-0.1	4
PF3D7_0906200	PFI0305c	conserved Plasmodium protein, unknown function	1	0.49	-0.37	0.2	-0.3	0.1	0.11	0.17	-0.24	-0.06	0.29	-0.53	-0.07	0.02	-0.01	0.4	-0.11	4
PF3D7_0908200	PFI0395w	conserved Plasmodium protein, unknown function	1	0.35	-0.15	0.72	-0.29	0.48	0.08	0.04	-0.28	0.02	-0.26	0.11	-0.07	0.16	-0.03	0.37	0.13	4
PF3D7_0908400	PFI0405w	conserved Plasmodium protein, unknown function	1	0.39	-1.12	0.88	-0.61	0.43	-0.08	-0.15	-0.48	-0.11	0	-0.46	-0.18	-0.27	0.44	-0.67	0.02	4
PF3D7_0908800	PFI0425w	mitochondrial carrier protein, putative	1	0.36	-0.04	-0.13	0.37	0.05	0.14	-0.22	0.09	-0.23	0.2	-0.39	-0.38	-0.41	-0.02	-0.61	-0.13	4
PF3D7_0908900	PFI0430c	conserved Plasmodium protein, unknown function	1	0.17	-0.13	-0.3	-0.13	0.04	0.08	-0.1	-0.23	-0.65	-0.11	-0.64	-0.61	-0.11	-0.15	-0.58	-0.36	4
PF3D7_0909600	PFI0465c	conserved protein, unknown function	1	0.39	-0.32	0.51	-0.56	0.47	-0.42	0.42	-0.3	0.18	-0.09	-0.37	-0.28	0.55	0.21	0.7	0.04	4
PF3D7_0910400	PFI0505c	selenide water dikinase, putative	1	0.65	-0.37	0.43	-0.09	0.57	0.22	0.13	0.23	0.06	0.1	-0.2	-0.3	0.1	0.37	-0.09	-0.01	4
PF3D7_0910500	PFI0510c	DNA repair protein REV1, putative	1	0.01	0.4	0.52	-0.12	0.44	-0.13	-0.59	-0.5	-1.01	-0.52	-0.1	-0.57	-0.18	-0.41	-0.36	0.05	4
PF3D7_0910700	PFI0520w	actin-like protein, putative	1	-0.14	-0.17	0.16	-0.34	-0.4	-0.68	-0.71	-0.23	-0.01	-0.16	-0.31	0.12	-0.03	-0.59	-0.8	-0.48	4
PF3D7_0910800	PFI0525w	cytosolic Fe-S cluster assembly factor NBP35, putative	1	0.62	-0.45	0.24	-0.26	0.29	-0.24	-0.47	-0.25	-0.76	-0.1	-0.78	-1	-0.43	-0.11	-0.52	-0.19	4
PF3D7_0910900	PFI0530c	DNA primase large subunit, putative	1	0.44	-0.85	0.14	-0.24	0.49	0.07	0.15	0.03	-0.27	0.04	-0.12	0.04	0.01	0.33	-0.55	-0.02	4
PF3D7_0911600	PFI0565w	conserved Plasmodium protein, unknown function	1	-0.01	-0.72	0.14	-0.72	-0.06	-0.19	0.3	-0.21	0.24	0.23	-0.23	0.45	0.24	0.02	0.07	-0.03	4
PF3D7_0911700	PFI0570w	GTP-binding protein, putative	1	0.44	-0.33	0.12	-0.44	0.49	-0.75	-0.21	-0.23	-0.77	-0.13	-1.04	-1.23	-0.09	0.1	-0.22	-0.17	4
PF3D7_0912000	PFI0585c	conserved Plasmodium protein, unknown function	1	0.52	0.43	0.17	0.02	0.46	0.27	0.22	0.36	-0.16	0.28	-0.79	-0.92	0.34	0.36	-0.12	-0.01	4
PF3D7_0912900	PFI0630w	26S proteasome regulatory subunit RPN8, putative	1	-0.04	-0.92	-0.21	-0.52	-0.11	-0.08	-0.15	-0.3	-0.46	-0.04	-0.74	-0.53	-0.14	0.14	-0.22	-0.25	4
PF3D7_0913500	PFI0660c	protease, putative	1	0.55	-0.83	0.19	-0.43	0.11	-0.3	-0.3	-0.39	-0.4	-0.01	-0.78	-0.23	-0.57	0.39	0.02	-0.04	4
PF3D7_0913600	PFI0665w	conserved Plasmodium protein, unknown function	1	0.07	-0.42	0.18	-0.58	0.27	-0.27	0.36	-0.11	-0.12	-0.12	-0.03	-0.06	0.21	0.28	0.06	-0.01	4
PF3D7_0914900	PFI0730w	BSD-domain protein, putative	1	-0.32	-0.24	0.24	-0.51	0.14	0.07	0.61	-0.29	0.15	-0.14	0.3	0.27	0.28	-0.32	0.23	-0.06	4
PF3D7_0915100	PFI0740c	SUMO-conjugating enzyme UBC9	1	0.83	0.11	-0.26	0.19	0.25	0.04	0.08	0.13	0.24	0.47	-0.26	-0.26	0.02	0.28	0.12	-0.12	4
PF3D7_0916300	PFI0800c	conserved Plasmodium protein, unknown function	1	0.77	-1	0.76	0.05	0.7	-0.65	-0.65	-0.83	-0.6	-0.05	-0.66	-0.33	-0.8	0.55	-0.14	0.39	4
PF3D7_0917500	PFI0855w	conserved protein, unknown function	1	-0.12	-0.62	0.26	-0.56	0.36	0.06	0.38	-0.19	-0.27	0.07	-0.18	0.06	-0.06	0.22	-0.15	-0.08	4
PF3D7_0918000	PFI0880c	glideosome-associated protein 50	1	0.57	-1.53	0.64	-0.57	0.35	-0.5	-0.49	-1.22	-0.82	-0.46	-0.93	-0.67	-0.59	0.05	-0.56	-0.26	4
PF3D7_0918600	PFI0910w	ATP-dependent DNA helicase Q1	1	0.02	-0.25	0.01	-0.24	0.09	0.1	0.33	-0.14	-0.36	-0.16	-0.12	-0.23	0.16	-0.21	-0.09	-0.23	4
PF3D7_0919100	PFI0935w	DnaJ protein, putative	1	-0.07	-0.3	-0.19	-0.4	-0.06	0.04	-0.42	-0.56	-0.63	-0.24	-0.86	-0.83	-0.24	-0.2	-0.45	-0.49	4
PF3D7_0919600	PFI0960w	dolichyl-diphosphooligosaccharide--protein glycosyltransferase 48 kDa subunit, putative	1	0.14	-0.61	-0.45	-0.77	-0.14	0.15	0.47	0.08	0.09	0.29	-0.73	-0.22	0.59	-0.16	-0.29	-0.32	4
PF3D7_0920200	PFI0990c	CS domain protein, putative	1	0.58	-0.18	0.41	-0.5	0.6	-0.18	0.38	0.12	0.11	0.06	-0.17	-0.5	0.41	0.6	0.59	0.24	4
PF3D7_0920400	PFI1000w	conserved Plasmodium protein, unknown function	1	-0.16	0	-0.02	-0.31	0	-0.08	-0.01	-0.37	-0.8	-0.15	-0.77	-0.57	-0.25	-0.23	-0.44	-0.27	4
PF3D7_0920600	PFI1010w	conserved Plasmodium protein, unknown function	1	0.47	0.45	1.32	0.03	0.79	0.02	0.07	-0.28	-0.44	-0.04	0.01	0	0.17	0.05	0.08	0.21	4
PF3D7_0921000	PFI1030c	ubiquitin-conjugating enzyme E2, putative	1	0.39	-1.12	-0.67	-0.15	-0.6	0.66	0.23	0.17	0.23	0.37	-0.38	0.1	-0.08	0.1	-0.26	-0.3	4
PF3D7_0921400	PFI1050c	NifU-like scaffold protein	1	0.34	-0.95	-0.11	-0.86	-0.03	0.29	0.27	-0.42	-0.36	0.05	-0.83	-0.03	-0.33	-0.22	-0.86	-0.58	4
PF3D7_0921500	PFI1055w	conserved Plasmodium protein, unknown function	1	0.75	0.53	0.33	-0.06	0.66	0.66	-0.41	0.06	-0.26	0.21	-0.56	-0.49	-0.71	0.04	-0.71	-0.22	4
PF3D7_0923500	PFI1155w	cyclin-dependent kinases regulatory subunit, putative	1	0.07	-0.36	0.24	-0.76	0.29	0.04	0.47	-0.15	0.1	0.18	-0.22	0.23	-0.32	0.02	-0.09	0.04	4
PF3D7_0923600	PFI1160w	lipoate-protein ligase 2	1	0.13	-0.09	0	-0.27	0.07	0.24	-0.02	-0.29	-0.04	0.06	-0.26	0	0.26	0.07	0.59	0.14	4
PF3D7_0924000	PFI1180w	patatin-like phospholipase, putative	1	-0.06	-0.52	0.13	0.21	-0.1	0.38	-0.13	-0.08	0.05	-0.29	0.28	0.3	-0.48	-0.38	-0.42	0.18	4
PF3D7_0924500	PFI1205c	conserved Plasmodium membrane protein, unknown function	1	0.14	-0.67	0.24	-0.03	-0.12	-0.66	-0.06	-0.21	0.31	0.06	0.19	0.37	-0.14	0.09	0.36	0.05	4
PF3D7_0925800	PFI1265w	armadillo repeat protein, putative	1	-0.08	-0.27	-0.17	-0.51	0.04	0.39	0.75	0.55	0.12	0.19	-0.16	0.09	0.44	-0.14	-0.06	-0.08	4
PF3D7_0927300	PFI1340w	fumarate hydratase	1	0.35	-0.23	0.28	-0.46	0.23	-0.19	0.16	-0.6	-0.53	-0.77	-0.71	-0.52	0.01	0.18	0.19	-0.08	4
PF3D7_0927700	PFI1360c	serine/threonine protein phosphatase 4, putative	1	0.31	-1.29	0.08	-0.42	-0.21	-0.17	-0.1	-0.3	0.04	-0.15	-0.66	-0.23	-0.51	-0.23	0	-0.36	4
PF3D7_0928300	PFI1390w	conserved Plasmodium protein, unknown function	1	0.28	-0.59	-0.28	-0.04	-0.21	0.34	-0.03	0.09	0.37	0.11	-0.35	0.05	-0.35	0.11	-0.13	-0.24	4
PF3D7_0928700	PFI1410c	conserved Plasmodium protein, unknown function	1	0.22	-0.29	0.03	-0.29	0.18	0.34	0.48	0.17	-0.21	0.27	-0.52	-0.09	0.17	-0.17	-0.06	-0.18	4
PF3D7_0929700	PFI1457c, PFI1460c	conserved Plasmodium protein, unknown function	1	0.01	-0.67	0.06	-1.08	0.11	-0.67	-0.01	-0.84	-0.42	-0.11	-0.97	-0.59	0.01	0.17	0.11	-0.41	4
PF3D7_0929900	PFI1463w	conserved Plasmodium protein, unknown function	1	0.6	-0.74	0.52	-0.85	0.58	-0.54	-0.24	-0.61	-0.27	0.04	-0.47	-0.4	-0.1	0.48	0.35	-0.13	4
PF3D7_0930100	PFI1468c, PFI1470c	heptatricopeptide repeat-containing protein, putative	1	0.05	-0.24	0.29	-0.48	0.14	-0.1	-0.09	-0.55	-0.67	-0.16	-0.25	-0.3	0.14	0.07	0.22	0.05	4
PF3D7_0930800	PFI1500w	conserved Plasmodium membrane protein, unknown function	1	0.37	-0.92	0.44	-0.74	0.18	0.01	-0.37	0.02	-0.73	0.21	-0.39	-0.37	-0.47	-0.27	-0.82	-0.17	4
PF3D7_0934000	PFI1645c	histidine--tRNA ligase, putative	1	0.69	0.04	0.3	0.2	0.25	0.32	0.07	0.26	-0.17	0.11	-0.65	-0.65	-0.05	0.19	-0.19	-0.11	4
PF3D7_0934300	PFI1660w	ATP synthase-associated protein, putative	1	0.5	-1	0.03	-0.33	0.09	0.23	0.1	0.04	0.14	0.11	-0.3	0.15	-0.18	0.18	-0.02	-0.13	4
PF3D7_0935300	PFI1705w	phosphatidylinositol N-acetylglucosaminyltransferase subunit P, putative	1	0.23	-0.63	-0.24	0.41	-0.45	0.17	-0.44	-0.47	-0.12	-0.24	-0.27	0.2	-0.92	-0.04	-0.12	-0.22	4
PF3D7_0935400	PFI1710w	gametocyte development protein 1	1	0.62	-1.55	0.11	-0.99	0.46	-1.16	-0.81	-0.28	-0.54	0.53	-0.93	-0.68	-0.61	0.08	-0.32	-0.36	4
PF3D7_0936100	PFI1745c	early transcribed membrane protein	1	1.43	0.09	0.85	1.28	0.67	-0.12	-0.27	-0.59	-1.55	-0.62	-1.59	-1.52	-0.01	0.27	-0.24	-0.34	4
PF3D7_1001200	PF10_0016	acyl-CoA binding protein, isoform 2, ACBP2	1	0.35	-0.99	-0.13	-1.17	0.27	-1.11	0.06	0.07	-0.99	0.21	-2.43	-2.64	0.49	0.15	-0.07	-0.5	4
PF3D7_1002200	PF10_0026	tryptophan-rich antigen 3	1	-0.23	-0.05	-0.28	0.14	-0.15	-0.64	-0.67	-0.15	-1.14	0.13	-0.64	-0.68	-0.09	-0.2	-0.3	0.05	4
PF3D7_1002500	PF10_0029	conserved protein, unknown function	1	1.1	-0.69	0.18	0.42	0.5	-0.45	-0.52	0.12	-0.18	0.21	0.03	-0.23	-0.28	0.42	0.29	-0.03	4
PF3D7_1002600	PF10_0030	conserved Plasmodium protein, unknown function	1	0.24	0.24	0.11	-0.88	0.51	-0.46	0.6	-0.27	-0.42	-0.2	-0.58	-0.89	0.75	0.03	0.42	-0.28	4
PF3D7_1003800	PF10_0041	U5 small nuclear ribonucleoprotein component, putative	1	-0.13	-0.54	-0.43	-0.08	-0.24	0.08	-0.55	-0.11	-0.42	0.04	-0.38	-0.11	-0.69	-0.35	-1.15	-0.23	4
PF3D7_1004200	PF10_0045	WD repeat-containing protein, putative	1	0.46	-0.49	0.35	-0.52	0.29	-0.23	-0.14	-0.22	-0.51	-0.02	-0.58	-0.51	-0.21	0.1	-0.34	-0.07	4
PF3D7_1004500	PF10_0048	conserved Plasmodium protein, unknown function	1	0.53	-0.75	0.54	-0.72	0.56	0.16	0.21	-0.19	0.35	0.03	-0.32	-0.24	-0.04	0.37	-1.13	0.03	4
PF3D7_1005500	PF10_0057	regulator of nonsense transcripts 1, putative	1	0.18	-1.56	-0.36	-0.64	-0.23	0.35	0.24	0.39	0.13	0.44	-0.12	0.46	-0.37	-0.21	-1.23	-0.21	4
PF3D7_1005700	PF10_0058	peptidase, putative	1	0.03	-0.4	0.38	-0.24	0.15	0	-0.64	-0.1	-0.57	0.09	-0.12	-0.29	-0.58	-0.12	-0.66	-0.14	4
PF3D7_1006900	PF10_0069	PPPDE peptidase, putative	1	-0.21	-1.1	-0.6	-0.36	-0.63	-0.26	-0.79	-0.48	0.67	0.01	-0.13	0.36	-0.14	-0.15	-0.13	-0.42	4
PF3D7_1007000	PF10_0070	transmembrane protein 147, putative	1	0.2	-0.48	-0.07	-0.4	-0.25	0.08	-0.82	-0.38	-0.07	0.62	-0.34	0.22	-0.36	-0.38	-0.9	-0.61	4
PF3D7_1007900	PF10_0077	eukaryotic translation initiation factor 3 subunit D, putative	1	-0.13	-0.22	-0.28	0.33	0.1	0.31	-0.89	0.23	-0.59	-0.04	-0.47	-0.44	-0.71	-0.04	-1.21	-0.11	4
PF3D7_1008000	PF10_0078	histone deacetylase 2	1	0.21	0.59	0.35	-0.27	0.33	-0.33	-0.32	-0.1	-0.49	-0.18	-0.55	-0.67	0.25	0.01	-0.36	-0.03	4
PF3D7_1008200	PF10_0080	endonuclease, putative	1	0.69	0.61	1.12	-0.61	0.79	-0.1	-1.01	-0.39	-0.3	0.12	0.27	0.15	-0.63	0.26	-0.79	0.2	4
PF3D7_1008400	PF10_0081	26S protease regulatory subunit 4, putative	1	-0.06	-0.62	0.05	-0.25	0.08	-0.28	0.06	-0.43	-0.33	-0.35	-0.64	-0.54	-0.14	0.12	-0.29	0.07	4
PF3D7_1008500	2296.t00400, PF10_0082	conserved Plasmodium membrane protein, unknown function	1	0.19	0.12	0.28	-0.2	0.28	0.28	0.27	-0.02	-0.04	-0.21	-0.3	-0.12	0.14	-0.18	-0.11	-0.04	4
PF3D7_1009300	PF10_0090	conserved Plasmodium protein, unknown function	1	-0.24	-0.27	0.07	-0.49	-0.07	0.12	0.73	0.16	-0.14	-0.07	-0.72	-0.33	0.03	0.09	0	-0.07	4
PF3D7_1010700	PF10_0104	dolichyl-phosphate-mannose--protein mannosyltransferase, putative	1	0.03	-0.53	-0.82	-0.53	-0.47	0.13	0.24	0.3	0.13	0.22	-0.98	-0.57	0.01	-0.12	-0.73	-0.45	4
PF3D7_1011100	PF10_0108	conserved Plasmodium protein, unknown function	1	-0.09	0.15	-0.01	-0.28	-0.19	-0.04	-0.39	-0.3	-0.86	-0.14	-0.8	-0.69	-0.27	-0.25	-0.49	-0.38	4
PF3D7_1011300	PF10_0110	protein ARV1, putative	1	0.11	0.05	0.35	-0.6	0.48	0.14	0.28	-0.39	-0.48	0.14	-0.18	-0.18	0.19	0.03	-0.07	-0.03	4
PF3D7_1011600	PF10_0113	heptatricopeptide repeat-containing protein, putative	1	0.3	0.11	0.45	-0.07	0.15	0.71	0.39	0.23	-0.51	0.19	-0.2	0.07	0.3	0.29	0.05	0.27	4
PF3D7_1011900	PF10_0116	heme oxygenase	1	0.14	-1.03	-0.09	-0.53	-0.1	-0.45	0.22	-0.55	-0.02	-0.17	-0.56	-0.17	0.05	-0.01	0.72	-0.14	4
PF3D7_1012100	PF10_0118	conserved protein, unknown function	1	0.06	-0.44	-0.28	-0.54	-0.12	0.12	0.13	-0.23	-0.2	-0.26	-0.14	-0.3	0.3	-0.15	0.28	-0.04	4
PF3D7_1012700	PF10_0124	NLI interacting factor-like phosphatase, putative	1	0.4	0.51	0.6	-0.11	0.62	-0.18	0.35	-0.11	-0.27	0	-0.35	-0.57	0.36	0.18	0.18	0.08	4
PF3D7_1013000	PF10_0127	zinc finger protein, putative	1	0.09	-0.43	-0.04	0.03	-0.15	-0.26	-0.58	0	-0.45	-0.03	-0.75	0.05	-0.3	0.17	0.18	0.04	4
PF3D7_1013200	PF10_0129	conserved Plasmodium protein, unknown function	1	0.12	-0.91	0.19	-0.48	0.24	-0.28	-0.12	0.08	-0.5	0.04	-0.38	-0.58	-0.34	-0.15	-0.21	-0.18	4
PF3D7_1013500	PF10_0132	phosphoinositide-specific phospholipase C	1	0.11	-0.78	0.21	-0.25	0.17	0.3	-0.57	0	-0.33	0	0.28	0.17	-0.58	-0.28	-0.75	0.02	4
PF3D7_1013600	PF10_0133	conserved Plasmodium protein, unknown function	1	-0.28	-0.26	0.14	-0.62	0.14	-0.02	0.31	-0.2	-0.27	-0.01	-0.23	-0.17	0.14	-0.14	-0.04	-0.09	4
PF3D7_1014600	PF10_0143	transcriptional coactivator ADA2	1	0.2	0.05	0.25	-0.11	0.32	-0.16	-0.22	-0.14	-0.33	-0.13	-0.36	-0.54	-0.12	0.15	-0.06	0.03	4
PF3D7_1015000	PF10_0147	FAD synthetase, putative	1	0.29	-0.56	0.54	-0.14	0.14	0.23	-0.12	-0.47	-0.35	-0.3	-0.22	-0.18	-0.56	-0.31	0.17	-0.24	4
PF3D7_1015400	PF10_0151	conserved Plasmodium protein, unknown function	1	-0.1	-0.51	0.05	-0.88	0.44	-0.76	0.21	-0.57	-0.88	-0.26	-0.92	-1.15	-0.12	-0.11	-0.19	-0.26	4
PF3D7_1015500	PF10_0152	conserved Plasmodium protein, unknown function	1	0.17	-0.56	-0.08	-0.28	0.08	0.15	0.13	-0.37	-0.81	-0.07	-0.61	-0.63	-0.32	-0.36	-0.21	-0.39	4
PF3D7_1015600	PF10_0153	heat shock protein 60	1	-0.05	-1.32	-0.89	-0.46	-0.24	0.39	-0.21	0.39	-0.36	0.21	-0.84	-0.86	-0.1	-0.33	-1.12	-0.48	4
PF3D7_1015700	PF10_0153a	tubulin binding cofactor c, putative	1	0.36	-0.81	0.18	-0.54	0.27	0.1	-0.23	0.24	-0.28	-0.03	-0.11	0.2	-0.23	0	-0.75	-0.21	4
PF3D7_1016200	PF10_0158	Rab3 GTPase-activating protein non-catalytic subunit, putative	1	0.1	-0.18	-0.02	0.04	0	-0.04	-0.1	0	-0.24	-0.26	-0.24	-0.05	-0.5	-0.39	-1.14	-0.23	4
PF3D7_1016300	PF10_0159	GBP130 protein	1	1.03	-0.34	0.48	-0.17	2.17	-0.43	-0.32	2.08	-0.35	1.71	-1.06	-1.25	0.45	1.03	0.24	0.56	4
PF3D7_1017000	PF10_0165	DNA polymerase delta catalytic subunit	1	0.13	-0.75	-0.09	-0.8	0.15	-0.57	-0.3	-0.26	-0.32	-0.02	-0.14	-0.22	-0.11	0.15	-0.43	-0.09	4
PF3D7_1017600	PF10_0171	conserved Plasmodium protein, unknown function	1	0.49	0.41	0.01	0.25	0.44	-0.01	0.12	0.54	-0.12	0.35	-0.26	-0.46	-0.18	0.32	0.19	0.12	4
PF3D7_1017900	PF10_0174	26S proteasome regulatory subunit p55, putative	1	0.4	-0.08	0.23	-0.39	0.54	0.05	0.12	-0.09	-0.46	-0.04	-0.74	-0.74	0.42	0.14	-0.16	-0.16	4
PF3D7_1020900	PF10_0203	ADP-ribosylation factor	1	0.29	-0.36	0.39	-0.56	0.05	-0.17	0.81	-0.53	-0.01	-0.22	-0.9	-0.55	0.54	0.36	0.97	-0.26	4
PF3D7_1021000	PF10_0204	conserved protein, unknown function	1	0.69	0.03	0.35	-0.14	0.73	0.47	0.2	0.13	-0.65	0.4	-0.61	-0.28	0.25	0.57	0.39	0.48	4
PF3D7_1021700	PF10_0211, PF10_0212	conserved Plasmodium membrane protein, unknown function	1	0.23	-0.04	0.87	-0.02	0.16	-0.27	-0.3	-0.05	-0.09	-0.39	0.11	-0.17	0.36	-0.44	0.71	0.11	4
PF3D7_1022200	PF10_0215	conserved Plasmodium membrane protein, unknown function	1	0.29	-0.57	0.15	-0.28	0.36	0.15	-0.59	-0.25	-1.07	0.14	-0.6	-0.62	-0.44	-0.04	-0.62	-0.21	4
PF3D7_1022400	PF10_0217	serine/arginine-rich splicing factor 4	1	0.02	0.12	-0.63	-0.07	0.05	-0.21	-0.29	0.08	-0.33	0.07	-0.4	-0.63	-0.08	0.16	-0.15	-0.08	4
PF3D7_1022500	PF10_0218	citrate synthase, mitochondrial, putative	1	0.2	-0.48	0.27	0.23	0.09	-0.48	0.36	-0.64	0.16	-0.27	0.1	0.15	-0.12	0.11	0.44	0.25	4
PF3D7_1022800	PF10_0221	4-hydroxy-3-methylbut-2-en-1-yl diphosphate synthase (ferredoxin), putative	1	0.47	-1.05	0.07	-0.58	0.25	-0.28	-0.48	-0.1	-0.85	-0.01	-0.64	-0.73	-0.36	0.32	-0.16	-0.02	4
PF3D7_1023900	PF10_0232	chromodomain-helicase-DNA-binding protein 1 homolog, putative	1	0.13	-0.01	0.28	-0.08	0.4	-0.38	-0.25	0.18	0	-0.05	0.09	0.02	0.11	0.28	0.24	0.17	4
PF3D7_1024000	PF10_0233	conserved Plasmodium protein, unknown function	1	-0.25	-0.38	-0.13	-0.3	-0.01	-0.59	-0.41	-0.34	-0.74	-0.11	-0.01	-0.17	0.11	0.12	0.35	0.16	4
PF3D7_1024600	PF10_0239, PF10_0240	RAP protein, putative	1	0.1	0.13	0	-0.41	0.27	0.06	0.3	-0.11	-0.17	-0.18	-0.62	-0.41	0.28	-0.02	0.27	-0.28	4
PF3D7_1024900	PF10_0243	conserved Plasmodium protein, unknown function	1	0.11	-0.32	0.13	-0.53	0.37	-0.04	0.08	-0.32	-0.81	-0.11	-0.72	-0.73	0.11	0.05	-0.41	-0.35	4
PF3D7_1025300	PF10_0246	conserved protein, unknown function	1	-0.45	-0.14	0.24	-0.5	0.59	-0.09	0.03	0.02	-1.01	0.09	-1.18	-1.13	0.34	0.02	-0.86	-0.24	4
PF3D7_1028200	PF10_0276	RING zinc finger protein, putative	1	0.57	-1.01	0.3	-0.45	-0.22	-0.7	-0.49	-0.57	0.47	0.46	-0.03	0.56	-0.16	0.38	0.1	-0.24	4
PF3D7_1029000	PF10_0283a	conserved Plasmodium protein, unknown function, pseudogene	1	0.66	0.54	-0.18	-0.29	0.62	1.01	0.14	0	-0.55	0.1	-0.78	-0.96	0.28	-0.03	0.35	-0.3	4
PF3D7_1029100	PF10_0284	conserved Plasmodium protein, unknown function	1	0.36	-0.1	-0.23	-0.18	0.12	0.48	-0.45	0.01	-0.39	0.19	-0.61	-0.57	0	-0.2	-0.26	-0.37	4
PF3D7_1029800	PF10_0291	heptatricopeptide repeat and RAP domain-containing protein, putative	1	0.35	-0.5	0.13	-0.46	0.34	0.23	-0.65	-0.34	-1.25	-0.18	-0.49	-0.91	-0.43	-0.13	-0.72	-0.13	4
PF3D7_1030100	PF10_0294	pre-mRNA-splicing factor ATP-dependent RNA helicase PRP22, putative	1	0.06	-0.08	-0.42	0.19	-0.13	-0.04	-0.5	0.13	-0.32	-0.2	-0.31	-0.42	-0.45	0.08	-0.52	-0.08	4
PF3D7_1032400	PF10_0316	phosphatidylinositol N-acetylglucosaminyltransferase subunit A, putative	1	0.32	-1.04	-0.15	-0.8	0.14	-0.49	0.05	-0.63	-0.8	-0.39	-1.11	-0.96	-0.37	-0.04	-0.44	-0.5	4
PF3D7_1032600	PF10_0318	conserved protein, unknown function	1	0.38	-0.17	0.11	-0.67	-0.03	-0.65	-0.1	-0.33	0.18	-0.07	0.29	0.27	0.12	0.49	0.82	-0.26	4
PF3D7_1033200	PF10_0323	early transcribed membrane protein 10.2	1	0.2	-1.21	0.16	0.05	0.03	1.27	0.14	0.02	0.03	0.25	-0.6	-0.61	-0.06	0.32	-0.41	0.05	4
PF3D7_1034400	PF10_0334	flavoprotein subunit of succinate dehydrogenase	1	0.28	-0.88	-0.12	-0.63	0.04	-0.09	-0.1	-0.06	-0.48	-0.17	-0.51	-0.24	-0.18	-0.22	-0.75	-0.43	4
PF3D7_1034500	PF10_0335	conserved Plasmodium protein, unknown function	1	0.37	-0.66	0.24	-0.6	0.3	-0.04	-0.06	-0.08	-0.29	0.19	-0.44	-0.21	-0.17	0.2	-0.32	-0.11	4
PF3D7_1036700	PF10_0359	phosducin-like protein, putative	1	-0.26	-0.86	-0.53	1.22	-0.03	0.13	0.02	0.68	0.03	0.12	-0.48	-0.58	-0.71	-0.21	-0.44	-0.02	4
PF3D7_1036800	PF10_0360	acetyl-CoA transporter, putative	1	0.62	-1.16	0.42	-0.45	0.57	-0.36	-0.73	-0.4	-0.78	0	-0.83	-0.57	-0.51	0.37	-0.54	0.06	4
PF3D7_1037000	PF10_0362	DNA polymerase zeta catalytic subunit, putative	1	0.38	0.07	0.05	-0.32	0.28	-0.03	0.26	0	-0.19	0.02	-0.28	-0.23	0.18	-0.09	-0.17	0.07	4
PF3D7_1037100	PF10_0363	pyruvate kinase 2	1	-0.19	-0.4	-0.51	-0.5	-0.21	0.08	0.22	0.09	-0.64	0.03	-0.83	-0.73	0.25	-0.35	-0.2	-0.51	4
PF3D7_1037400	PF10_0367	conserved Plasmodium protein, unknown function	1	0.02	-0.07	0.4	-0.07	0.19	0.24	0.15	-0.28	-0.59	-0.41	-0.22	-0.28	-0.03	-0.56	0.44	-0.36	4
PF3D7_1106200	PF11_0073	conserved Plasmodium protein, unknown function	1	0.45	0.02	0.6	-0.45	1.02	0.42	0.37	0.29	-0.2	0.38	-0.17	-0.2	0.45	0.06	0.12	0.25	4
PF3D7_1106300	PF11_0074	exonuclease, putative	1	0.39	-0.47	-0.16	-0.35	0.14	0.35	0.7	0.08	-0.13	0.02	-0.36	-0.36	0.21	0.17	-0.06	-0.04	4
PF3D7_1106700	PF11_0078	DNA replication ATP-dependent helicase/nuclease DNA2, putative	1	0.39	-0.08	0.07	0.32	0.08	0.17	-0.29	0.29	-0.12	0.1	0.16	0.02	-0.25	0.12	-0.39	0.09	4
PF3D7_1107200	PF11_0084, PF11_0085	conserved protein, unknown function	1	0.24	-0.19	-0.28	-0.02	0	0.18	0.3	0.13	-0.15	-0.03	-0.55	-0.39	-0.16	-0.16	-0.52	-0.25	4
PF3D7_1107800	PF11_0091	AP2 domain transcription factor, putative	1	-0.07	-0.49	0.51	-0.24	0.06	-0.3	-0.29	-0.54	-0.07	-0.4	-0.07	-0.03	-0.17	-0.15	0.57	0.01	4
PF3D7_1108600	PF11_0098	endoplasmic reticulum-resident calcium binding protein	1	0.42	-1.24	0.3	-0.91	0.77	-0.63	-0.31	-0.5	-0.45	0.17	-0.99	-0.91	-0.04	0.45	0.11	-0.11	4
PF3D7_1110000	PF11_0550	conserved Plasmodium protein, unknown function	1	0.93	-0.11	0.03	0.04	-0.14	-0.34	-0.5	0	0.18	0.42	-0.27	0	-0.08	0.17	0.12	-0.11	4
PF3D7_1110100	PF11_0107	conserved Plasmodium protein, unknown function	1	0.02	-0.46	0.33	-0.28	0.09	-0.16	-0.57	-0.83	-0.57	-0.42	-0.23	-0.44	-0.43	-0.42	-0.78	-0.15	4
PF3D7_1110500	PF11_0112	vacuolar protein sorting-associated protein 35, putative	1	-0.23	-0.74	-0.23	-0.64	-0.04	0.22	0.74	0.21	0.25	0.28	-0.11	0.3	0.14	-0.09	-0.52	-0.09	4
PF3D7_1110700	PF11_0114	actin-like protein, putative	1	0.28	-1.31	0.44	-0.28	0.31	-0.58	-0.39	-0.46	-0.06	-0.08	-0.19	-0.06	-0.8	0.22	-0.2	0.04	4
PF3D7_1111100	PF11_0117	replication factor C subunit 5, putative	1	0.32	-0.96	-0.51	-0.74	-0.21	0.25	1.01	0.09	0.4	0.14	-0.4	-0.04	0.35	0.13	-0.06	-0.32	4
PF3D7_1111400	PF11_0120	conserved Plasmodium protein, unknown function	1	0.67	-1.01	-0.24	-0.3	0.24	0.57	0.06	0.43	0.26	0.04	-0.47	0.18	-0.36	0.05	-0.8	-0.33	4
PF3D7_1111700	PF11_0123	conserved Plasmodium protein, unknown function	1	0.22	-0.03	-0.07	0.03	-0.03	-0.53	-0.24	-0.04	-0.63	0.06	-0.69	-0.7	-0.59	0.05	-0.5	-0.26	4
PF3D7_1111900	PF11_0125	Josephin domain-containing protein, putative	1	0.43	-0.82	-0.35	-0.21	-0.21	0.81	0.24	-0.47	-0.59	-0.27	-0.55	-0.42	-0.3	-0.25	0.12	-0.56	4
PF3D7_1112000	PF11_0126	conserved protein, unknown function	1	0.15	-0.6	-0.24	-0.13	-0.6	0.04	-0.08	-0.41	0.13	-0.11	-0.6	-0.03	-0.27	-0.3	0.13	-0.33	4
PF3D7_1112300	PF11_0129	conserved Plasmodium protein, unknown function	1	0.48	0.16	0.12	-0.4	0.3	0.63	0.86	0.05	-0.25	-0.01	-0.44	-0.44	0.6	0.25	0.4	-0.1	4
PF3D7_1112700	PF11_0527	conserved Plasmodium protein, unknown function	1	-0.07	-0.59	-0.2	-0.46	-0.07	0.06	0.12	0.03	-0.05	0.07	-0.58	-0.06	0.2	-0.45	-0.34	-0.42	4
PF3D7_1113000	PF11_0528	conserved Plasmodium protein, unknown function	1	0.25	0.1	1.14	-0.34	0.58	-0.5	0.03	-0.28	-0.12	-0.3	0.15	0.01	0.18	-0.05	0.28	0.22	4
PF3D7_1113300	PF11_0141	UDP-galactose transporter, putative	1	0.63	-1.51	0.63	-1.12	0.28	-0.84	-0.27	-0.76	-0.48	-0.02	-1.07	-0.89	-0.28	0.24	0.17	-0.4	4
PF3D7_1113500	PF11_0143	GTP-binding protein, putative	1	-0.07	0.22	0.24	0.14	0.25	0.51	0.07	-0.2	-1.01	-0.28	-0.47	-0.37	-0.11	-0.04	-0.8	-0.12	4
PF3D7_1113800	PF11_0146	conserved Plasmodium membrane protein, unknown function	1	0.51	-1.03	0.89	-0.76	0.79	0.15	-0.25	-0.48	-1.22	0.37	-0.8	-0.13	-0.67	0.14	-1.51	0.06	4
PF3D7_1114100	PF11_0149, PF11_0150	rhomboid protease ROM1	1	0.24	-0.41	-0.28	0.18	-0.23	-0.61	-0.32	-0.8	-0.55	-0.49	-0.5	0.11	-0.13	-0.29	0.95	-0.06	4
PF3D7_1114700	PF11_0156	serine/threonine protein kinase, putative	1	0.28	-0.2	0.14	0.01	0.05	-0.05	-0.2	0.09	-0.25	-0.01	-0.32	-0.07	-0.17	-0.02	-0.83	-0.07	4
PF3D7_1115400	PF11_0162	cysteine proteinase falcipain 3	1	0.38	-0.58	0.07	0.03	0.37	0.2	-0.13	-0.06	0.22	0.14	-0.49	-0.07	-0.48	0.31	-0.12	0.17	4
PF3D7_1115500	PF11_0163	AP2 domain transcription factor, putative	1	0.2	-0.53	-0.33	-0.15	-0.04	-0.28	-0.2	-0.45	-0.6	-0.41	-0.64	-0.65	-0.42	-0.02	0.05	-0.11	4
PF3D7_1115600	PF11_0164	peptidyl-prolyl cis-trans isomerase	1	0.92	-1.95	0.56	-0.48	0.75	0.22	-0.13	-0.42	-0.04	0.37	-0.81	-0.87	-0.75	0.61	-1.09	0.14	4
PF3D7_1116600	PF11_0173	dolichyl-diphosphooligosaccharide--protein glycosyltransferase subunit STT3, putative	1	0.14	-1.22	-0.24	-0.45	-0.18	0.07	0.23	0.02	-0.28	0.35	-0.66	-0.05	-0.54	-0.14	-0.72	-0.29	4
PF3D7_1117000	PF11_0176	conserved Plasmodium membrane protein, unknown function	1	0.63	-0.14	0.65	-0.05	0.28	-0.09	-0.12	0.1	0.1	0.3	-0.16	0.25	0.26	0.49	0.28	-0.09	4
PF3D7_1117100	PF11_0177	deubiquinating/deneddylating enzyme	1	0.41	-0.86	0.32	-0.67	0.39	0.17	0.55	-0.03	0.44	0.29	-0.01	0.24	0.25	0.37	0.02	0.03	4
PF3D7_1117500	PF11_0181	tyrosine--tRNA ligase	1	0.01	-0.05	-0.02	-0.6	0.25	0.01	0.19	-0.09	-0.47	-0.05	-0.47	-0.73	0.49	-0.03	0.54	-0.09	4
PF3D7_1117600	PF11_0182	peptidyl-tRNA hydrolase ICT1	1	0.33	-0.65	-0.36	-0.41	0.07	0.09	0.14	0.24	0.52	0.36	-0.06	0.45	0.1	-0.15	0.21	-0.17	4
PF3D7_1117700	PF11_0183	GTP-binding nuclear protein RAN/TC4	1	0.27	0.12	0.13	-0.15	0.04	-0.15	0.33	-0.39	-0.48	-0.2	-1.27	-1.23	0.32	0.12	0.09	-0.54	4
PF3D7_1119000	PF11_0197	acyl-CoA-binding protein, putative	1	0.11	-0.86	-0.05	-0.71	0.21	-0.33	0.35	-0.08	-0.09	0.17	-0.89	-0.58	0.01	0.1	-0.24	-0.4	4
PF3D7_1119400	PF11_0201	ubiquitin-protein ligase, putative	1	-0.02	0.04	-0.02	-0.29	-0.08	-0.2	-0.18	-0.21	-0.32	0.01	-0.58	-0.11	-0.25	-0.29	-0.73	-0.36	4
PF3D7_1120300	PF11_0210	CorA-like Mg2+ transporter protein, putative	1	0.18	0.1	0.03	-0.46	0.06	-0.49	-0.49	-0.65	-0.88	-0.3	-0.82	-0.67	-0.05	0.07	0.27	-0.15	4
PF3D7_1120800	PF11_0215	conserved Plasmodium protein, unknown function	1	0.78	-1.72	-0.24	-0.42	-0.19	0.43	0.38	0.32	0.35	0.54	-0.4	-0.01	-0.3	-0.05	-0.6	-0.29	4
PF3D7_1120900	PF11_0216	heat shock factor-binding protein 1	1	0.3	-0.97	-0.41	-0.9	-0.25	0.08	1.1	0.17	-0.08	0.27	-0.68	-0.23	0.49	-0.29	-0.12	-0.38	4
PF3D7_1121200	PF11_0219	conserved protein, unknown function	1	0.58	-0.37	0.28	-0.53	0.42	-0.12	-0.31	-0.17	-0.83	0.03	-0.88	-0.59	-0.24	0.31	-0.07	-0.16	4
PF3D7_1121300	PF11_0220	tyrosine kinase-like protein	1	0.24	0.21	0.95	-0.47	0.83	-0.96	-0.42	-0.84	-0.71	-0.29	-0.42	-0.48	-0.33	-0.06	-0.32	-0.16	4
PF3D7_1121600	PF11_0224	exported protein 1	1	-0.39	-0.35	-0.52	0.61	-0.4	-0.42	-0.98	-0.04	-0.52	0.47	-0.95	-1.01	-0.15	-0.17	0.62	0.37	4
PF3D7_1122500	PF11_0233	conserved Plasmodium protein, unknown function	1	0.23	0.55	0.74	-0.44	0.84	0.04	0.33	-0.09	-0.61	-0.2	0	-0.33	0.62	0.06	0.08	0.2	4
PF3D7_1123300	PF11_0244	RING zinc finger protein, putative	1	0.18	0.09	0.31	0.05	0.08	-0.19	-0.15	-0.22	-0.19	-0.26	-0.38	-0.42	-0.28	-0.01	-0.24	-0.23	4
PF3D7_1123600	PF11_0247	RAP protein, putative	1	0.3	0.05	-0.4	-0.12	-0.17	0.47	-0.15	-0.11	-0.53	0.04	-0.52	-0.52	-0.72	-0.83	-0.68	-0.53	4
PF3D7_1123700	PF11_0248	mitochondrial ribosomal protein L37, putative	1	0.03	-0.58	-0.5	-0.33	-0.2	0.48	0.1	-0.02	0.27	0.2	0.38	0.34	0.15	0.43	0.37	-0.04	4
PF3D7_1123800	PF11_0249	structural maintenance of chromosomes protein 5, putative	1	0.63	0	0.67	-0.27	0.96	-0.26	-0.08	-0.12	-0.31	0.12	-0.14	-0.43	0.36	0.53	0.56	0.39	4
PF3D7_1124100	PF11_0252	BEACH domain-containing protein, putative	1	0.29	0.19	-0.25	-0.07	-0.06	-0.19	-0.23	-0.4	-0.4	-0.13	-0.62	-0.58	-0.22	0	-0.24	-0.31	4
PF3D7_1126100	PF11_0271	autophagy-related protein 7, putative	1	0.69	-1.18	0.57	-0.43	0.78	0.11	-0.54	-0.07	-0.72	0.41	-0.16	-0.19	-0.57	0.18	-0.62	0.03	4
PF3D7_1127000	PF11_0281	protein phosphatase, putative	1	0.3	0.07	-0.18	0.19	-0.17	-0.43	-0.9	0.19	-0.26	-0.02	-0.55	-0.43	-0.69	0.49	-0.35	0.02	4
PF3D7_1127100	PF11_0282	deoxyuridine 5'-triphosphate nucleotidohydrolase	1	0.74	-0.56	0.16	-0.58	0.36	0.09	0.42	0.1	-0.06	0.37	-0.95	-0.91	0.39	0.2	-0.17	-0.24	4
PF3D7_1127400	PF11_0285	conserved Plasmodium protein, unknown function	1	0.2	-0.64	-0.3	-0.38	-0.18	0.49	0.11	0.06	-0.11	0.25	-0.85	-0.28	-0.46	-0.16	-0.93	-0.16	4
PF3D7_1128100	PF11_0292	prefoldin subunit 5, putative	1	0.17	-0.2	-0.22	-0.28	0.32	0.44	0.76	0.47	-0.11	0.05	-0.48	-0.51	0.29	-0.18	-0.39	-0.2	4
PF3D7_1129200	PF11_0303	26S proteasome regulatory subunit RPN7, putative	1	-0.13	-0.59	-0.05	-0.15	0.03	-0.1	-0.24	-0.35	-0.32	-0.18	-0.6	-0.5	-0.39	0.3	0.13	-0.13	4
PF3D7_1129500	PF11_0306	A/G-specific adenine glycosylase, putative	1	0.23	-0.88	-0.06	-0.35	0.21	-0.05	-0.27	0.07	-0.22	0.35	0.16	0	-0.25	0.45	-0.13	0	4
PF3D7_1129700	PF11_0308	conserved Plasmodium protein, unknown function	1	-0.46	-0.04	-0.07	-0.96	0.09	-0.33	0.72	-0.42	0.29	-0.36	-1.12	-0.22	0.04	-0.42	-0.21	-0.52	4
PF3D7_1130400	PF11_0314	26S protease regulatory subunit 6A, putative	1	0.06	-1.19	-0.31	-0.59	-0.06	0.06	-0.15	-0.48	-0.84	0	-1.14	-0.59	-0.53	-0.26	-0.41	-0.42	4
PF3D7_1130500	PF11_0315	conserved oligomeric Golgi complex subunit 2, putative	1	0.51	-0.42	0.39	-0.34	0.34	0.18	-0.04	-0.15	-0.17	0.03	-0.21	-0.28	0.03	0.34	0.42	0.11	4
PF3D7_1131300	PF11_0323	conserved Plasmodium protein, unknown function	1	-0.34	-0.6	-0.21	-0.51	0	0.25	0.23	0.02	0.23	0.22	0.27	0.43	-0.18	-0.21	-0.37	-0.11	4
PF3D7_1131800	PF11_0327	oxysterol-binding protein, putative	1	-0.73	-0.97	-0.37	-0.37	-0.57	-0.24	-0.43	-0.29	-0.19	-0.26	0.4	-0.05	-0.3	-0.21	-0.45	-0.22	4
PF3D7_1133500	PF11_0345	conserved Plasmodium protein, unknown function	1	0.24	0.28	0.45	-0.24	0.73	0.15	-0.15	-0.36	-0.77	-0.11	0.31	-0.13	0.26	-0.46	-0.71	-0.06	4
PF3D7_1133800	PF11_0348	RNA (uracil-5-)methyltransferase, putative	1	-0.3	-0.15	-0.02	-0.53	0.07	-0.58	-0.22	-0.7	-0.49	-0.03	0.16	-0.14	0.03	0.15	0.18	-0.26	4
PF3D7_1134100	PF11_0352	protein disulfide isomerase	1	0.41	-1.18	0.32	-0.44	0.28	-0.47	-0.34	-0.66	-0.73	-0.08	-1.11	-0.95	-0.37	0.14	-0.79	-0.19	4
PF3D7_1134300	PF11_0354	conserved Plasmodium protein, unknown function	1	-0.04	0.21	0.54	-0.21	0.49	-0.19	0.44	-0.05	0.02	-0.32	-0.01	-0.17	0.27	0.04	0.37	0.1	4
PF3D7_1134500	PF11_0356	alpha/beta hydrolase, putative	1	0.27	0.22	0.25	-0.23	0.28	0.02	-0.84	-0.3	-1.27	-0.09	-0.56	-1.07	-0.32	-0.33	-0.55	-0.06	4
PF3D7_1135000	PF11_0361	PQ-loop repeat-containing protein, unspecified product	1	0.37	-1.09	-0.45	-0.76	-0.53	0.33	0.28	-0.22	0.03	0.36	0.19	0.78	-0.05	0.16	0.25	-0.52	4
PF3D7_1135900	PF11_0370	3-oxo-5-alpha-steroid 4-dehydrogenase, putative	1	0.68	-1.09	0.26	-0.4	0.29	-0.23	-0.19	-0.59	-0.21	0.04	-0.41	-0.29	-0.59	0.18	-0.64	-0.22	4
PF3D7_1136500	PF11_0377	casein kinase 1	1	-0.02	-0.47	0.11	-0.18	-0.24	0.02	0.25	-0.29	0.24	-0.25	-0.41	0.05	0.03	-0.16	-0.07	-0.31	4
PF3D7_1136800	PF11_0380	DnaJ protein, putative	1	0.25	0.43	0.5	0.29	0.38	0.67	-0.37	-0.03	-0.72	0.1	0.03	-0.15	-0.17	0.06	-1.04	0.33	4
PF3D7_1137400	PF11_0385	UVB-resistance protein UVR8 homologue	1	0.1	-0.39	-0.22	-0.18	-0.19	0.48	0.45	0.15	0.14	0.04	-0.26	-0.23	0.09	-0.18	-0.36	-0.17	4
PF3D7_1138300	PF11_0530	conserved Plasmodium membrane protein, unknown function	1	0.77	-0.9	0.31	-0.31	-0.01	-0.48	-0.52	0.1	-0.02	0.4	0.36	0.32	0.1	0.25	0.25	-0.27	4
PF3D7_1138400	PF11_0395	guanylyl cyclase	1	0.43	-0.46	0.98	-0.44	0.27	-0.34	-0.2	-0.44	-0.44	-0.46	-0.51	-0.37	-0.31	-0.16	-0.1	-0.1	4
PF3D7_1138500	PF11_0396	protein phosphatase PPM2	1	-0.3	-0.26	-0.02	-0.08	0.16	0.45	-0.19	0.06	-0.42	-0.05	-0.34	-0.28	-0.42	-0.12	-0.3	-0.04	4
PF3D7_1139700	PF11_0407	adrenodoxin reductase, putative	1	-0.13	-0.28	0.24	0.13	0.03	-0.15	-0.59	-0.49	-0.5	-0.35	0.35	0.32	-0.34	0.2	-0.11	0.31	4
PF3D7_1139800	PF11_0408	conserved Plasmodium protein, unknown function	1	-0.07	0.16	0.04	-0.59	-0.06	0.02	-0.02	-0.3	-0.56	-0.28	-0.75	-0.57	0.03	-0.17	-0.41	-0.52	4
PF3D7_1140900	PF11_0420	conserved Plasmodium protein, unknown function	1	0.27	-0.28	0.49	-0.63	0.58	-0.18	0.47	-0.19	-0.02	-0.08	-0.1	-0.18	0.09	0.1	0.13	-0.16	4
PF3D7_1141400	PF11_0425	phosphatidylinositol N-acetylglucosaminyltransferase subunit H, putative	1	0.65	-0.29	0.5	-0.81	0.52	0.11	1.04	-0.15	-0.47	0	-0.74	-0.71	0.68	0.3	0.63	0.14	4
PF3D7_1141600	PF11_0427	dolichol-phosphate mannosyltransferase	1	0.6	-0.08	-0.12	-0.38	0.33	-0.34	0.1	-0.35	-0.07	0.34	-1.01	-1.01	0.04	0.05	0.14	-0.32	4
PF3D7_1142200	PF11_0434	conserved Plasmodium protein, unknown function	1	0.48	0.13	0.09	-0.46	0.2	0.47	0.34	-0.09	-0.36	-0.47	-0.78	-0.89	0.53	0.01	0.69	-0.46	4
PF3D7_1142300	PF11_0435	conserved Plasmodium membrane protein, unknown function	1	0.29	-0.27	0.38	-0.36	0.12	-0.01	-0.14	0.08	-0.13	-0.03	0.03	0.18	0.08	0.07	0.02	0.2	4
PF3D7_1142500	PF11_0437	60S ribosomal protein L28	1	0.47	0.04	0.14	0.22	0.51	0.55	-0.62	0.22	-0.94	0.41	-0.53	-0.86	0.26	-0.13	-0.71	-0.29	4
PF3D7_1143200	PF11_0443	DnaJ protein, putative	1	0.2	-0.92	0.44	-1.08	0.48	-0.97	-0.03	-1.24	-0.49	-0.63	-0.47	-0.58	-0.07	-0.07	0.37	-0.3	4
PF3D7_1144000	PF11_0454	40S ribosomal protein S21	1	0.48	-0.37	-0.18	0.23	0.81	0.57	-0.11	0.54	-0.36	0.4	0.22	-0.12	0.32	0	-0.58	0.24	4
PF3D7_1145400	PF11_0465	dynamin-like protein	1	0.3	-1.15	0.3	-0.35	0.32	-0.32	-0.74	-0.55	-0.31	-0.09	0.2	0.03	-0.74	0.3	-0.23	0.11	4
PF3D7_1147400	PF11_0483a	conserved Plasmodium protein, unknown function	1	0.6	-1.09	0.16	-0.71	0.2	-0.22	0.22	-0.56	-0.4	-0.32	-0.84	-0.53	0.17	-0.02	0.6	-0.32	4
PF3D7_1149100	PF11_0508	Plasmodium exported protein, unknown function	1	0.08	-1.18	-0.92	-0.77	-0.15	0.04	1.58	0.98	0.66	0.62	-0.71	-0.26	0.94	-0.01	-0.45	-0.01	4
PF3D7_1149800	PF11_0515	rifin	1	0.67	0.36	0.9	-0.12	0.89	-0.5	0.3	-0.26	-0.3	-0.6	-0.41	-0.66	0.68	0.1	0.64	0.19	4
PF3D7_1202200	2277.t00022, MAL12P1.22, PFL0110c	mitochondrial phosphate carrier protein	1	0.33	-0.9	0.23	-0.45	-0.06	-0.07	0.54	-0.31	0.56	0.02	-0.17	0.17	0.12	-0.18	0.04	-0.29	4
PF3D7_1202600	2277.t00026, MAL12P1.26, PFL0130c	conserved protein, unknown function	1	0.4	-0.04	0.16	-0.06	0.22	0.41	-0.02	0.31	-0.01	0.08	-0.12	0.13	0.14	0.16	-0.26	0.19	4
PF3D7_1202900	2277.t00029, MAL12P1.29, PFL0145c	high mobility group protein B1	1	1.01	-0.68	0.94	0.14	1.2	-0.27	-0.37	-0.22	-0.35	0.35	-0.58	-0.65	-0.68	0.37	0.2	0.32	4
PF3D7_1203400	2277.t00034, MAL12P1.34, PFL0170w	major facilitator superfamily domain-containing protein, putative	1	0.56	-0.62	0.69	-0.5	0.68	-0.06	0	-0.11	-0.59	0.14	-0.18	-0.23	0.13	0.22	-0.08	0.15	4
PF3D7_1204300	2277.t00042, MAL12P1.42, PFL0210c	eukaryotic translation initiation factor 5A	1	0.43	0.06	-0.24	0.09	0.39	0	-0.1	0.17	-0.41	0.58	-1.29	-1.16	0.34	-0.07	-0.18	-0.41	4
PF3D7_1205100	2277.t00052, MAL12P1.51, PFL0255c	O-phosphoseryl-tRNA(Sec) selenium transferase, putative	1	-0.09	-0.3	-0.35	-0.07	-0.49	-0.08	0.05	-0.14	-0.24	-0.05	-0.26	0.02	-0.23	-0.01	0.08	-0.09	4
PF3D7_1205300	2277.t00054, MAL12P1.53, PFL0265w	conserved Plasmodium protein, unknown function	1	0.22	-0.02	0.23	-0.48	0.28	-0.64	-0.03	-0.64	-0.42	-0.22	-0.3	-0.53	0.1	0.24	0.81	-0.16	4
PF3D7_1205400	2277.t00055, MAL12P1.54, PFL0270c	kelch domain-containing protein, putative	1	0.24	-0.05	0.38	-0.12	0.18	0.45	-0.67	-0.33	-0.59	0.03	-0.19	-0.36	-0.5	0.04	-1.06	-0.03	4
PF3D7_1205900	2277.t00060, MAL12P1.59, PFL0295c	conserved protein, unknown function	1	0.04	-0.23	-0.39	-0.17	-0.29	-0.14	-0.09	-0.34	-0.21	-0.24	-0.43	-0.37	-0.32	-0.33	-0.52	-0.3	4
PF3D7_1207500	2277.t00076, MAL12P1.75, PFL0375w	RNA-binding protein, putative	1	0.35	-0.54	0.08	-0.38	0.15	0.21	0.57	0.08	0.51	0.31	-0.07	-0.09	0.04	0.11	0.5	0.31	4
PF3D7_1208300	2277.t00084, MAL12P1.83, PFL0415w	acyl carrier protein, mitochondrial, putative	1	-0.01	-0.68	-0.29	-0.6	0.1	0.55	0.15	0.17	-0.71	0.02	-0.79	-1.22	0.38	0.04	0.22	-0.24	4
PF3D7_1208900	2277.t00090, MAL12P1.89, PFL0445w	protein phosphatase PPM11, putative	1	0.05	-1.11	0.12	-0.77	0.06	0.36	0.05	-0.03	-0.44	0.08	-0.37	0.04	-0.34	-0.15	-1.16	-0.13	4
PF3D7_1209500	2277.t00096, MAL12P1.95, PFL0475w	cGMP-specific phosphodiesterase	1	-0.18	-0.76	0.68	-0.16	0.15	-0.52	0.05	-0.65	-0.1	-0.38	-0.02	0.54	-0.39	-0.04	0.1	0.13	4
PF3D7_1209800	2277.t00099, MAL12P1.98, PFL0490c	ATP synthase mitochondrial F1 complex assembly factor 1, putative	1	0.81	-0.66	-0.01	0.05	0.18	0.56	0.39	0.27	-0.15	0.22	-0.44	-0.14	0.07	-0.06	0.01	-0.14	4
PF3D7_1209900	2277.t00100, MAL12P1.99, PFL0495c	ABC transporter B family member 7, putative	1	0.13	-0.89	-0.08	-0.72	0.06	-0.57	-0.24	-0.59	-0.7	-0.06	-1.01	-0.78	-0.37	-0.19	-0.53	-0.5	4
PF3D7_1210100	2277.t00102, MAL12P1.101, PFL0505c	syntaxin, Qa-SNARE family	1	0.19	-0.2	0.66	-0.31	0.27	0.55	0.02	-0.14	-0.18	0.12	-0.01	0.2	0.01	0	-0.2	0.04	4
PF3D7_1210700	2277.t00108, MAL12P1.107, PFL0535c	conserved Plasmodium protein, unknown function	1	0.21	-0.39	0.42	-0.76	0.38	0	0.55	-0.59	-0.2	-0.16	-0.43	-0.05	0.21	0.14	0.06	-0.2	4
PF3D7_1210900	2277.t00109, MAL12P1.108, PFL0540w	GPI mannosyltransferase 1	1	0.89	-0.6	0.67	0.16	0.09	0.12	0.59	0.11	0.12	0.18	-0.56	0.19	0.16	0.2	0.34	-0.31	4
PF3D7_1212400	2277.t00124, MAL12P1.123, PFL0615w	tetratricopeptide repeat protein, putative	1	-0.02	-0.63	0.04	-0.22	-0.12	0.23	0.41	0.1	0.34	0.22	0.08	0.22	-0.1	0.31	0.07	0.13	4
PF3D7_1212500	2277.t00125, MAL12P1.124, PFL0620c	glycerol-3-phosphate 1-O-acyltransferase	1	-0.02	-0.05	-0.4	-0.21	-0.18	-0.39	0.45	-0.74	-0.47	-0.13	-1.09	-0.71	-0.17	-0.18	-0.28	-0.37	4
PF3D7_1212600.1	PFL0623c	SND2 domain-containing protein, putative, unspecified product	1	0.88	-0.59	-0.1	-0.06	0.16	0.15	0.28	-0.09	-0.15	0.43	-0.42	0.15	-0.17	0.29	-0.07	-0.15	4
PF3D7_1213200	2277.t00129, MAL12P1.128, PFL0640w	mediator of RNA polymerase II transcription subunit 18, putative	1	0.21	-0.69	-0.21	-0.04	0.12	-0.05	-0.3	0.18	-0.38	0.44	-0.49	-0.06	-0.77	0.39	-0.67	-0.06	4
PF3D7_1214000	2277.t00137, MAL12P1.136, PFL0680c	conserved protein, unknown function	1	0.04	-0.98	0.05	-0.56	0.19	0.52	-0.16	-0.43	-0.59	-0.01	-0.3	-0.22	-0.66	-0.01	-0.65	-0.1	4
PF3D7_1214100	2277.t00138, MAL12P1.137, PFL0685w	GPI ethanolamine phosphate transferase 3, putative	1	0.91	-0.64	0.9	-0.78	0.58	-1.18	-0.42	-0.28	-0.55	0.14	-0.88	-0.76	0.03	0.17	-0.09	-0.12	4
PF3D7_1214200	2277.t00139, MAL12P1.138, PFL0690c	histone-lysine N-methyltransferase, putative	1	0.59	-0.55	0.01	-0.06	0.34	0.52	-0.27	0.08	-0.62	0.04	-0.75	-0.43	-0.28	0.12	-0.53	-0.18	4
PF3D7_1215200	2277.t00148, MAL12P1.147, PFL0735w	peptidyl-prolyl cis-trans isomerase	1	0.23	-0.85	-0.03	-0.76	0.23	0.16	0.05	-0.53	-0.13	-0.02	-0.57	-0.22	-0.52	-0.03	-0.2	-0.01	4
PF3D7_1216000	2277.t00155, MAL12P1.154, PFL0770w	serine--tRNA ligase, putative	1	0.59	-0.09	0.04	-0.19	0.18	-0.06	0	-0.02	-0.26	0.21	-0.21	-0.45	0.35	0.43	0.27	-0.07	4
PF3D7_1218300	2277.t00177, MAL12P1.177, PFL0885w	AP-2 complex subunit mu, putative	1	-0.09	-0.37	0.1	0.17	-0.18	-0.15	-0.58	-0.72	-0.75	-0.62	-0.34	-0.37	-0.96	-0.4	-0.36	-0.21	4
PF3D7_1218400	2277.t00178, MAL12P1.178, PFL0890c	triose or hexose phosphate/phosphate translocator, putative	1	0.39	-0.13	0.16	0.44	0.1	0.36	0.03	-0.03	0.08	0.07	-0.29	-0.01	-0.55	0.25	-0.24	0.04	4
PF3D7_1219100	2277.t00186, MAL12P1.187, PFL0930w	clathrin heavy chain, putative	1	-0.3	-0.92	-0.14	-0.71	-0.13	-0.53	-0.48	-0.34	-0.61	-0.01	-0.51	-0.45	-0.68	-0.23	-1.12	-0.38	4
PF3D7_1219200	PFL0933w	rifin, pseudogene	1	0.34	0.17	0.36	0.22	-0.17	-0.74	-0.73	-0.49	-0.33	-0.5	-0.86	-0.72	-0.3	-0.1	0.35	-0.3	4
PF3D7_1219900	2277.t00192, MAL12P1.192, PFL0960w	ribulose-phosphate 3-epimerase, putative	1	0.01	-1.65	-0.59	-0.66	-0.59	0.12	-0.36	-0.09	0.24	0.44	0	0.42	-0.36	0.17	-0.02	-0.2	4
PF3D7_1220200	PFL0973c	conserved Plasmodium protein, unknown function, pseudogene	1	0.92	0.81	0.81	-0.86	0.92	-0.28	0.35	-0.41	-0.36	0.11	-0.62	-0.71	0.46	0.34	0.81	-0.34	4
PF3D7_1220300	2277.t00195, MAL12P1.195, PFL0975w	cell cycle associated protein, putative	1	0.57	0.23	1.16	-0.42	1	-0.38	0.12	-0.25	-0.38	-0.04	0.06	-0.26	0.44	0.52	0.48	0.16	4
PF3D7_1220900	2277.t00201, MAL12P1.201, PFL1005c	heterochromatin protein 1	1	0.35	-0.64	0.21	-0.83	0.52	-0.53	0	-0.42	-0.19	0.14	-0.67	-0.65	0.03	0.37	-0.26	-0.12	4
PF3D7_1221000	2277.t00202, MAL12P1.202, PFL1010c	histone-lysine N-methyltransferase, H3 lysine-4 specific	1	0.32	-1.32	0.33	-0.88	0.2	-0.05	-0.35	-0.12	-0.78	0.05	-0.51	-0.52	-0.8	-0.3	-0.92	-0.07	4
PF3D7_1221500	2277.t00207, MAL12P1.207, PFL1035w	heptatricopeptide repeat-containing protein, putative	1	-0.07	-0.25	-0.46	-0.71	0.3	0.02	0.72	0.27	-0.26	0.05	-0.77	-0.83	0.25	-0.36	-0.37	-0.39	4
PF3D7_1221600	2277.t00208, MAL12P1.208, PFL1040w	protein TSSC1, putative	1	0.27	-0.52	-0.17	-0.46	-0.14	-0.15	0.24	-0.08	-0.29	-0.06	-0.86	-0.64	0.04	-0.19	0.21	-0.46	4
PF3D7_1221700	2277.t00209, MAL12P1.209, PFL1045w	FbpA domain protein, putative	1	0.57	0.09	0.27	0.36	0.28	0.1	0.31	0.23	0	0.1	-0.35	-0.41	0.22	0.38	0.43	0.07	4
PF3D7_1222100	2277.t00213, MAL12P1.213, PFL1065c	conserved Plasmodium protein, unknown function	1	0.17	-0.6	-0.07	-0.5	0.1	0.59	0.25	0.24	-0.53	0.12	-0.81	-0.35	0	-0.2	-1.02	-0.26	4
PF3D7_1222300	2277.t00214, MAL12P1.214, PFL1070c	endoplasmin, putative	1	0.19	-1.22	-0.25	-0.66	0.25	0.56	0.62	0.23	0.2	0.39	-0.24	-0.13	0.27	0.26	-0.52	-0.02	4
PF3D7_1223200	2277.t00223, MAL12P1.223, PFL1115w	nucleus export protein BRR6, putative	1	0.76	-0.06	0.58	0.29	1.19	0.16	-1.1	-0.19	-0.9	0.23	-0.3	-0.44	-0.87	0.22	-0.72	0.23	4
PF3D7_1223300	2277.t00224, MAL12P1.224, PFL1120c	DNA gyrase subunit A	1	0.24	-0.11	0.25	-0.55	0.34	-0.28	-0.29	-0.21	-0.96	-0.17	-0.77	-0.97	-0.12	0.22	0.19	0.25	4
PF3D7_1223600	2277.t00227, MAL12P1.227, PFL1135c	conserved Plasmodium protein, unknown function	1	0.02	0.06	-0.01	-0.49	-0.03	0.01	0.12	-0.31	-0.53	-0.04	-0.57	-0.36	0.02	-0.24	-0.47	-0.47	4
PF3D7_1224800	2277.t00239, MAL12P1.239, PFL1195w	conserved protein, unknown function	1	0.21	0.27	0.32	0.01	0.34	-0.36	-0.15	-0.28	-0.04	-0.25	0.19	0.09	0.12	0.27	-0.07	-0.21	4
PF3D7_1225100	2277.t00242, MAL12P1.242, PFL1210w	isoleucine--tRNA ligase, putative	1	0.56	0.14	0.06	-0.19	0.49	0.51	0.27	0.35	-0.26	0.26	-0.52	-0.46	0.36	-0.11	-0.12	-0.31	4
PF3D7_1225900	2277.t00250, MAL12P1.250, PFL1250c	conserved Plasmodium protein, unknown function	1	0.38	-0.45	0.58	-0.35	0.88	0.33	-0.25	0.12	-0.69	0.22	0.11	0.09	-0.63	0.17	-0.72	0.27	4
PF3D7_1226400	2277.t00255, MAL12P1.255, PFL1275c	conserved Plasmodium protein, unknown function	1	-0.43	-0.54	-0.05	0.01	-0.18	-0.23	-1.01	-0.3	-0.48	-0.13	0.4	-0.08	-0.94	0.18	-0.14	0.27	4
PF3D7_1226800	2277.t00259, MAL12P1.259, PFL1295w	ataxin-3, putative	1	0.18	-0.7	0.19	-0.4	0.11	-0.64	-0.25	-0.47	0.14	-0.01	0.05	0.29	-0.13	0.32	0.35	0.05	4
PF3D7_1228000	2277.t00271, MAL12P1.271, PFL1355w	conserved protein, unknown function	1	0.19	-0.73	-0.01	0.07	0.09	0.05	-0.09	-0.09	-0.26	-0.02	-0.11	0.04	-0.98	0.14	-0.53	-0.05	4
PF3D7_1228200	2277.t00273, MAL12P1.273, PFL1365w	conserved Plasmodium protein, unknown function	1	0.06	0.18	-0.13	-0.51	0.14	0.18	0.7	-0.11	-0.07	-0.02	-0.5	-0.22	0.55	-0.08	0.24	-0.36	4
PF3D7_1228500	2277.t00276, MAL12P1.276, PFL1380w	RNA pseudouridylate synthase, putative	1	0.74	-0.28	0.51	-0.28	0.41	-0.48	-0.25	-0.41	-0.41	-0.16	-0.74	-0.77	0.21	0.47	0.38	0.08	4
PF3D7_1229500	2277.t00285, MAL12P1.285, PFL1425w	T-complex protein 1 subunit gamma	1	0.07	-0.79	-0.95	-0.07	-0.27	0.62	-0.09	0.21	-0.04	0.29	-0.56	-0.41	-0.74	-0.28	-0.98	-0.39	4
PF3D7_1230000	2277.t00289, MAL12P1.289, PFL1445w	TBC domain-containing protein, putative	1	0.18	-0.19	-0.06	-0.2	0.08	0.26	0.37	0.3	0.02	0.26	-0.06	0.12	0.27	0.08	0.1	0.03	4
PF3D7_1230200	2277.t00291, MAL12P1.291, PFL1455w	vacuolar transporter chaperone, putative, pseudogene	1	0.39	-0.07	-0.33	-0.37	0.07	0.54	0.27	0.19	-0.07	0.18	-0.16	-0.08	0.28	0.04	-0.33	-0.15	4
PF3D7_1230400	2277.t00293, MAL12P1.293, PFL1465c	ATP-dependent protease subunit ClpQ	1	0.56	-1.35	-0.06	-0.39	0.33	0.21	-0.38	-0.3	-0.51	0.35	-0.35	-0.44	-0.51	0.03	0.01	-0.11	4
PF3D7_1230600	2277.t00295, MAL12P1.295, PFL1475w	sun-family protein, putative	1	0.21	-0.54	-0.49	0.07	-0.15	0.54	0.01	0.27	-0.01	0.23	-0.49	-0.32	-0.46	-0.13	-1.02	-0.15	4
PF3D7_1231700	PFL1526c	conserved protein, unknown function	1	0.27	-0.36	-0.46	-0.18	-0.14	0.17	-0.15	-0.02	-0.01	0.23	-0.2	0.23	-0.12	-0.02	-0.11	-0.46	4
PF3D7_1232000	2277.t00308, MAL12P1.308, PFL1540c	phenylalanine--tRNA ligase	1	0.09	-0.15	0.25	-0.74	0.36	-0.22	-0.11	-0.43	-0.95	-0.27	-1.14	-0.95	0.15	-0.2	-0.86	-0.54	4
PF3D7_1232100	2277.t00309, MAL12P1.309, PFL1545c	60 kDa chaperonin	1	0.46	-1.33	0.1	-0.54	0.59	0.32	-0.71	0.27	-0.57	0.45	-0.55	-0.82	-0.25	0.23	-0.4	0.11	4
PF3D7_1232900	2277.t00317, MAL12P1.316, PFL1585c	nucleotidyltransferase, putative	1	-0.29	-1.18	-0.78	0.26	-0.61	0.43	-0.26	0.32	0.06	0.23	-0.21	0.06	-0.62	-0.26	-0.9	0.02	4
PF3D7_1233000	2277.t00318, MAL12P1.317, PFL1590c	elongation factor G	1	0.04	0.12	0.32	-0.22	0.71	0.11	0	-0.02	-0.66	-0.07	0.01	-0.17	0.11	0.19	-0.26	-0.01	4
PF3D7_1233900	2277.t00327, MAL12P1.326, PFL1635w	sentrin-specific protease 1	1	0.52	-0.06	0.15	0.11	0.51	0.32	-0.3	0.27	-0.23	0.29	0.02	-0.02	-0.33	0.2	0.05	0.21	4
PF3D7_1234000	2277.t00328, MAL12P1.327, PFL1640c	conserved Plasmodium protein, unknown function	1	-0.07	-0.85	-0.64	-0.34	-0.5	-0.28	-0.68	-0.49	-0.16	0.31	0.32	0.16	-0.34	0.11	-0.18	-0.24	4
PF3D7_1234600	2277.t00334, MAL12P1.333, PFL1670c	protein TOC75, putative	1	0.67	-0.6	0.76	-0.48	1.25	-0.12	-0.16	-0.2	-0.42	0.45	-0.22	-0.25	-0.22	0.43	-0.19	0.17	4
PF3D7_1236300	2277.t00351, MAL12P1.349, PFL1755w	conserved protein, unknown function	1	0.31	-0.41	0.01	-0.1	-0.02	1.56	0.38	-0.53	-0.46	-0.28	-0.44	0.15	-0.34	-0.14	-0.51	-0.12	4
PF3D7_1237700	2277.t00365, MAL12P1.363, PFL1825w	conserved protein, unknown function	1	0.51	-1.35	0.51	-0.46	0.46	0.01	0.16	-0.2	0.07	0.31	-0.72	-0.58	-0.23	0.43	-0.53	-0.05	4
PF3D7_1239000	2277.t00378, MAL12P1.376, PFL1890c	HD superfamily phosphohydrolase protein, putative	1	-0.14	-0.97	0.1	-0.06	-0.35	0.05	-0.24	-0.21	-0.07	-0.15	0.18	0.15	-0.65	-0.22	-0.97	-0.18	4
PF3D7_1239200	2277.t00380, MAL12P1.378, PFL1900w	AP2 domain transcription factor, putative	1	0.44	-0.32	0.47	-0.92	0.79	-0.15	0.34	0.36	0.18	0.25	-0.23	-0.49	0.64	0.52	0.29	0.21	4
PF3D7_1241700	2277.t00401, MAL12P1.399, PFL2005w	replication factor C subunit 4, putative	1	0.41	-1.56	-0.35	-0.71	0.27	0.25	0.23	0.2	-0.3	0.47	-0.66	0.04	-0.72	0.02	-0.75	-0.02	4
PF3D7_1242300	2277.t00407, MAL12P1.405, PFL2035c	conserved Plasmodium membrane protein, unknown function	1	0.5	-1.03	-0.07	-0.32	-0.3	0.39	0.35	0.05	0.29	0.5	-0.34	0.55	-0.08	0.1	-0.06	-0.07	4
PF3D7_1243200	PFL2078w	conserved Plasmodium protein, unknown function	1	0.28	-0.13	-0.49	-0.14	-0.24	-0.11	-0.09	-0.48	-0.17	0.05	-0.43	-0.08	-0.28	-0.09	0.28	-0.54	4
PF3D7_1243800	2277.t00421, MAL12P1.419, PFL2105c	WD repeat-containing protein 82, putative	1	0.55	-0.48	0.3	0.77	-0.14	-0.22	-0.96	-0.33	-0.68	-0.15	-0.62	-0.38	-1.01	-0.05	-0.28	-0.09	4
PF3D7_1244000	2277.t00423, MAL12P1.421, PFL2115c	glucose inhibited division protein a homologue, putative	1	0.49	-0.88	0.19	-0.14	0.22	-0.04	-0.31	0.01	-0.49	0.06	-0.32	-0.46	-0.4	0.09	-0.42	-0.03	4
PF3D7_1244100	2277.t00424, MAL12P1.422, PFL2120w	N-alpha-acetyltransferase 15, NatA auxiliary subunit, putative	1	-0.21	-0.45	0.15	-0.09	-0.19	-0.39	-0.46	-0.32	-0.97	-0.36	-0.64	-0.74	-0.24	-0.62	-0.26	-0.11	4
PF3D7_1245200	2277.t00434, MAL12P1.432, PFL2170c	conserved Plasmodium membrane protein, unknown function	1	-0.08	-0.5	-0.28	-0.53	-0.13	0.05	0.07	-0.25	-0.42	-0.05	-0.68	-0.14	0.14	-0.57	-0.34	-0.72	4
PF3D7_1245300	2277.t00435, MAL12P1.433, PFL2175w	NEDD8-conjugating enzyme UBC12, putative	1	0.7	-0.52	-0.3	0.39	0.31	-0.27	-0.96	-0.37	-0.61	-0.17	-0.6	-1.04	-0.59	-0.13	-0.64	-0.09	4
PF3D7_1246700	2277.t00448, MAL12P1.447, PFL2240w	conserved Plasmodium protein, unknown function	1	0.28	-0.07	-0.44	-0.61	0.08	0.25	0.26	0.17	-0.24	0.14	-0.54	-0.61	0.43	0.18	-0.09	-0.15	4
PF3D7_1246800	2277.t00449, MAL12P1.448, PFL2245w	signal recognition particle receptor subunit beta, putative	1	0.29	-1.34	-0.12	-0.8	-0.19	-0.49	-0.02	-0.43	-0.9	-0.18	-1.08	-0.5	-0.1	-0.37	-0.05	-0.66	4
PF3D7_1248000	2277.t00460, MAL12P1.459, PFL2300w	tRNA-splicing endonuclease, putative	1	0.2	0.01	0.39	-0.98	0.39	-1.05	-0.09	-1.08	-0.47	-0.27	-0.79	-0.45	0.09	-0.06	0.28	-0.34	4
PF3D7_1248300	2277.t00463, MAL12P1.462, PFL2315c	conserved protein, unknown function	1	0.43	-1.16	0.08	-0.62	-0.17	-0.22	-0.48	-0.53	-0.74	0.14	-0.58	-0.42	-0.56	-0.24	-0.59	-0.57	4
PF3D7_1248500	2277.t00465, MAL12P1.464, PFL2325c	bax inhibitor 1, putative	1	-0.13	-0.57	-0.25	-0.12	-0.35	-0.22	0.28	-0.4	-0.09	0.07	-0.9	-0.17	-0.03	-0.26	-0.11	-0.31	4
PF3D7_1248900	2277.t00469, MAL12P1.468, PFL2345c	26S protease regulatory subunit 8, putative	1	0.06	-0.63	0.09	-0.52	0.02	-0.14	-0.09	-0.62	-0.49	-0.3	-0.89	-0.81	-0.18	-0.06	-0.34	-0.39	4
PF3D7_1249300	2277.t00473, MAL12P1.471, PFL2365w	protein phosphatase PPM4, putative	1	0.12	-0.09	0.01	-0.25	0.29	0.37	0.15	0.1	-0.33	0.32	-0.03	0.09	-0.07	0.2	-0.53	0.25	4
PF3D7_1249500	2277.t00475, MAL12P1.473, PFL2375c	protein CutA, putative	1	0.49	-0.38	0.55	-0.72	0.45	-0.24	-0.72	-0.3	-1.12	0.15	-1.25	-1.02	-0.23	0.17	-0.26	-0.1	4
PF3D7_1249600	2277.t00476, MAL12P1.474, PFL2380c	leucine-rich repeat protein	1	0.36	-0.48	0.5	-0.27	0.39	0.02	0.12	0.02	-0.23	-0.07	-0.06	0.05	0.16	0.12	-0.39	0.04	4
PF3D7_1249800	2277.t00478, MAL12P1.476, PFL2390c	THO complex subunit 2, putative	1	0.21	0.05	-0.02	-0.11	-0.06	0.05	-0.04	0.09	-0.41	-0.03	-0.36	-0.27	-0.13	-0.07	-0.28	-0.02	4
PF3D7_1250800	2277.t00488, MAL12P1.486, PFL2440w	DNA repair protein rhp16, putative	1	0.49	0.14	-0.03	-0.1	0.28	-0.07	-0.02	0.19	-0.28	0.13	-0.48	-0.53	0.21	0.23	0	-0.01	4
PF3D7_1251700	2277.t00497, MAL12P1.494, PFL2485c	tryptophan--tRNA ligase	1	0.28	-0.47	-0.56	0.3	-0.22	0.75	0.3	0.27	0.01	0.03	-0.28	-0.07	-0.31	-0.23	-0.38	-0.18	4
PF3D7_1252700	2277.t00505, MAL12P1.502, PFL2535w	Plasmodium exported protein (PHISTb), unknown function	1	-0.04	-0.96	0.37	-0.42	0.6	0.01	-0.53	0.29	-0.83	0.27	-0.68	-0.72	-0.7	0.26	-0.94	-0.02	4
PF3D7_1302900	PF13_0015	conserved protein, unknown function	1	0.16	-0.35	-0.63	-0.27	-0.16	0.46	-0.09	-0.02	-0.37	-0.02	-0.5	-0.41	0.2	-0.29	-0.41	-0.33	4
PF3D7_1303100	PF13_0016	methyltransferase, putative	1	0.48	-0.43	-0.28	-0.81	0.16	-0.09	0.66	0.16	-0.09	0.24	-0.73	-0.49	0.23	0.06	0.14	-0.52	4
PF3D7_1303200	MAL13P1.16	SNARE protein, putative	1	0.6	-1.36	0.19	-0.61	0.18	0.09	-0.57	-0.08	-0.17	0.28	-0.41	-0.16	-0.88	-0.06	-0.91	-0.23	4
PF3D7_1303500	PF13_0019	sodium/hydrogen exchanger	1	0.43	-0.49	0.68	0.09	0.24	-0.21	-0.66	-0.59	-0.41	-0.57	-0.22	-0.08	-0.68	-0.04	-0.06	0.12	4
PF3D7_1303600	MAL13P1.17	conserved Plasmodium protein, unknown function	1	0.4	0.34	0.4	0.21	0.35	0.72	-0.25	-0.45	-0.26	0.09	0.19	0	-0.29	-0.33	0	-0.12	4
PF3D7_1303800	MAL13P1.19	conserved Plasmodium protein, unknown function	1	0.62	-0.58	0.32	-1	0.13	0	0.11	0.58	0.15	0.6	-0.39	-0.09	0.35	0	-0.25	-0.08	4
PF3D7_1304000	MAL13P1.21	condensin complex subunit 2, putative	1	-0.06	-0.48	0.16	-0.19	0.02	-0.04	0.1	-0.31	0.1	-0.04	-0.06	0.03	-0.01	-0.06	0.04	-0.03	4
PF3D7_1304600	MAL13P1.25	conserved Plasmodium protein, unknown function	1	0.45	-0.04	0.12	-0.33	0.57	0.73	0.43	0.37	-0.16	0.22	-0.26	-0.36	0.42	-0.13	0.04	-0.25	4
PF3D7_1305000	PF13_0024	MCL1 domain-containing protein, putative	1	0.27	-0.28	0.33	-0.64	0.34	-0.18	-0.2	-0.21	-0.63	-0.12	-0.55	-0.57	0.17	-0.13	-0.67	-0.19	4
PF3D7_1305100	PF13_0025	conserved protein, unknown function	1	0.07	-0.25	0.3	-1.12	0.34	-0.12	0.61	-0.19	0.2	0.25	-0.19	-0.07	0.65	0.2	-0.17	0.01	4
PF3D7_1305600	PF13_0028	site-2 protease S2P, putative	1	0.62	-0.94	0.04	-0.48	0.03	0.11	0.47	-0.48	-0.32	0.03	-0.68	-0.44	-0.22	-0.14	-0.5	-0.49	4
PF3D7_1305900	PF13_0031	conserved Plasmodium protein, unknown function	1	-0.39	-0.95	-0.77	-0.59	-0.6	0.06	0.21	-0.05	-0.24	-0.06	-0.75	-0.46	-0.48	-0.46	-0.62	-0.54	4
PF3D7_1306100	MAL13P1.30	conserved Plasmodium protein, unknown function	1	0.6	-0.73	0.22	-0.63	0.35	0.08	-0.05	-0.26	0.23	0.11	-0.1	-0.42	-0.4	0.36	0.29	-0.04	4
PF3D7_1306200	PF13_0032	conserved protein, unknown function	1	0.25	-0.51	0.22	-1.37	0.56	-0.75	0.49	-0.77	-0.89	-0.01	-1.48	-1.14	0.43	0.53	0.14	-0.12	4
PF3D7_1306300	MAL13P1.31	SAM dependent methyltransferase, putative	1	0.49	0.2	0.32	0.19	0.58	0.65	0.14	0.14	-0.35	0.13	-0.32	-0.41	0.11	0.27	-0.11	-0.04	4
PF3D7_1306400	PF13_0033	26S protease regulatory subunit 10B, putative	1	0.52	-0.54	0.2	-0.47	0.23	0.07	0.49	0.1	0.02	0.07	-0.75	-0.43	0.36	0.26	0.39	-0.07	4
PF3D7_1307700	PF13_0041, PF13_0046	TOM1-like protein, putative	1	-0.16	0.17	0.35	-0.02	0.32	0.08	-0.27	-0.01	-0.2	-0.19	0.31	0.04	-0.1	-0.15	0.18	0.3	4
PF3D7_1308100	PF13_0043	CCAAT-binding transcription factor, putative	1	0.69	0.02	-0.12	-0.25	0.27	-0.04	0.48	0.16	0.04	0.01	-0.29	-0.2	0.32	-0.04	0.13	-0.21	4
PF3D7_1308400	MAL13P1.39	conserved Plasmodium protein, unknown function	1	0.23	-0.23	0.36	-0.61	0.24	-0.48	-0.5	-0.17	-0.69	-0.01	-0.66	-0.81	-0.16	-0.12	-0.41	-0.19	4
PF3D7_1308600	MAL13P1.41, PF13_0046	conserved Plasmodium protein, unknown function	1	-0.53	-0.23	-0.07	-0.49	-0.03	0.08	0.4	0.04	0.13	-0.01	-0.13	0.06	0.39	-0.4	-0.28	-0.26	4
PF3D7_1308800	MAL13P1.42	tyrosine recombinase	1	0.64	-1.03	0.23	-0.25	0.41	0.03	-0.14	0.4	0.19	0.4	-0.25	-0.31	-0.42	0.31	-0.15	0.13	4
PF3D7_1309200	MAL13P1.44	protein phosphatase PPM6, putative	1	-0.15	-0.13	-0.01	-0.23	-0.23	-0.04	-0.17	-0.37	-0.11	-0.38	-0.44	-0.33	-0.05	-0.49	-0.33	-0.33	4
PF3D7_1309800	PF13_0054	conserved protein, unknown function	1	0.63	-0.76	-0.03	0.3	-0.11	-0.01	-0.06	0.43	0.2	0.32	-0.23	-0.14	0	0.29	-0.21	-0.18	4
PF3D7_1310500	MAL13P1.50	ER membrane protein complex subunit 7, putative	1	0.14	-0.4	-0.41	-0.32	-0.04	-0.53	-0.42	-0.6	-0.41	0.01	-1.04	-0.65	-0.52	-0.37	-0.39	-0.55	4
PF3D7_1310900	PF13_0059	mitochondrial ribosomal protein S15 precursor, putative	1	0.1	-0.12	-0.23	-0.06	-0.18	0.32	0.2	0.18	0.28	0.18	-0.24	-0.03	-0.04	0.23	0.39	0.08	4
PF3D7_1311300	PF13_0061	ATP synthase subunit gamma, mitochondrial	1	0.38	-0.8	-0.1	-0.36	0.31	0.08	-0.64	-0.34	-1.53	0.06	-1.25	-0.35	-0.64	0.04	-0.75	-0.23	4
PF3D7_1311400	PF13_0062	AP-1 complex subunit mu-1	1	-0.12	-0.06	-0.17	-0.33	-0.19	-0.22	0.37	-0.43	-0.39	-0.19	-1.03	-0.83	-0.18	-0.13	-0.38	-0.43	4
PF3D7_1311900	PF13_0065	V-type proton ATPase catalytic subunit A	1	-0.04	-1.09	-0.5	-0.44	-0.39	-0.16	0	-0.24	-0.02	0.05	-0.98	-0.53	-0.68	-0.27	-1.12	-0.56	4
PF3D7_1312600	PF13_0070	2-oxoisovalerate dehydrogenase subunit alpha, mitochondrial, putative	1	-0.18	-0.79	0.05	-0.39	-0.23	0.71	0.85	0.07	0.2	-0.23	-0.08	0.32	0.23	-0.12	-0.06	-0.05	4
PF3D7_1313400	PF13_0077	DEAD box helicase, putative	1	0.28	-0.24	-0.02	-0.35	-0.1	0.58	0.56	0.17	-0.03	0.05	-0.37	-0.23	0.26	-0.03	0.35	-0.02	4
PF3D7_1314000	MAL13P1.72	conserved protein, unknown function	1	0.18	0.18	0.19	-0.48	0.32	0.29	0.69	0.2	-0.07	0.02	-0.31	-0.19	0.39	0.05	0.22	-0.09	4
PF3D7_1314300	MAL13P1.74	MACRO domain-containing protein, putative	1	0.72	-0.22	-0.1	0	0.27	0.67	1.01	0.25	-0.16	0.14	-0.7	-0.42	0.16	0.42	0.12	0	4
PF3D7_1317100	PF13_0095	DNA replication licensing factor MCM4	1	0.15	-1.58	0.03	-0.73	0.24	-0.55	-0.39	-0.25	-0.26	0.05	-0.47	-0.19	-0.33	0.24	-0.55	-0.19	4
PF3D7_1317400	PF13_0099	zinc finger protein, putative	1	-0.15	-0.23	-0.12	0.46	-0.01	-0.04	-0.01	0.71	0.58	-0.07	-0.32	-0.16	-0.1	0.48	-0.76	-0.01	4
PF3D7_1317600	MAL13P1.90	conserved Plasmodium protein, unknown function	1	0.53	0.17	0.3	-0.21	0.59	0	0.19	0.18	-0.44	0.12	-0.49	-0.54	0.52	0.4	0.05	0	4
PF3D7_1319700	MAL13P1.105	protein phosphatase PP2A regulatory subunit A, putative	1	-0.14	-0.8	-0.22	-0.23	-0.25	0.56	0.78	0.26	0.6	0.21	0.07	0.6	0.15	-0.37	-0.3	-0.32	4
PF3D7_1320400	PF13_0118	type I signal peptidase	1	0.35	-0.23	-0.23	-0.03	0.22	0.4	-0.11	0.28	-0.15	0.33	-0.36	-0.09	-0.14	0.14	-0.49	-0.19	4
PF3D7_1320800	PF13_0121	dihydrolipoyllysine-residue succinyltransferase component of 2-oxoglutarate dehydrogenase complex	1	0.07	-1.18	-0.51	-0.52	-0.05	0.08	0.49	0.05	0.32	0.36	-0.32	0.12	0.07	-0.05	-0.46	-0.21	4
PF3D7_1321500	MAL13P1.118	3',5'-cyclic nucleotide phosphodiesterase, putative	1	0.79	-0.84	0.89	-0.3	0.44	-0.19	-0.44	-1	-0.76	-0.6	-0.63	-0.57	-0.61	0.05	-0.21	-0.1	4
PF3D7_1322000	MAL13P1.121	nucleoside-diphosphatase, putative	1	0.38	-1.18	0.46	-0.86	0.69	-0.58	0.02	-0.57	-0.8	-0.03	-0.62	-0.49	-0.37	0.32	-0.29	-0.06	4
PF3D7_1322200	MAL13P1.123, MAL13P1.124	conserved Plasmodium protein, unknown function	1	0.08	-0.8	0.16	-0.38	0.06	0.04	0.21	0.21	0.16	0.11	0.02	0.2	-0.09	-0.05	-0.26	-0.03	4
PF3D7_1323600	PF13_0134	conserved protein, unknown function	1	0.3	-0.52	-0.34	-0.77	0.06	-0.24	-0.07	0	0.15	0.34	0.04	0.06	0.1	0.15	-0.15	-0.09	4
PF3D7_1323700	MAL13P1.130	glideosome associated protein with multiple membrane spans 1	1	0.34	-2.32	0.67	-0.44	0.06	-0.59	-0.23	-1	0.01	-0.6	-0.63	0.21	-0.79	-0.19	-0.21	-0.18	4
PF3D7_1324500	MAL13P1.134	DEAD box helicase, putative	1	0.23	0.15	0.25	-0.15	0.33	0.17	0.51	0.12	0.11	0	-0.24	-0.09	0.53	-0.01	0.02	-0.06	4
PF3D7_1324800	PF13_0140	dihydrofolate synthase/folylpolyglutamate synthase	1	0.38	-0.45	-0.09	-0.18	0.14	-0.72	0.06	-0.09	-0.19	-0.05	-0.96	-0.64	0.15	0.48	0.57	-0.08	4
PF3D7_1325500	MAL13P1.138	conserved Plasmodium protein, unknown function	1	0.52	0	0.21	-0.27	0.45	0.02	0.08	0.12	-0.44	-0.01	-0.61	-0.81	0.32	0.17	0.3	-0.07	4
PF3D7_1325700	MAL13P1.139a	conserved Plasmodium protein, unknown function	1	0.78	-0.51	0.09	-0.26	0.21	1.48	0.74	0.39	0.28	0.43	-0.45	-0.21	0.34	0.14	-0.11	-0.05	4
PF3D7_1326200	MAL13P1.550	conserved Plasmodium protein, unknown function	1	0.58	-0.22	0.15	0.19	-0.02	0.19	0.12	0.29	-0.18	0.5	-0.57	0.23	-0.07	0.37	0.1	0.04	4
PF3D7_1326800	MAL13P1.365	syntaxin, Qa-SNARE family	1	0.02	-0.12	0.09	-0.41	0.02	0.26	0.39	-0.23	-0.22	-0.15	-0.41	-0.24	0.15	0.04	0.28	0	4
PF3D7_1328000	MAL13P1.151	conserved Plasmodium protein, unknown function	1	0.27	-0.32	0.3	-0.97	0.62	-0.31	0.3	-0.15	0.09	0.21	0.36	0.44	0.59	0.16	0.32	0.02	4
PF3D7_1328100	PF13_0156	proteasome subunit beta type-7, putative	1	0.51	-0.28	0.03	-0.59	0.56	-0.1	0.51	-0.01	-0.06	-0.02	-0.69	-0.73	0.44	0.21	0.24	-0.22	4
PF3D7_1328300	PF13_0154	conserved protein, unknown function	1	-0.03	-1.89	0.33	-0.66	0.27	-0.26	-0.49	-0.86	-0.24	-0.21	-0.26	-0.37	-0.78	0.08	-0.1	-0.01	4
PF3D7_1328400	MAL13P1.150	conserved protein, unknown function	1	0.26	-0.28	-0.39	-0.16	-0.32	0.24	0.14	0.04	-0.25	0.13	-0.75	-0.4	0.09	-0.29	-0.22	-0.28	4
PF3D7_1329100	MAL13P1.148	myosin F, putative	1	-0.18	-1.28	-0.31	-0.6	-0.24	-0.06	-0.39	-0.19	-0.6	-0.15	-0.43	-0.33	-0.68	-0.2	-0.85	-0.1	4
PF3D7_1329800	MAL13P1.157	conserved Plasmodium protein, unknown function	1	0.41	-0.4	0.16	-0.23	0.31	0.11	-0.58	-0.29	-0.99	-0.28	-0.39	-0.58	-0.29	-0.04	-0.19	-0.19	4
PF3D7_1330000	MAL13P1.159	PITH domain-containing protein, putative	1	0.49	-0.08	-0.37	-0.02	0.02	0.09	-0.17	0	-0.1	0.28	-0.57	-0.45	-0.08	-0.03	-0.16	-0.26	4
PF3D7_1330100	MAL13P1.160	conserved Plasmodium protein, unknown function	1	0	-1.07	-0.34	-0.54	0.21	0.32	-0.04	0.03	-0.04	0.06	-0.21	-0.34	-0.63	0.46	-0.39	0.21	4
PF3D7_1330200	MAL13P1.161	conserved Plasmodium protein, unknown function	1	0.46	-0.84	-0.37	-0.51	0.15	0.17	0.03	-0.29	-0.31	-0.17	-0.77	-0.86	-0.02	0.31	0.17	-0.13	4
PF3D7_1330400.1	MAL13P1.163	ER lumen protein retaining receptor 1, putative, unspecified product	1	0.23	-0.11	0.24	-0.31	-0.12	-0.53	0.38	-1.04	-0.5	-0.28	-1.13	-0.41	-0.08	-0.03	0.21	-0.57	4
PF3D7_1330700	MAL13P1.165	GPI transamidase subunit PIG-U, putative	1	0.74	-0.72	0.35	-0.17	0.45	0.18	0	0.12	-0.2	0.42	-0.29	0.25	-0.22	0.09	-0.31	-0.13	4
PF3D7_1331100	MAL13P1.166	DNA polymerase theta, putative	1	0.01	-0.6	0.12	0.1	-0.18	0.08	-0.47	-0.59	-0.32	-0.39	-0.32	-0.17	-0.99	-0.33	-0.22	-0.16	4
PF3D7_1331300	MAL13P1.167	signal peptidase complex catalytic subunit SEC11	1	0.51	-0.34	0.41	-0.76	0.23	0.17	0.45	-0.44	-0.19	-0.01	-0.88	-0.45	-0.07	0.17	-0.4	-0.23	4
PF3D7_1332300	PF13_0174	trafficking protein particle complex subunit 2, putative	1	0.4	-0.24	-0.14	-0.15	-0.19	-0.24	0.08	-0.56	-0.33	-0.39	-0.44	-0.45	-0.22	0.13	0.26	-0.29	4
PF3D7_1332600	PF13_0176	DNA-(apurinic or apyrimidinic site) lyase 1, putative	1	0.25	-0.44	0.26	-0.56	0.33	-0.17	0.35	-0.21	-0.29	-0.24	-0.52	-0.41	0.26	0.5	0.7	0.14	4
PF3D7_1333000	PF13_0180	20 kDa chaperonin	1	0.27	-0.71	-0.7	-0.17	-0.39	0.69	0.44	0.26	-0.34	0.06	-1.02	-0.3	-0.22	-0.22	-0.03	-0.4	4
PF3D7_1333200	PF13_0182	ubiquitin-activating enzyme	1	0.39	-0.65	0.17	-0.55	-0.04	-0.14	-0.42	-0.26	-0.91	0.03	-1.03	-0.86	-0.39	0.01	-0.39	-0.38	4
PF3D7_1333500	PF13_0183	conserved Plasmodium protein, unknown function	1	0.37	-0.32	-0.29	-0.2	0.01	0.04	-0.04	0.14	0.21	0.32	0.28	0.27	0.11	0.38	0.23	0.02	4
PF3D7_1333900	PF13_0187	conserved Plasmodium protein, unknown function	1	0.81	-0.07	0.87	-0.57	1	0.06	-0.13	0.05	-0.7	0.21	-0.53	-0.8	0.16	0.25	-0.24	0.2	4
PF3D7_1334100	PF13_0189	conserved protein, unknown function	1	-0.14	-0.14	0.24	-0.67	0.43	-0.14	0.01	-0.02	-0.45	-0.07	-0.29	-0.16	0.28	0.27	-0.77	-0.04	4
PF3D7_1334300	PF13_0191	MSP7-like protein	1	-0.33	-0.49	-0.79	-0.38	-0.38	-0.14	0.28	0.36	0.2	-0.01	-0.5	-0.52	0.11	-0.38	-0.22	-0.49	4
PF3D7_1334500	PF13_0192	MSP7-like protein	1	0.2	-0.35	0.6	-0.2	0.9	-0.54	-0.56	0.16	-0.7	0.27	-0.82	-1.02	-0.13	0.17	-0.53	0.01	4
PF3D7_1334600	PF13_0193	MSP7-like protein	1	-0.98	0.02	0.56	-0.28	0.58	-0.8	0.69	0.38	-0.3	0.25	-0.96	-0.8	0.59	0.66	-0.34	0.26	4
PF3D7_1335700	PF13_0199	conserved oligomeric Golgi complex subunit 3, putative	1	0.16	-0.03	0.33	-0.54	0.61	0.17	0.19	0.1	-0.17	0.18	-0.21	-0.25	0.33	0.32	0.06	0.21	4
PF3D7_1337000	MAL13P1.184	mitochondrial intermediate peptidase, putative	1	0.03	-0.45	-0.36	0.18	-0.04	0.6	-0.47	0.1	-0.52	0.25	-0.02	-0.02	-0.38	-0.25	-0.95	-0.06	4
PF3D7_1337100	MAL13P1.185, PF13_0206	protein kinase 6	1	0.31	-0.72	-0.97	-0.34	-0.51	0.24	0.32	0.32	0.06	0.26	-0.67	-0.18	0.39	-0.5	-0.08	-0.63	4
PF3D7_1337200	MAL13P1.186, PF13_0207	1-deoxy-D-xylulose 5-phosphate synthase	1	0.12	0.1	0.06	-0.41	0.37	-0.08	-0.7	0.06	-1.11	0.03	-0.94	-1.15	-0.07	-0.11	-1.04	-0.36	4
PF3D7_1338100	MAL13P1.190	26S proteasome regulatory subunit RPN3, putative	1	0.09	-1.39	-0.08	-0.63	0.16	0.07	-0.44	-0.31	-0.85	0.15	-1.25	-0.62	-0.46	0.06	-1.04	-0.25	4
PF3D7_1338500	MAL13P1.192	conserved Plasmodium protein, unknown function	1	0.1	-0.79	-0.13	-0.65	0.31	0.24	-0.2	0.13	0.04	0.11	0.35	0.23	0.11	-0.02	-0.07	-0.16	4
PF3D7_1338600	MAL13P1.193	conserved protein, unknown function	1	0.04	-0.03	0.09	-0.26	0.18	-0.25	0.31	-0.24	-0.06	-0.25	0.35	-0.02	0.27	0.13	0.47	0.32	4
PF3D7_1338700	MAL13P1.194	conserved protein, unknown function	1	0.7	0.55	1.03	-0.31	1.32	-0.37	-0.29	-0.17	-0.16	0.37	0.13	0.09	-0.34	0.77	0.12	0.46	4
PF3D7_1339600	MAL13P1.201	conserved Plasmodium protein, unknown function	1	-0.13	-0.06	0.01	-0.49	0.47	0.15	0.37	0.13	-0.05	0.03	-0.05	-0.26	0.37	-0.02	0.35	0.09	4
PF3D7_1339900	PF13_0218	ABC transporter B family member 5, putative	1	-0.09	-1.16	-0.27	-0.49	-0.03	0.19	-0.13	-0.08	-0.19	0.01	-0.1	0.01	-0.77	0.15	-0.56	-0.15	4
PF3D7_1342200	PF13_0230	conserved Plasmodium membrane protein, unknown function	1	0.3	-0.12	-0.32	-0.43	0.09	0.6	0.78	0.43	0.01	-0.08	-0.37	-0.24	0.59	-0.39	0.12	-0.33	4
PF3D7_1342500	MAL13P1.212	sporozoite protein essential for cell traversal	1	-0.67	-0.52	-0.37	-0.51	-0.12	0.1	0.04	-0.12	0.08	-0.13	-0.18	-0.03	0.01	-0.33	-0.68	-0.22	4
PF3D7_1343000	MAL13P1.214	phosphoethanolamine N-methyltransferase	1	0.38	-1.07	0.99	-1.13	0.24	-1.6	-1.36	-0.26	-1.11	1.48	-2.33	-1.89	0.06	0.61	-0.59	0.35	4
PF3D7_1343200	PF13_0236	tRNA guanosine-2'-O-methyltransferase, putative	1	0.13	0.06	0.05	-0.02	-0.23	-0.18	-0.5	-0.29	-0.46	-0.07	-0.54	-0.3	-0.27	-0.23	-0.41	-0.31	4
PF3D7_1343600	MAL13P1.218	UDP-N-acetylglucosamine pyrophosphorylase, putative	1	0.3	-0.1	-0.3	-0.33	0.03	-0.05	0.28	-0.22	-0.26	0.06	-0.73	-0.5	0.26	-0.09	-0.44	-0.52	4
PF3D7_1344800	MAL13P1.221, PF13_0240	aspartate carbamoyltransferase	1	0.22	-0.42	-0.7	-0.08	-0.21	-0.13	-0.65	0.06	-0.21	0.41	-0.53	-0.28	-0.04	-0.05	-0.26	-0.27	4
PF3D7_1345200	PF13_0241	rhomboid protease ROM6, putative	1	0.49	-0.09	0.12	-0.35	0.55	0.58	0.75	0.13	-0.29	0.23	-0.4	-0.65	0.32	0.49	0.18	0.17	4
PF3D7_1345700	PF13_0242	isocitrate dehydrogenase [NADP], mitochondrial	1	0.23	-1.54	-0.3	-0.61	0.1	0.11	0.12	-0.05	-0.43	0.17	-0.91	-0.55	-0.53	-0.18	-0.91	-0.46	4
PF3D7_1345800	PF13_0243	conserved Plasmodium protein, unknown function	1	-0.04	-0.28	-0.49	-0.13	-0.14	0.01	-0.25	-0.06	-0.37	0.15	-0.44	-0.15	-0.38	-0.38	-0.71	-0.36	4
PF3D7_1345900	MAL13P1.229	kinetochore protein SPC25, putative	1	0.21	-0.96	-0.48	-0.75	0.14	0.19	0.46	-0.08	0.15	0.29	-0.02	0.45	0.39	0.28	0.65	0.01	4
PF3D7_1346200	MAL13P1.232	nuclear import protein MOG1, putative	1	-0.12	-0.65	-0.48	0.13	-0.52	1.39	0.34	0.27	-0.66	0.05	0.19	0.27	-0.46	-0.67	-1.48	-0.18	4
PF3D7_1346400	MAL13P1.234	VPS13 domain-containing protein, putative	1	0.42	-0.58	0.29	-0.46	0.02	-0.01	-0.33	0.2	-0.05	0.04	-0.21	-0.12	-0.39	-0.08	-0.53	-0.02	4
PF3D7_1346900	PF13_0249	conserved Plasmodium protein, unknown function	1	-0.09	-0.51	0.33	-0.59	0.11	-0.32	0.52	-0.6	0.13	-0.24	0.17	0.07	0.13	0.06	0.35	-0.31	4
PF3D7_1347900	MAL13P1.239	conserved Plasmodium protein, unknown function	1	-0.03	-0.04	-0.01	-0.35	0.29	0.22	-0.05	-0.17	-0.77	0.06	-0.59	-0.29	-0.33	-0.22	-0.49	-0.32	4
PF3D7_1348500	MAL13P1.244	TBC domain protein, putative	1	0.12	-1.31	-0.18	-0.78	-0.15	-0.03	0.32	-0.17	0.1	0.02	-0.14	0.29	-0.29	-0.17	0	-0.09	4
PF3D7_1350200	MAL13P1.253	small nuclear ribonucleoprotein E, putative	1	0.21	0.47	-0.14	0.29	0.19	0.68	-1.25	0.1	-0.75	0.25	-0.52	-0.41	-0.53	0.17	-1.46	0	4
PF3D7_1350500	PF13_0265	conserved Plasmodium protein, unknown function	1	0	-0.17	0.15	-0.11	0.23	-0.17	-0.11	-0.4	-0.36	-0.16	-0.23	-0.43	-0.19	0.09	-0.19	0.04	4
PF3D7_1351200	MAL13P1.258	conserved Plasmodium protein, unknown function	1	0.42	0.13	0.4	-0.38	0.63	0.24	-0.15	0.04	-0.57	0.36	-0.72	-0.74	-0.06	0.21	-0.45	0.02	4
PF3D7_1352500	PF13_0272	thioredoxin-related protein, putative	1	1.03	-0.62	0.85	-0.48	1	0.11	-0.19	-0.09	0.19	0.86	-0.71	-0.48	0.82	1.01	-0.62	0.7	4
PF3D7_1353300	PF13_0277	conserved Plasmodium protein, unknown function	1	0.4	-0.25	0.33	-0.06	0.57	0.07	-0.12	0.33	-0.13	0.14	0.35	-0.08	0.01	0.49	0.38	0.29	4
PF3D7_1353800	PF13_0282	proteasome subunit alpha type-4, putative	1	0.22	-0.23	-0.03	-0.15	0.29	0.57	-0.47	0.35	-0.35	0.21	-0.28	-0.45	-0.57	0.24	-0.76	0.11	4
PF3D7_1354200	PF13_0285	phosphoinositide phosphatase SAC1	1	-0.2	-1.05	0.04	-0.48	-0.22	-0.14	-0.34	-0.5	-0.38	0.03	0.38	0.23	-0.54	0	-0.3	-0.09	4
PF3D7_1356400	PF13_0302	phosphatase 2A regulatory subunit-related protein, putative	1	0.37	-0.66	0.24	-0.56	0.34	0.46	0.45	-0.01	-0.21	0.34	0.02	0.33	0.05	-0.23	-0.87	-0.09	4
PF3D7_1357200	MAL13P1.281	glutamate--tRNA ligase	1	0.64	-0.29	0.34	-0.19	0.41	-0.09	0.12	0.14	0.12	0.36	-0.06	0.1	0.01	0.56	0.25	0.12	4
PF3D7_1357500	PF13_0308	DNA helicase, putative	1	0.26	-0.26	0.29	-0.35	0.2	-0.45	0.11	-0.55	-0.34	-0.43	-0.41	-0.33	-0.05	-0.2	-0.28	-0.18	4
PF3D7_1358700	MAL13P1.288	YOP1-like protein, putative	1	0.44	0.28	0.65	-0.04	0.43	-0.33	-0.04	-0.61	-0.09	-0.22	-0.89	-0.49	-0.01	0.14	0.03	-0.39	4
PF3D7_1359600	MAL13P1.295	conserved Plasmodium protein, unknown function	1	-0.21	-0.62	-0.11	-0.86	0.15	-0.18	-0.18	0.18	-0.46	0.12	-0.63	-0.7	0.1	0.27	-0.13	0.01	4
PF3D7_1360300	MAL13P1.300	conserved Plasmodium protein, unknown function	1	0.71	0.11	-0.04	-0.23	0.24	0.65	0.21	0.31	-0.01	0.47	-0.64	-0.28	0.45	0.29	0.38	-0.24	4
PF3D7_1360700	MAL13P1.302, PF13_0321, PF3D7_1360600	E3 SUMO-protein ligase PIAS, putative	1	-0.17	0.03	-0.18	-0.39	-0.04	0.05	-0.1	-0.26	-0.63	-0.15	-0.88	-0.75	-0.34	-0.18	-0.68	-0.28	4
PF3D7_1361900	PF13_0328	proliferating cell nuclear antigen 1	1	0.18	-1.67	-0.26	-1.25	0.38	-0.4	-0.36	-0.31	-0.57	0.02	-1.05	-0.27	-0.25	-0.25	-1.17	-0.62	4
PF3D7_1362500	MAL13P1.311	exonuclease, putative	1	0.38	-0.22	0.25	-0.45	0.44	0.13	-0.18	-0.27	-0.64	-0.07	-0.17	-0.34	-0.24	0.23	0.21	-0.02	4
PF3D7_1362800	MAL13P1.314, MAL13P1.315	conserved Plasmodium protein, unknown function	1	0.26	-0.86	0.78	-0.31	0.2	-0.81	-0.52	-0.63	-0.25	-0.29	-0.14	0.03	-0.62	-0.11	0.07	-0.02	4
PF3D7_1363100	PF13_0333	conserved Plasmodium protein, unknown function	1	0.35	0.41	0.51	-0.09	0.28	-0.03	-0.04	-0.23	-0.17	-0.1	-0.59	-0.4	0.34	0.19	-0.09	-0.21	4
PF3D7_1363400	PF13_0335	polyubiquitin binding protein, putative	1	-0.14	-0.22	-0.19	-0.06	-0.3	0.21	0.6	-0.27	-0.61	-0.22	-0.79	-0.25	-0.13	-0.48	-0.78	-0.62	4
PF3D7_1363500	PF13_0336	DNase I-like protein, putative	1	0.55	-0.56	0.48	-0.38	0.51	0.57	0.1	-0.11	-0.5	0.05	-0.09	-0.14	-0.07	-0.06	-0.79	0.17	4
PF3D7_1364000	MAL13P1.321	conserved protein, unknown function	1	0.32	-0.09	0.77	-0.02	0.24	-0.25	-0.75	-0.6	-0.73	-0.42	-0.25	-0.29	-1.27	-0.13	-0.7	-0.42	4
PF3D7_1364100	PF13_0338	6-cysteine protein	1	-0.12	-1.7	0.42	-1.19	0.43	-0.78	0.03	-1.49	-0.74	-0.35	-1.01	-0.88	-0.48	0.33	-0.49	-0.01	4
PF3D7_1364600	MAL13P1.324	aldehyde reductase, putative	1	0.42	0.34	0.59	-0.72	0.58	-0.35	0.11	-0.17	0.26	0.03	-0.08	-0.08	-0.24	0.2	-0.26	0	4
PF3D7_1364700	MAL13P1.325	WD repeat-containing protein, putative, pseudogene	1	-0.1	-0.41	-0.28	-0.65	-0.44	0.31	0.55	-0.41	0.16	-0.05	-0.56	-0.08	0.16	-0.18	0.52	-0.41	4
PF3D7_1365800	MAL13P1.330	conserved Plasmodium protein, unknown function	1	0.24	-0.42	0.51	-0.14	0.26	-0.05	-0.36	-0.42	-0.59	-0.03	-0.25	-0.09	-0.58	-0.3	-0.23	0.34	4
PF3D7_1366400	PF13_0348	rhoptry protein RHOP148	1	0.11	-0.01	-0.21	-0.17	0.23	0	0.27	0.28	0.12	0.32	0	-0.09	0.33	-0.02	-0.13	-0.01	4
PF3D7_1366500	PF13_0349	nucleoside diphosphate kinase	1	-0.04	-1.73	-0.9	-1.33	-0.17	0.43	0.44	-0.27	-1.28	0.05	-1.87	-0.95	-0.02	-0.17	-0.2	-0.57	4
PF3D7_1367500	PF13_0353	NADH-cytochrome b5 reductase, putative	1	0.18	-0.89	0.03	-0.64	0.07	-0.94	-0.54	-0.58	0.15	0.32	0.58	0.38	-0.01	0.82	0.61	0.05	4
PF3D7_1368000	MAL13P1.342a	conserved protein, unknown function	1	0.53	-0.16	0.39	-0.23	0.4	-0.42	0.25	-0.83	-0.12	-0.38	-0.51	-0.33	0.22	0.23	0.99	-0.21	4
PF3D7_1368100	MAL13P1.343	26S proteasome regulatory subunit RPN11, putative	1	0.77	-0.97	0.43	-0.23	0.44	0.77	-0.6	-0.06	-0.55	0.3	-0.6	-0.06	-0.56	0.32	-0.61	0.25	4
PF3D7_1368400	PF13_0356	ribosomal protein L1, putative	1	-0.01	0.08	0.08	-0.3	0.08	-0.01	0.43	-0.31	0.06	0.01	-0.1	-0.24	0.12	-0.09	0.4	-0.17	4
PF3D7_1369000	MAL13P1.348	glycosylphosphatidylinositol anchor attachment 1 protein, putative	1	-0.08	-0.47	-0.18	-0.39	-0.29	0.23	0.01	-0.39	-0.47	-0.05	-0.62	-0.2	-0.97	-0.39	-1.14	-0.4	4
PF3D7_1369200	MAL13P1.349	conserved Plasmodium protein, unknown function	1	-0.14	-0.07	-0.08	-0.17	-0.03	-0.14	-0.32	-0.17	-0.51	-0.02	0.16	0.09	-0.27	-0.15	-0.59	-0.04	4
PF3D7_1369400	MAL13P1.351	conserved Plasmodium protein, unknown function	1	-0.19	-0.57	-0.24	-0.59	-0.38	0.66	0.43	0.13	-0.59	0.22	-0.33	0.28	-0.14	-0.6	-0.86	-0.13	4
PF3D7_1371500	MAL13P1.461	probable protein, unknown function	1	-0.15	-0.33	0.2	-1.23	0.06	-0.24	0.07	-0.47	-1.03	-0.26	-1.35	-1.16	0.41	-0.25	0.46	-0.17	4
PF3D7_1401700	PF14_0019	conserved Plasmodium protein, unknown function	1	0.03	-0.43	-0.28	-0.11	-0.46	0.57	0.07	-0.71	-0.51	-0.74	-0.12	0.41	0.07	0.37	1.71	0.23	4
PF3D7_1401800	PF14_0020	choline kinase	1	0.15	-0.85	0.45	-0.5	0.3	0.27	0.54	-0.16	0.4	0.07	-0.07	0.32	0.11	0.58	0.39	0.31	4
PF3D7_1402000	1396.t00764, PF14_0021, PF14_0022	conserved Plasmodium protein, unknown function	1	0.24	-0.62	-0.59	-0.1	-0.4	0.27	-0.26	-0.01	-0.04	0.21	-0.79	-0.49	-0.46	-0.32	-0.55	-0.59	4
PF3D7_1402900	PF14_0029a	conserved Plasmodium protein, unknown function	1	0.09	0.57	1.11	0.03	0.41	0.01	-0.13	-0.27	-0.26	-0.23	0.13	-0.19	0.18	-0.14	0.43	0.11	4
PF3D7_1403100	PF14_0031a	condensin complex subunit 1, putative	1	0.23	-1.04	0.14	-0.63	0.12	0.22	0.25	0.22	0.26	0.42	-0.06	0.21	-0.06	0.38	-0.37	0.07	4
PF3D7_1405000	PF14_0047	conserved Plasmodium protein, unknown function	1	-0.13	-0.09	-0.01	0.1	0.09	0.02	-0.23	-0.25	-0.28	-0.06	0.04	-0.06	-0.53	0.29	0	0.18	4
PF3D7_1405200	PF14_0049	trafficking protein particle complex subunit 1, putative	1	0.25	-0.56	0.57	-0.21	0.81	0.32	-0.31	0.27	-0.21	0.04	0.12	-0.01	-0.35	-0.02	0.01	-0.02	4
PF3D7_1405300	PF14_0050	conserved Plasmodium protein, unknown function	1	0.03	-0.08	0.34	-0.47	0.22	-0.05	0.18	-0.05	0.08	0.2	-0.16	0.34	0.38	-0.1	-0.47	-0.17	4
PF3D7_1405400	PF14_0051	DNA mismatch repair protein, putative	1	0.37	-0.23	0.06	-0.19	0.26	0.26	0.07	0.21	-0.08	0.01	-0.22	-0.03	0.1	-0.03	-0.37	-0.17	4
PF3D7_1405600	PF14_0053	ribonucleoside-diphosphate reductase small chain, putative	1	0.62	-1.31	0.05	-0.61	0.17	-0.2	-0.09	-0.44	-0.38	0.1	-0.9	-0.36	-0.43	-0.11	-0.72	-0.41	4
PF3D7_1405700	PF14_0054	RING zinc finger protein, putative	1	-0.3	-0.45	0.1	-0.22	-0.34	0.23	0.23	-0.12	0.32	-0.13	0.19	0.57	0.05	-0.38	0.09	0.13	4
PF3D7_1406400	PF14_0061	pentatricopeptide repeat domain-containing protein, putative	1	0.24	-1.25	0.03	-0.89	0.53	-0.28	-0.33	-0.41	-0.78	0.16	-0.66	-0.68	-0.73	0.33	-0.07	0.03	4
PF3D7_1406600	PF14_0063	ATP-dependent Clp protease regulatory subunit ClpC	1	0.56	-0.23	0.46	-0.65	0.51	-0.23	0.08	-0.13	-0.33	0.13	-0.56	-0.54	0.33	0.46	0.28	0.28	4
PF3D7_1406700	PF14_0064	vacuolar protein sorting-associated protein 29	1	0.27	-0.95	-0.2	-0.62	-0.22	0.04	0.32	-0.48	-0.35	-0.45	-1.31	-0.67	-0.12	-0.47	-0.57	-0.71	4
PF3D7_1408400	PF14_0081	FANCJ-like helicase, putative	1	0.33	-0.25	0	-0.5	0.41	0.13	-0.28	0.12	-0.59	0.38	-0.26	-0.16	0.09	-0.44	-0.78	-0.08	4
PF3D7_1408700	PF14_0084	conserved protein, unknown function	1	0.16	0.15	0.09	-0.38	-0.15	-0.2	-0.03	0.06	-0.25	0.13	-0.43	-0.2	-0.16	-0.38	-0.56	-0.31	4
PF3D7_1409400	PF14_0091, PF14_0092	conserved protein, unknown function	1	0.5	-0.89	0.65	-0.42	0.3	-0.13	-1	-0.89	-0.96	0.07	-0.26	0.23	0.21	-0.23	-0.5	-0.02	4
PF3D7_1409700	PF14_0095	conserved protein, unknown function	1	-0.02	0	0.03	-0.19	0.09	0.36	0.44	0.01	-0.28	0.09	-0.25	-0.06	0.2	-0.1	0.14	-0.08	4
PF3D7_1411300	PF14_0111	DnaJ protein, putative	1	0.13	0.16	-0.05	-0.18	0.04	-0.29	0.01	-0.35	-0.16	-0.25	-0.25	-0.57	-0.14	-0.07	0.65	-0.07	4
PF3D7_1412100	PF14_0120	mini-chromosome maintenance complex-binding protein, putative	1	-0.21	-0.66	0.36	-0.61	0.21	-0.25	0.17	-0.07	-0.24	0	-0.17	-0.23	-0.05	0.1	-0.26	0.19	4
PF3D7_1412300	PF14_0122	nuclear transport factor 2, putative	1	0.32	-0.68	-0.62	-0.55	-0.21	-0.06	0.51	-0.32	-0.46	0.13	-1.65	-1.25	-0.23	-0.28	-0.42	-0.76	4
PF3D7_1413500	PF14_0133	FeS assembly ATPase SufC	1	0.69	-0.64	0.31	-0.65	0.4	-0.25	-0.39	-0.38	-0.39	-0.05	-0.75	-0.53	-0.32	0.1	0.12	-0.11	4
PF3D7_1414000	1396.t00644, PF14_0138	26S proteasome regulatory subunit RPN13, putative	1	0.5	-0.8	0.07	-0.35	0.28	0.38	0.72	0.41	0.23	0.47	-0.79	0.27	0.56	0.33	0.36	0.05	4
PF3D7_1415000	PF14_0148	uracil-DNA glycosylase	1	0.49	-0.23	0.23	-0.44	0.49	-0.45	0.06	-0.11	0.23	-0.05	-0.23	-0.21	0.47	0.5	0.86	0	4
PF3D7_1415300	PF14_0151	RNA-binding protein Nova-1, putative	1	-0.07	-0.18	0.62	0.1	0.07	0.11	-0.37	-0.42	0.14	-0.29	0.31	-0.03	-0.56	0.07	-0.27	-0.06	4
PF3D7_1415500	PF14_0153	conserved Plasmodium membrane protein, unknown function	1	0.34	-0.6	0.52	-0.7	0.34	-0.19	0.01	-0.36	-0.76	0	-0.68	-0.44	-0.4	0.19	-0.54	-0.14	4
PF3D7_1415600	PF14_0154	conserved Plasmodium protein, unknown function	1	0.09	0.19	0.34	-0.01	0.52	0.54	0.32	0.14	-0.35	0.03	-0.02	-0.2	0.21	0.09	-0.35	0.03	4
PF3D7_1417800	PF14_0177	DNA replication licensing factor MCM2	1	0.15	-1.81	0.03	-0.74	0.25	-0.4	-0.04	-0.22	-0.15	0.13	-0.11	0.12	-0.56	0.14	-0.76	-0.19	4
PF3D7_1420200	PF14_0196	myosin-specific chaperone UNC, putative	1	-0.01	-0.63	0.52	-0.09	0.13	-0.21	-0.15	-0.36	0.02	-0.24	0.31	0.15	-0.21	0.11	0.38	0.22	4
PF3D7_1420600	PF14_0200	pantothenate kinase 1, putative	1	0.46	-0.21	0.17	0.06	0.39	-0.06	-0.2	0.36	-0.43	0.29	-0.32	-0.55	-0.27	0.59	0.37	0.2	4
PF3D7_1421900	PF14_0211	copper transporter, putative	1	0.75	-0.89	0.53	-0.74	0.41	-0.38	-0.08	-0.91	-0.75	0.05	-1.25	-0.5	0.16	0.35	0.59	-0.07	4
PF3D7_1425200	PF14_0232	enoyl-CoA hydratase, putative	1	0.23	-0.78	-0.11	-0.58	0.08	0.05	-0.07	-0.23	-0.89	-0.06	-0.7	-0.54	-0.14	-0.07	-0.53	-0.34	4
PF3D7_1425300	PF14_0233	conserved Plasmodium protein, unknown function	1	-0.03	-0.7	0.04	-0.37	0.15	-0.52	-0.1	0.17	-0.06	0.2	-0.37	-0.56	0.46	0.28	0.57	0.22	4
PF3D7_1426700	PF14_0246	phosphoenolpyruvate carboxylase	1	-0.13	-0.22	0.53	-0.3	-0.02	-0.17	-0.01	-0.29	0.08	0	0.32	0.55	0.17	-0.12	-0.95	-0.06	4
PF3D7_1427300	PF14_0252	conserved Plasmodium protein, unknown function	1	0.14	-0.79	0.2	-1.02	0.31	0.08	-0.1	-0.12	-0.7	0.46	0.36	0.18	0.05	0.25	-0.32	0.18	4
PF3D7_1427600	PF14_0255	CorA-like Mg2+ transporter protein, putative	1	0.3	-0.18	-0.36	-0.47	-0.06	0.68	1.01	-0.24	-0.46	-0.24	-0.91	-0.5	0.37	-0.1	0.16	-0.24	4
PF3D7_1427700	PF14_0255a, PF14_255a, PF14_255a:1:pep, PF14_255a:mRNA:1	conserved Plasmodium protein, unknown function	1	1.16	-1.04	0.22	-0.43	0.56	-0.34	-0.55	-0.3	-0.55	0.18	-0.83	-0.66	-0.78	0.06	-0.13	-0.39	4
PF3D7_1427900	PF14_0257	leucine-rich repeat protein	1	0.5	-1	-0.03	-0.74	0.7	0.29	0.65	0.56	0.63	0.57	-0.47	-0.1	0.49	0.48	-0.27	-0.01	4
PF3D7_1428700	PF14_0266	heme/steroid binding domain containing protein, putative	1	0.48	-0.48	0.23	-0.1	0.4	0.05	-0.43	0.63	-0.19	0.54	-0.12	-0.36	-0.48	0.58	-0.01	0.18	4
PF3D7_1428900	2298.t00771, PF14_0268	conserved Plasmodium protein, unknown function	1	0.23	-0.13	0.05	-0.54	0.34	-0.05	0.54	-0.17	-0.05	-0.04	-0.23	-0.17	0.47	0.32	0.32	-0.09	4
PF3D7_1429800	PF14_0277	coatomer subunit beta, putative	1	-0.25	0.27	-0.01	-0.16	0.08	-0.06	-0.15	-0.4	-0.69	-0.35	-0.79	-0.48	-0.3	-0.33	-0.7	-0.34	4
PF3D7_1429900	PF14_0278	ADP-dependent DNA helicase RecQ	1	0	-0.35	-0.05	-0.25	-0.07	-0.13	-0.15	-0.2	-0.34	0.06	0.5	0.18	-0.11	0.22	-0.2	0.15	4
PF3D7_1430600	PF14_0285	endonuclease/exonuclease/phosphatase family protein, putative	1	0.32	-0.14	0.05	-0.92	0.08	-0.1	0.23	-0.06	-0.38	0.1	-0.47	-0.12	0.71	-0.22	-0.2	-0.32	4
PF3D7_1431800	PF14_0297	apyrase, putative	1	-0.09	-0.58	-0.28	-0.2	0.15	-0.14	-0.32	0.03	-0.89	-0.09	-0.8	-0.46	-0.63	-0.36	-0.84	-0.26	4
PF3D7_1432000	PF14_0300	syntaxin, Qa-SNARE family	1	0.12	-0.07	-0.33	-0.66	0.22	-0.19	0.33	-0.21	-0.47	-0.13	-0.87	-0.66	0.39	0.02	-0.11	-0.25	4
PF3D7_1432800	PF14_0310	HP12 protein homolog, putative	1	0.06	-0.31	0.22	-0.05	0.43	0.09	0.01	0.18	-0.35	0.04	-0.08	-0.1	0.07	0.25	-0.23	0.07	4
PF3D7_1433100	PF14_0312	HID1 domain-containing protein, putative	1	0.4	-0.24	0.1	-0.1	0.42	0.36	-0.63	-0.05	-0.53	0.33	-0.11	-0.12	-0.41	-0.13	-0.92	-0.21	4
PF3D7_1433400	PF14_0315	zinc finger protein, putative	1	0.51	-0.42	0.68	-0.63	0.54	-0.26	-0.09	0.22	-0.21	0.18	-0.37	-0.49	0.23	0.33	0.1	0.04	4
PF3D7_1433600	1396.t00467, PF14_0317	signal peptidase complex subunit SPC1, putative	1	1.03	-1.08	0.24	-0.48	0.29	-0.2	0.15	0.02	0.06	0.48	-0.91	-0.51	0.08	0.5	0.26	0.08	4
PF3D7_1433700	PF14_0318	conserved Plasmodium protein, unknown function	1	0.28	-0.3	0.21	-0.74	0.19	-0.04	-0.1	0.03	-0.43	0.1	-0.75	-0.64	0.24	0.06	0.2	-0.2	4
PF3D7_1433800	PF14_0319	conserved Plasmodium protein, unknown function	1	0.18	-0.15	0.37	-0.78	0.28	-0.27	-0.01	-0.44	-0.5	-0.29	-0.61	-0.55	0.16	-0.23	0.07	-0.31	4
PF3D7_1434000	PF14_0321	CCR4-associated factor 16, putative	1	0.49	0.09	0.12	0.57	0.27	0.24	-1.01	0.13	-1.11	0.21	-0.44	-0.81	-0.6	0.02	-0.19	-0.15	4
PF3D7_1434200	PF14_0323	calmodulin	1	0.44	-0.54	-0.01	-0.49	0.1	-0.43	-0.08	-0.75	-0.62	-0.37	-1.11	-1.13	-0.18	-0.23	0.22	-0.47	4
PF3D7_1434700	PF14_0328	mitochondrial import inner membrane translocase subunit TIM17, putative	1	-0.71	-0.43	0.01	-0.17	0.48	0.3	-0.06	0.15	-0.57	-0.07	-0.48	-0.73	-0.76	-0.56	-1.05	0.01	4
PF3D7_1435000	PF14_0331	cytochrome c oxidase assembly protein COX15, putative	1	0.54	-1.18	0.2	-0.1	0.15	-0.13	-0.29	-0.1	-0.62	0.1	-0.56	-0.28	-0.88	0.24	-0.49	-0.1	4
PF3D7_1435300	PF14_0334	glutamate synthase [NADH], putative	1	-0.27	-0.48	0.26	-0.14	0.04	-0.47	-0.5	-0.55	-0.08	-0.11	0.37	0.26	-0.43	0	-0.14	0.17	4
PF3D7_1436700	PF14_0347	conserved protein, unknown function	1	-0.23	-0.69	-0.07	-1.06	-0.15	0.09	0.34	-0.24	-0.44	0.31	-0.81	0.05	-0.05	-0.14	-0.65	-0.33	4
PF3D7_1436800	PF14_0348	ATP-dependent Clp protease proteolytic subunit	1	0.54	-0.66	0.01	-0.95	0.1	0.45	-0.1	0.13	0.11	0.46	-0.41	0.14	0.36	-0.05	-0.67	-0.29	4
PF3D7_1437000	PF14_0350	N-acetyltransferase, GNAT family, putative	1	-0.22	0	0.2	-0.08	0.21	-0.29	-0.71	-0.64	-0.69	-0.53	-0.3	-0.66	-0.28	-0.3	-0.04	-0.1	4
PF3D7_1437200	PF14_0352	ribonucleoside-diphosphate reductase large subunit, putative	1	0.02	-1.45	0.2	-0.96	0.46	-0.47	0.23	-0.44	0.26	0.19	0.11	0.45	0.08	0.18	-0.8	-0.09	4
PF3D7_1437600	PF14_0356	conserved protein, unknown function	1	0.29	-0.35	-0.29	-0.55	-0.22	0.18	0.27	-0.06	-0.06	0.4	-0.5	0.13	0.23	-0.38	0.06	-0.66	4
PF3D7_1438100	PF14_0361	translocation protein SEC62, putative	1	0.49	-0.75	0.37	-0.12	0.49	-0.2	-0.59	-0.71	-0.82	-0.23	-0.87	-0.79	-0.89	-0.01	-0.88	-0.31	4
PF3D7_1438400	PF14_0362, PF14_0363	metacaspase-2	1	-0.08	0.06	0.65	-0.12	0.28	-0.32	-0.24	-0.23	-0.09	-0.47	0.14	-0.23	0.31	-0.1	0.68	-0.04	4
PF3D7_1438700	PF14_0366	DNA primase small subunit	1	0.61	-1.3	-0.03	-0.42	0.17	-0.07	-0.01	-0.18	0.06	0.12	-0.19	0.34	-0.1	0.13	-0.17	-0.23	4
PF3D7_1439400	PF14_0373	cytochrome b-c1 complex subunit Rieske, putative	1	0.43	-1.14	0.27	-0.1	0.3	0.41	0.33	0.04	0.01	-0.09	-0.18	0.06	-0.71	0.06	-0.43	0.09	4
PF3D7_1439700	1396.t00406, PF14_0376	leucine carboxyl methyltransferase, putative	1	0.2	-0.95	-0.18	-0.64	-0.01	0.41	0.3	-0.4	-0.66	-0.12	-0.76	-0.22	-0.13	0.01	-0.72	-0.37	4
PF3D7_1440100	PF14_0380	conserved Plasmodium protein, unknown function	1	0.02	-0.63	0.27	-0.53	0.21	0.01	0.04	-0.34	-0.16	-0.06	-0.3	-0.1	0.03	0.05	-0.12	-0.07	4
PF3D7_1440200	PF14_0382	stromal-processing peptidase, putative	1	0.4	-0.64	0.09	-0.69	0.32	-0.18	-0.42	0.17	-0.61	0.31	-0.98	-1.01	-0.34	0.22	-0.49	0	4
PF3D7_1440300	PF14_0381	porphobilinogen synthase	1	0.54	-0.6	-0.08	0.05	0.21	0.58	0.36	0.23	0.13	-0.01	-0.07	-0.24	-0.33	0.32	-0.02	0.07	4
PF3D7_1440400	PF14_0383	zinc finger protein, putative	1	-0.15	-0.07	0.45	0.18	0.01	-0.79	-0.4	-0.76	-0.4	-0.6	-0.42	-0.56	-0.49	-0.09	-0.05	-0.19	4
PF3D7_1440700	PF14_0386	AP-3 complex subunit mu, putative	1	-0.1	-0.42	0.1	-0.77	-0.06	-0.17	0.15	-0.24	-0.57	-0.12	-0.73	-0.84	0.07	-0.08	-0.04	-0.29	4
PF3D7_1442800	PF14_0406	conserved Plasmodium protein, unknown function	1	-0.03	0.51	-0.03	-0.23	0.18	-0.39	-0.47	-0.86	-0.99	-0.68	-0.86	-0.8	-0.1	-0.08	0.54	-0.54	4
PF3D7_1443000	PF14_0408	serine/threonine protein kinase	1	0.26	-0.12	0.75	-0.31	0.5	-0.55	0.37	-0.33	0.02	-0.21	0.16	0.11	0.47	-0.07	0.54	-0.13	4
PF3D7_1443200	PF14_0410	heptatricopeptide repeat-containing protein, putative	1	-0.12	-0.38	-0.28	-0.28	-0.08	0.48	-0.04	0.05	-0.8	0.18	-0.22	-0.03	0.08	-0.1	-0.15	-0.02	4
PF3D7_1443400	PF14_0412	WD repeat-containing protein	1	0.24	-0.68	0.02	-0.79	0.23	-0.17	0.21	-0.42	-0.78	-0.2	-1.32	-1.2	-0.32	-0.22	-0.59	-0.5	4
PF3D7_1443500	PF14_0413	poly(A)-specific ribonuclease PARN, putative	1	-0.04	-0.37	-0.63	-0.56	-0.38	0.3	0.27	0.17	-0.29	-0.1	-0.32	-0.45	0.4	-0.09	-0.08	-0.37	4
PF3D7_1445300	PF14_0430	mitochondrial ribosomal protein S29 precursor, putative	1	0.29	0.2	0.08	0.09	0.09	0.54	0.42	0.13	-0.34	-0.09	-0.74	-0.16	0.04	0.06	-0.24	-0.05	4
PF3D7_1445800	1396.t00347, PF14_0435	conserved Plasmodium membrane protein, unknown function	1	0.02	-0.4	0.16	-0.67	0.05	-0.14	0.68	-0.4	-0.39	-0.16	-0.58	0.16	0.21	-0.26	0.45	-0.04	4
PF3D7_1448100	PF14_0457	conserved Plasmodium protein, unknown function	1	-0.12	0.03	0.3	0.07	0.53	-0.64	0.41	0.2	0.14	0.1	-0.27	-0.71	-0.36	-0.32	-0.05	0.08	4
PF3D7_1448300	PF14_0461	conserved protein, unknown function	1	-0.59	-0.02	0.18	-0.36	0.11	-0.76	-0.12	-0.22	-0.3	-0.31	-0.42	-0.6	0.04	-0.02	0.03	0.21	4
PF3D7_1448400	PF14_0462	ubiquitin-protein ligase, putative	1	0.41	-1.42	0.01	-0.69	0.1	0.21	0.34	0.03	0.17	0.39	-0.46	-0.08	-0.28	0.18	-0.5	-0.03	4
PF3D7_1449400	PF14_0470	crossover junction endonuclease MUS81, putative	1	0.27	0.13	0.21	-0.15	0.4	-0.04	0.22	0.22	0.02	-0.09	-0.2	-0.21	0.12	0.25	0.6	0.22	4
PF3D7_1450600	PF14_0481	S-adenosylmethionine-dependent methyltransferase, putative	1	-0.03	0.04	-0.03	0.06	-0.27	0.08	-0.65	-0.2	-0.4	-0.05	-0.45	-0.29	-0.55	-0.31	-0.7	-0.17	4
PF3D7_1450800	PF14_0483	conserved protein, unknown function	1	0.74	-0.6	0.31	0.2	0.43	0.41	0.21	0.23	0.01	0.29	-0.14	-0.18	-0.56	0.23	-0.42	-0.06	4
PF3D7_1450900	PF14_0484	acetyl-CoA acetyltransferase, putative	1	0.68	-1.27	-0.34	-0.98	0.1	-0.56	-0.17	-0.27	-0.55	0.13	-1.29	-1.29	-0.15	-0.22	-0.59	-0.77	4
PF3D7_1451700	PF14_0492	calcineurin subunit B	1	0.2	-0.95	0.5	-0.65	0.38	-0.69	-0.42	-1.22	-0.39	-0.5	-0.48	-0.06	-0.39	-0.22	0.21	-0.2	4
PF3D7_1452200	PF14_0497	aminomethyltransferase, putative	1	0.22	-0.09	0.2	0.28	0.01	0.22	0.02	-0.09	-0.45	-0.01	-0.44	-0.22	-0.38	-0.01	-0.06	-0.14	4
PF3D7_1452600	PF14_0501	conserved Plasmodium protein, unknown function	1	0.4	0.29	0.43	-0.1	0.17	0.26	0.19	-0.01	-0.13	-0.08	-0.21	-0.1	0.09	-0.15	0.18	-0.11	4
PF3D7_1453300	PF14_0506a	Yos1-like protein, putative	1	0.5	-0.09	0.61	-0.06	1.09	0.08	-0.75	-0.72	-0.9	0.2	-0.12	-0.24	-0.91	-0.63	-0.35	-0.68	4
PF3D7_1453400	PF14_0507	gamma-tubulin complex component, putative	1	-0.07	0.18	-0.04	-0.19	0.03	-0.03	-0.04	-0.21	-0.39	0.1	-0.26	-0.14	-0.19	-0.22	-0.49	-0.15	4
PF3D7_1453700	PF14_0510	HSP90 co-chaperone p23	1	0.18	-0.57	-0.75	-0.04	0.16	0.24	-0.11	0.94	0.31	0.24	-0.63	-0.44	-0.27	-0.04	-0.97	-0.18	4
PF3D7_1454100	PF14_0514	tRNA intron endonuclease, putative	1	0.67	-0.3	0.17	-0.67	0.3	-0.35	0.02	-0.62	-1.02	-0.28	-1.22	-1.16	0.09	0.42	0.27	-0.31	4
PF3D7_1454600	PF14_0519	mitochondrial ribosomal protein S11 precursor, putative	1	0.27	0.04	-0.18	-0.04	0.21	-0.12	0.09	-0.19	0.34	0.12	0.07	-0.27	0.06	-0.1	0.37	-0.17	4
PF3D7_1455200	PF14_0526	methyltransferase, putative, unspecified product	1	0.6	-0.59	0.02	-0.59	0.62	0.06	0.26	0.3	0.2	0.18	-0.46	-0.36	0.21	0.13	-0.2	-0.28	4
PF3D7_1455900	PF14_0791	polyprenol reductase, putative	1	0.01	-0.94	-0.04	-1.11	-0.05	-0.75	-0.36	-0.32	-0.07	0.32	-1.25	-0.4	0.08	-0.15	0.19	-0.18	4
PF3D7_1456100	PF14_0534	serine hydroxymethyltransferase	1	0.33	-0.32	-0.62	-0.52	-0.03	0.12	0.22	-0.07	-0.24	-0.09	-1.1	-0.43	-0.21	-0.51	-0.79	-0.81	4
PF3D7_1456200	PF14_0535	conserved Plasmodium protein, unknown function	1	0.11	-0.49	-0.33	-0.37	-0.01	0.28	0.02	-0.03	-0.52	-0.01	-0.64	-0.61	-0.48	-0.47	-0.57	-0.47	4
PF3D7_1456600	PF14_0539	mitochondrial ribosomal protein L28 precursor, putative	1	0.72	0.04	0.46	0.17	0.75	0.15	-0.22	0.16	0.07	-0.06	-0.16	-0.06	-0.23	0.49	0.61	0.03	4
PF3D7_1457000	PF14_0543	signal peptide peptidase	1	0.1	-0.99	0.17	-0.37	-0.05	0.14	-0.1	-0.64	-0.47	0.06	-0.64	-0.23	-0.18	0.04	-0.53	-0.37	4
PF3D7_1457600	PF14_0549	conserved Plasmodium protein, unknown function	1	0.22	0.45	0.25	0.34	0.51	0.28	-0.86	0.03	-0.64	-0.08	0.28	-0.38	-0.5	-0.06	-0.4	0.22	4
PF3D7_1457900	PF14_0552	conserved Plasmodium protein, unknown function	1	0.28	0.6	0.65	-0.25	0.53	-0.21	0.41	-0.33	-0.32	-0.25	-0.4	-0.51	0.47	0.13	0.41	0.04	4
PF3D7_1458200	PF14_0555	conserved Plasmodium protein, unknown function	1	1.13	0.44	0.94	0.49	0.98	0.47	-0.3	0.08	0.15	0.06	-0.19	-0.4	-0.67	0.03	-0.05	0.08	4
PF3D7_1458300	PF14_0556	conserved Plasmodium protein, unknown function	1	0.51	-0.74	1.06	-0.48	0.58	-0.79	-0.44	-0.93	-0.73	-0.29	-0.2	-0.36	-0.5	0.27	-0.38	0.18	4
PF3D7_1458700	PF14_0560	exonuclease V, mitochondrial, putative	1	0.21	-1.07	0.17	-0.4	-0.18	-0.29	-0.28	-0.28	0.25	0.07	-0.28	-0.17	-0.58	-0.14	0.01	-0.24	4
PF3D7_1459300	PF14_0566	OPA3-like protein, putative	1	0.31	0.09	0.63	-0.37	0.18	-0.88	-0.26	-1	-0.75	-0.79	-1.01	-0.97	-0.36	-0.03	0.14	-0.36	4
PF3D7_1459700	PF14_0570	pyridoxal 5'-phosphate synthase, putative	1	0.67	-0.59	-0.04	-0.32	0.45	0.54	-0.04	0.03	-0.95	-0.04	-0.98	-0.93	-0.04	0.05	-0.61	-0.2	4
PF3D7_1462300	PF14_0593	GTP-binding protein, putative	1	0.07	0.16	0.05	0.08	0.28	-0.12	-0.41	-0.06	-0.85	0.21	-0.63	-0.65	-0.47	-0.11	-0.99	-0.19	4
PF3D7_1463200	PF14_0601	replication factor C subunit 3, putative	1	-0.11	-1.57	-0.75	-1.21	-0.46	-0.01	0.61	-0.1	0.07	0.3	-0.46	0.02	-0.01	-0.37	-0.48	-0.18	4
PF3D7_1463300	PF14_0602	DNA polymerase alpha subunit B, putative	1	0.42	-1.63	0.01	-0.66	0.49	0.2	-0.19	-0.13	-0.17	0.27	-0.3	-0.19	-0.98	0	-0.53	-0.16	4
PF3D7_1463600	PF14_0604a	conserved Plasmodium protein, unknown function	1	1.08	-0.28	0.8	0.11	1.52	0.61	-0.79	0.21	-0.56	0.47	0	-0.51	-0.17	0.13	0.09	0.05	4
PF3D7_1464100	PF14_0609	conserved Plasmodium protein, unknown function	1	0.46	0.54	0.52	-0.56	0.5	0.44	0.46	-0.01	-0.82	-0.14	-0.96	-0.92	0.23	-0.23	0.21	-0.38	4
PF3D7_1464500	PF14_0613	conserved Plasmodium membrane protein, unknown function	1	0.04	-0.39	0.32	-0.72	0.32	-0.47	-0.23	-0.17	-0.37	0.06	-0.55	-0.56	-0.03	-0.09	-0.14	-0.04	4
PF3D7_1465000	PF14_0617	cytochrome c oxidase subunit ApiCOX25, putative	1	0.11	-0.55	0.15	-0.78	0.01	-0.1	0.77	-0.47	0.14	-0.14	-0.36	0.14	0.29	-0.1	0.6	-0.4	4
PF3D7_1465100	PF14_0618	conserved oligomeric Golgi complex subunit 6, putative	1	-0.06	0.56	0.58	-0.21	0.82	0.32	0.34	-0.27	-0.53	-0.25	-0.02	-0.24	0.37	-0.14	0.19	0.15	4
PF3D7_1467300	PF14_0641	1-deoxy-D-xylulose 5-phosphate reductoisomerase	1	0.88	-0.45	0.58	-0.22	0.8	-0.13	0.1	-0.27	-0.57	0.17	-0.63	-0.6	-0.36	0.38	-0.31	0.1	4
PF3D7_1467400	PF14_0642	50S ribosomal protein L22, apicoplast, putative	1	-0.03	-0.23	-0.1	-0.12	0.03	-0.2	0.01	-0.6	-0.45	-0.12	-0.44	-0.32	0	-0.12	0.34	-0.2	4
PF3D7_1467500	PF14_0643	DNA/RNA-binding protein KIN17, putative	1	0.27	0.32	0.05	0	0.37	0.27	-0.07	-0.08	-0.53	0.05	-0.22	-0.64	-0.12	-0.03	-0.25	0.09	4
PF3D7_1468200	PF14_0650	telomere length and silencing protein 1, putative	1	0.2	0.35	0.37	-0.08	0.21	-0.1	-0.68	0.08	-0.52	0.09	-0.3	-0.25	0.01	0.01	-0.39	0.11	4
PF3D7_1469000	PF14_0658	translation initiation factor IF-1	1	0.17	-0.35	-0.1	-0.55	0.17	0.04	0	-0.14	-0.34	0.41	-0.8	-0.46	0.11	-0.09	-0.09	-0.24	4
PF3D7_1469400	PF14_0662	nucleoside transporter 3, putative	1	0.16	-1.52	-0.85	-0.04	-1.07	1.29	0.55	-0.01	-0.12	0.2	-0.53	0.16	-0.67	-0.27	-0.99	-0.29	4
PF3D7_1469700	PF14_0665	mediator of RNA polymerase II transcription subunit 6, putative	1	0.3	-0.56	-0.2	-0.61	-0.28	-0.04	0.1	-0.3	-0.03	-0.14	-0.48	-0.27	0.31	-0.11	-0.04	-0.48	4
PF3D7_1470100	PF14_0668	conserved Plasmodium protein, unknown function	1	0.19	-0.72	-0.08	-0.29	-0.2	-0.03	-0.49	-0.11	-0.5	0.15	-0.69	-0.08	-0.42	-0.34	-0.77	-0.45	4
PF3D7_1470800	PF14_0675	conserved Plasmodium protein, unknown function	1	0.29	-0.3	0.64	-0.39	0.67	0.38	0.2	0.02	-0.08	0.14	0.04	-0.11	0.14	0.53	0.31	0.32	4
PF3D7_1471300	1396.t00096, PF14_0680	conserved Plasmodium protein, unknown function	1	0.95	-0.43	0.48	-0.22	0.45	0.11	0.05	0.15	-0.14	0.35	-0.41	-0.1	0.42	0.39	0.42	0.27	4
PF3D7_1471400	PF14_0681	diacylglycerol kinase, putative	1	0.22	-0.8	0.46	-0.39	0.33	-0.53	-0.1	-0.77	-0.27	-0.45	-0.33	-0.21	-0.11	-0.07	0.09	-0.09	4
PF3D7_1472400	PF14_0692	M1-family alanyl aminopeptidase, putative	1	0.63	0.46	0.26	0.39	0.22	0.35	-0.72	-0.12	-0.38	0.18	-0.39	-0.33	-0.06	0.27	0.22	0.15	4
PF3D7_1474100	PF14_0709	mitochondrial ribosomal protein L20 precursor, putative	1	0.79	-0.62	-0.07	-0.18	0.59	1.04	0.77	0.48	-0.18	-0.03	-0.32	-0.17	0.18	0.18	0.19	-0.13	4
PF3D7_1474800	PF14_0716	proteasome subunit alpha type-1, putative	1	0.01	-1.25	-0.4	-0.53	-0.08	0.14	-0.26	-0.28	-0.51	0.08	-0.82	-0.71	-0.6	0.1	-0.77	-0.33	4
PF3D7_1475000	PF14_0718	mediator of RNA polymerase II transcription subunit 31, putative	1	0.07	-0.48	-0.22	-0.29	-0.12	-0.58	-0.74	-0.3	-0.33	0.22	-0.15	-0.17	-0.67	0.02	-0.22	-0.29	4
PF3D7_1475100	PF14_0719	conserved Plasmodium protein, unknown function	1	-0.2	-0.21	-0.39	-0.37	-0.42	-0.32	-0.28	-0.26	-0.52	0.01	-0.8	-0.59	-0.34	-0.24	-0.15	-0.4	4
PF3D7_1475300	PF14_0721	cytochrome c oxidase assembly protein COX11, putative	1	0.62	-1.03	-0.14	-0.09	-0.13	0.16	0.04	-0.08	-0.26	-0.01	-0.55	-0.47	-0.28	-0.06	-0.25	-0.48	4
PFC10_API0021:tRNA	null		1	2.32	1.02	1.9	-0.81	1.8	1.22	0.12	-0.15	-1.45	0.49	-1.06	-1.92	1.46	0.02	-0.14	0.34	4
PFC10_API0023:tRNA	null		1	1.67	-0.19	1.63	-0.97	0.87	0.2	-0.92	-0.58	-1.56	0.28	-1.54	-2.31	0.28	0.1	-1.95	-0.24	4
PFC10_API0025:tRNA	null		1	1.74	0.06	1.37	-0.75	1.02	-0.04	-0.54	-0.68	-1.28	0.18	-1.49	-2.01	0.23	-0.21	-1.96	-0.52	4
PFC10_API0033	PFC10_API0033		1	1.5	-1.1	1.43	-0.61	0.62	1.79	-0.05	-0.04	-0.87	0.43	-0.27	-0.62	0.28	0.06	-0.95	-0.01	4
PFC10_API0036	PFC10_API0036		1	1.33	-1.07	1.44	-0.59	0.5	1.22	0.22	-0.15	-1.08	0.89	-0.73	-0.46	-0.04	-0.3	-1.02	-0.08	4
PFC10_API0044:tRNA	null		1	1.74	-0.71	0.68	-1.01	0.9	0.1	-0.6	-0.31	-0.98	0.58	-1.63	-2.18	-0.4	0.01	-1.16	-0.4	4
PFC10_API0054:tRNA	null		1	0.99	-0.79	0.7	0.47	0.86	-0.08	-0.71	-0.32	-0.13	-0.16	-0.5	-0.54	-0.6	-0.12	-0.1	-0.43	4
PF3D7_0100100	MAL1P4.01, PFA0005w	erythrocyte membrane protein 1, PfEMP1	1	0.11	0.85	0.3	0.63	0.06	-0.32	-0.07	-0.3	0	-0.39	-0.17	-0.25	-0.47	-0.1	0.2	-0.23	5
PF3D7_0100500	MAL1P4.05, PFA0025c	erythrocyte membrane protein 1 (PfEMP1), exon 1, pseudogene	1	-0.14	0.53	0.32	0.13	-0.17	-0.84	-0.35	-0.7	0.15	-0.58	-0.05	0.12	-0.24	-0.71	0.5	-0.46	5
PF3D7_0102700	MAL1P1.18, PFA0135w	merozoite-associated tryptophan-rich antigen	1	-0.73	1.13	-0.45	0.73	-1.01	-0.52	-0.75	-1.01	-0.41	-1.11	-0.23	-0.28	-0.56	-0.49	1.12	-0.17	5
PF3D7_0103300	MAL1P1.74, PFA0165c	conserved protein, unknown function	1	0.11	0.82	-0.29	0.28	0.02	-0.55	-0.44	-0.34	-0.2	-0.19	-0.19	-0.41	-0.03	-0.25	0.26	-0.21	5
PF3D7_0104500	MAL1P1.36, PFA0230c	conserved protein, unknown function	1	0.16	0.26	-0.46	0.2	-0.22	0.22	-0.04	0.43	-0.34	0.01	-0.66	-0.3	-0.15	-0.04	-0.62	-0.2	5
PF3D7_0104600	MAL1P1.37, PFA0235w	conserved Plasmodium protein, unknown function	1	0.1	0.97	-0.22	0.05	-0.03	0.43	0.48	-0.08	-0.24	-0.11	-0.42	-0.23	0.61	-0.66	0	-0.57	5
PF3D7_0105600	MAL1P1.46, PFA0275c	conserved Plasmodium protein, unknown function	1	-0.1	-0.02	-0.5	-0.14	-0.41	0.25	-0.21	0.01	-0.35	-0.01	-0.35	-0.12	-0.06	-0.24	-0.61	-0.15	5
PF3D7_0106400	MAL1P1.55, PFA0315w	pre-rRNA-processing protein TSR2, putative	1	-0.18	1.88	-0.53	1.05	-0.55	0.83	0.7	0.52	0.72	0.02	0.08	0.02	0.51	0.14	0	0.09	5
PF3D7_0106700	MAL1P1.58, PFA0330w	small ribosomal subunit assembling AARP2 protein	1	-0.22	0.39	-0.53	0.33	-0.34	0.01	-0.34	0.23	-0.15	0	-0.11	-0.13	-0.18	-0.28	-0.37	-0.08	5
PF3D7_0108300	MAL1P2.10, PFA0410w	conserved Plasmodium protein, unknown function	1	-0.43	0.66	-0.38	0.09	-0.18	-0.01	0.23	0.27	0.05	-0.06	-0.34	-0.14	0.33	-0.15	-0.29	-0.04	5
PF3D7_0108400	MAL1P2.12, PFA0415c	mitochondrial carrier protein, putative	1	-0.3	0.48	-0.7	0.43	-0.78	0.22	0.14	-0.24	0.23	-0.16	-0.24	-0.12	0.15	-0.15	0.35	-0.43	5
PF3D7_0110400	MAL1P2.30, PFA0505c	DNA-directed RNA polymerase II subunit RPB9, putative	1	-0.08	-0.24	-0.93	-0.15	-0.69	0.14	-0.1	-0.01	0.3	0.07	-0.41	-0.22	-0.2	-0.05	-0.6	-0.32	5
PF3D7_0110600	MAL1P2.32, PFA0515w	phosphatidylinositol-4-phosphate 5-kinase	1	-0.05	0.51	-0.23	0.35	-0.17	0	-0.46	-0.06	-0.07	-0.18	0.05	-0.22	-0.06	0.13	0.03	0.06	5
PF3D7_0110700	MAL1P2.33, PFA0520c	chromatin assembly factor 1 protein WD40 domain, putative	1	-0.27	-0.64	-0.91	0.04	-0.59	0.43	0.7	0.43	1.01	0.16	-0.23	1.05	0.4	-0.75	-0.64	-0.47	5
PF3D7_0110900	MAL1P2.35, PFA0530c	adenylate kinase-like protein 1	1	0.13	0.85	-0.58	0.33	-0.15	-0.33	0.33	-0.07	-0.33	-0.21	-0.92	-1.19	0.17	-0.24	0.21	-0.45	5
PF3D7_0112000	MAL1P3.01, PFA0580c	TatD-like deoxyribonuclease	1	0.09	0.55	-0.28	-0.2	0.02	0.16	-0.16	-0.18	-0.87	-0.12	-0.73	-0.8	0.03	-0.18	-0.36	-0.29	5
PF3D7_0113400	MAL1P3.10, PFA0640c	Plasmodium exported protein, unknown function	1	-0.05	0.74	-0.06	0.33	0.02	0.84	0.9	0.19	0.21	-0.27	0.02	0.15	0.47	-0.45	0.22	-0.18	5
PF3D7_0113800	MAL1P4.11, PFA0665w	DBL containing protein, unknown function	1	-0.66	1.06	-0.15	0.47	0.11	-0.59	-0.67	-0.47	-0.33	-0.63	-0.4	-0.55	-0.31	-0.39	-0.16	-0.43	5
PF3D7_0115700	MAL1P4.29, PFA0765c	erythrocyte membrane protein 1, PfEMP1	1	-0.14	0.33	0.28	0.12	0.41	-0.39	-0.04	0.06	-0.16	-0.13	-0.14	-0.32	0.1	0	0.1	0.06	5
PF3D7_0200100	PF02_0001, PFB0010w	erythrocyte membrane protein 1, PfEMP1	1	0.1	1.25	0.28	0.71	0.35	0	0.19	-0.13	0.14	-0.17	-0.02	-0.2	0.33	-0.23	0.54	-0.18	5
PF3D7_0201200	PF02_0012, PFB0060w	rifin	1	-1.9	1.76	-0.73	0.12	-0.32	0.06	1.24	-0.24	0.33	-0.53	-0.26	0.04	0.9	-0.69	0.04	-0.12	5
PF3D7_0201500	PF02_0015, PFB0075c	Plasmodium exported protein (hyp9), unknown function	1	0.15	0.65	-0.23	0.24	-0.18	-0.97	-0.72	-0.28	-0.89	-0.15	-0.84	-0.91	0.16	-0.01	0.51	-0.13	5
PF3D7_0202300	PF02_0023, PFB0110w	Plasmodium exported protein (hyp11), unknown function	1	-1.67	0.68	-0.01	-0.36	-0.01	0.06	0.57	-0.16	-0.33	-0.28	-0.64	-0.69	0.76	-0.15	-0.14	-0.06	5
PF3D7_0203700	PF02_0034, PFB0175c	protein MAK16, putative	1	-0.5	0.5	-0.68	0.26	-0.8	0.18	-0.34	-0.05	0.02	-0.09	-0.13	-0.14	0.2	-0.53	-0.56	-0.28	5
PF3D7_0206100	PF02_0057, PFB0270w	cysteine desulfuration protein SufE	1	0.13	0.52	-0.06	0.69	-0.12	-0.12	-0.72	-0.32	-0.65	-0.42	-0.48	-0.61	-0.46	0.01	-0.41	-0.05	5
PF3D7_0206300	PF02_0059, PF02_0060, PF3D7_0206400, PFB0279w, PFB0280w	pentafunctional AROM polypeptide, putative, pseudogene	1	-0.38	1.27	-0.61	1	-0.58	0.25	0.25	0.16	-0.25	-0.4	-0.48	-0.46	-0.03	-0.58	-0.09	-0.36	5
PF3D7_0206500	PF02_0061, PFB0285c	conserved Plasmodium protein, unknown function	1	-0.78	0.77	-0.76	-0.02	-0.37	-0.72	-0.19	-0.56	-0.49	-0.73	-0.2	-0.8	-0.25	-0.21	0.5	-0.32	5
PF3D7_0206600	PF02_0062, PFB0290c	DNA-directed RNA polymerase III subunit RPC10, putative	1	-0.22	0.61	-0.74	0.44	-0.79	0.03	-0.35	-0.41	-0.27	-0.28	-0.43	-0.16	-0.18	-0.23	0.63	-0.37	5
PF3D7_0206700	PF02_0063, PFB0295w	adenylosuccinate lyase	1	0.23	0.43	-0.17	0.43	-0.16	-0.22	-0.36	-0.24	-0.46	-0.04	-0.27	-0.28	-0.17	-0.05	0.65	0.02	5
PF3D7_0207300	PF02_0069, PFB0325c	serine repeat antigen 8	1	0.02	1.14	0.67	0.67	0.64	0.06	0.11	0.08	-0.36	-0.39	-0.35	-0.13	-0.02	-0.19	0.38	0.05	5
PF3D7_0208200	PF02_0078, PFB0370c	KRR1 small subunit processome component, putative	1	-0.4	0.97	-0.95	0.15	-0.85	0.14	-0.2	-0.04	-0.59	-0.18	-0.89	-0.58	0.27	-0.57	-0.24	-0.52	5
PF3D7_0208300	PF02_0079, PFB0375w	conserved Plasmodium protein, unknown function	1	-0.55	0.7	-0.69	0.48	-0.76	0.13	-0.05	-0.23	-0.49	-0.37	-0.53	-0.36	-0.59	-0.61	-0.2	-0.54	5
PF3D7_0209700	PF02_0092, PFB0440c	RING zinc finger protein, putative	1	-0.13	0.4	-0.35	0.93	0.07	0.19	-1.47	-0.05	-0.16	-0.41	0.5	-0.06	-1.3	-0.54	-0.59	0.06	5
PF3D7_0209900	PF02TR001, PF02TR001:ncRNA	unspecified product	1	0.16	1.02	-0.35	0.85	-0.28	0.32	0.12	-0.18	0.2	-0.32	-0.34	-0.19	0.24	0.2	1.09	0.06	5
PF3D7_0210500	PF02_0098, PFB0470w	conserved Plasmodium protein, unknown function	1	0	0.94	-0.1	0.07	0.07	0.44	0.44	0.15	0	-0.33	-0.25	-0.07	0.59	-0.52	-0.21	-0.26	5
PF3D7_0211100	PF02_0103, PFB0495w	conserved Plasmodium protein, unknown function	1	-0.38	-0.38	-0.57	-0.37	-0.76	0.03	0.26	-0.08	-0.12	-0.02	0.01	0.35	0.21	-0.51	-0.23	-0.57	5
PF3D7_0212200	PF02_0114, PFB0545c	ribosomal protein L12, mitochondrial, putative	1	0.45	0.04	-0.43	-0.11	-0.02	0.34	0.56	0.36	-0.05	0.09	-0.71	-0.68	0.42	-0.48	0.04	-0.18	5
PF3D7_0213700	PF02_0128, PFB0620w	conserved protein, unknown function	1	0.17	-0.58	-1.21	0.06	-0.83	0.67	0.26	0.4	0.6	0.66	0.12	0.47	-0.15	-0.04	-0.3	-0.26	5
PF3D7_0213800	PF02_0129, PFB0625w	conserved protein, unknown function	1	-1.17	0.03	-0.13	-0.17	-0.43	-0.12	-0.32	-0.77	-0.31	-0.34	0.84	0.52	0.03	-0.21	0.19	-0.01	5
PF3D7_0214500	PF02_0136, PFB0660w	conserved Plasmodium protein, unknown function	1	0.07	0.52	0.2	0.34	0	0.25	0.37	0.14	-0.18	0.42	-0.03	0	-0.28	0.28	-0.06	0.1	5
[truncated: 3,440 more rows]

## Sheet: Agilent array data
Agilent array data.
Platform:
GPL15130
AMAID:
Agilent-037237 P.falciparum_Pf3D7v7.1_Transcriptome_apimito
Scan protocol:
Agilent G2600D Microarray Scanner. Images were quantified using Agilent Feature Extraction Software (version 11.5.1.1).
Data processing:
Agilent Feature Extraction Software (v 11.5.1.1) was used for background subtraction.
Data Retrieval Options
Selected Result Sets
253723710079_1_1 Day -2 (13) (Gametocyte maturation): weight 1
253723710079_1_2 Day -1 (14) (Gametocyte maturation): weight 1
253723710079_1_3 Day 0 (15) (Gametocyte maturation): weight 1
253723710079_1_4 Day 1 (16) (Gametocyte maturation): weight 1
253723710079_2_1 Day 2 (17) (Gametocyte maturation): weight 1
253723710079_2_2 Day 3 (18) (Gametocyte maturation): weight 1
253723710079_2_3 Day 4 (19) (Gametocyte maturation): weight 1
253723710079_2_4 Day 5 (20) (Gametocyte maturation): weight 1
253723710080_1_1 Day 6 (21) (Gametocyte maturation): weight 1
253723710080_1_2 Day 7 (22) (Gametocyte maturation): weight 1
253723710080_1_3 Day 8 (23) (Gametocyte maturation): weight 1
253723710080_1_4 Day 9 (24) (Gametocyte maturation): weight 1
253723710080_2_1 Day 10 (25) (Gametocyte maturation): weight 1
253723710080_2_2 Day 11 (26) (Gametocyte maturation): weight 1
253723710080_2_3 Day 12(27) (Gametocyte maturation): weight 1
253723710080_2_4 Day 13 (28) (Gametocyte maturation): weight 1
Gene Selection: all genes or clones on arrays selected.
Control spots were not included.
Empty spots were not included.
(Row) Data Collapse and Retrieval
Row data were retrieved and averaged by : SUID
Selected annotations: SUID
Retrieved log(base 2) (REDsignal/GREENsignal)
Data Filtering Options
Selected Data Filters:
Spot is not flagged by experimenter
Data filters for AGILENT result sets
1: Red Intensity Is Well Above Background (0|1) = 1
2: Green Intensity Is Well Above Background (0|1) = 1
5: Plasmodb ID != NOT_UNIQUE
14422 suid(s) passed filters

## Sheet: GO enrichment clusters
Decreased clusters
Cluster 1
ID	Name	Bgd count	Result count	Result gene list	Pct of bgd	Fold enrichment	Odds ratio	P-value	Benjamini	Bonferroni
GO:0009405	pathogenesis	101	13	PF3D7_0101500,PF3D7_0302300,PF3D7_0412400,PF3D7_0412700,PF3D7_0420700,PF3D7_0601400,PF3D7_0632500,PF3D7_0712600,PF3D7_0809100,PF3D7_0833500,PF3D7_0935900,PF3D7_1200600,PF3D7_1302200,	12.9	5.91	7.46	1.9127e-07	2.52477e-05	2.52477e-05
GO:0044419	interspecies interaction between organisms	380	21	PF3D7_0100900,PF3D7_0101500,PF3D7_0114100,PF3D7_0201600,PF3D7_0302300,PF3D7_0324100,PF3D7_0412400,PF3D7_0412700,PF3D7_0420700,PF3D7_0532400,PF3D7_0601400,PF3D7_0632500,PF3D7_0712600,PF3D7_0713100,PF3D7_0809100,PF3D7_0831700,PF3D7_0832600,PF3D7_0833500,PF3D7_0935900,PF3D7_1200600,PF3D7_1302200,	5.5	2.54	3.05	4.93592e-05	0.00225818	0.00651541
GO:0051704	multi-organism process	381	21	PF3D7_0100900,PF3D7_0101500,PF3D7_0114100,PF3D7_0201600,PF3D7_0302300,PF3D7_0324100,PF3D7_0412400,PF3D7_0412700,PF3D7_0420700,PF3D7_0532400,PF3D7_0601400,PF3D7_0632500,PF3D7_0712600,PF3D7_0713100,PF3D7_0809100,PF3D7_0831700,PF3D7_0832600,PF3D7_0833500,PF3D7_0935900,PF3D7_1200600,PF3D7_1302200,	5.5	2.53	3.04	5.13224e-05	0.00225818	0.00677455
GO:0016337	single organismal cell-cell adhesion	57	7	PF3D7_0412400,PF3D7_0412700,PF3D7_0420700,PF3D7_0632500,PF3D7_0712600,PF3D7_0809100,PF3D7_1200600,	12.3	5.64	6.68	0.000204889	0.00676134	0.0270453
GO:0044406	adhesion of symbiont to host	165	11	PF3D7_0100900,PF3D7_0201600,PF3D7_0412400,PF3D7_0412700,PF3D7_0420700,PF3D7_0532400,PF3D7_0632500,PF3D7_0712600,PF3D7_0809100,PF3D7_0831700,PF3D7_1200600,	6.7	3.06	3.48	0.000823167	0.0181097	0.108658
GO:0020035	cytoadherence to microvasculature, mediated by symbiont protein	165	11	PF3D7_0100900,PF3D7_0201600,PF3D7_0412400,PF3D7_0412700,PF3D7_0420700,PF3D7_0532400,PF3D7_0632500,PF3D7_0712600,PF3D7_0809100,PF3D7_0831700,PF3D7_1200600,	6.7	3.06	3.48	0.000823167	0.0181097	0.108658
GO:0022610	biological adhesion	185	11	PF3D7_0100900,PF3D7_0201600,PF3D7_0412400,PF3D7_0412700,PF3D7_0420700,PF3D7_0532400,PF3D7_0632500,PF3D7_0712600,PF3D7_0809100,PF3D7_0831700,PF3D7_1200600,	5.9	2.73	3.06	0.0020946	0.0353608	0.276487
GO:0044403	symbiont process	335	16	PF3D7_0100900,PF3D7_0114100,PF3D7_0201600,PF3D7_0324100,PF3D7_0412400,PF3D7_0412700,PF3D7_0420700,PF3D7_0532400,PF3D7_0632500,PF3D7_0712600,PF3D7_0713100,PF3D7_0809100,PF3D7_0831700,PF3D7_0832600,PF3D7_1200600,PF3D7_1302200,	4.8	2.19	2.49	0.00214308	0.0353608	0.282886
GO:0044766	multi-organism transport	15	3	PF3D7_0114100,PF3D7_0324100,PF3D7_0713100,	20	9.18	11.54	0.00377716	0.0356132	0.498585
GO:1902579	multi-organism localization	15	3	PF3D7_0114100,PF3D7_0324100,PF3D7_0713100,	20	9.18	11.54	0.00377716	0.0356132	0.498585
GO:0044417	translocation of molecules into host	15	3	PF3D7_0114100,PF3D7_0324100,PF3D7_0713100,	20	9.18	11.54	0.00377716	0.0356132	0.498585
GO:0042000	translocation of peptides or proteins into host	15	3	PF3D7_0114100,PF3D7_0324100,PF3D7_0713100,	20	9.18	11.54	0.00377716	0.0356132	0.498585
GO:0051836	translocation of molecules into other organism involved in symbiotic interaction	15	3	PF3D7_0114100,PF3D7_0324100,PF3D7_0713100,	20	9.18	11.54	0.00377716	0.0356132	0.498585
GO:0051808	translocation of peptides or proteins into other organism involved in symbiotic interaction	15	3	PF3D7_0114100,PF3D7_0324100,PF3D7_0713100,	20	9.18	11.54	0.00377716	0.0356132	0.498585
GO:0051701	interaction with host	285	13	PF3D7_0100900,PF3D7_0114100,PF3D7_0324100,PF3D7_0412400,PF3D7_0412700,PF3D7_0420700,PF3D7_0632500,PF3D7_0712600,PF3D7_0713100,PF3D7_0809100,PF3D7_0832600,PF3D7_1200600,PF3D7_1302200,	4.6	2.09	2.31	0.00835373	0.0735128	1
GO:0075072	autophagy of symbiont cells involved in interaction with host	1	1	PF3D7_1302200,	100	45.89	inf	0.0217907	0.115905	1
GO:0075071	autophagy involved in symbiotic interaction	1	1	PF3D7_1302200,	100	45.89	inf	0.0217907	0.115905	1
GO:0016050	vesicle organization	1	1	PF3D7_0731100,	100	45.89	inf	0.0217907	0.115905	1
GO:0006900	vesicle budding from membrane	1	1	PF3D7_0731100,	100	45.89	inf	0.0217907	0.115905	1
GO:0034118	regulation of erythrocyte aggregation	190	9	PF3D7_0100900,PF3D7_0412400,PF3D7_0412700,PF3D7_0420700,PF3D7_0632500,PF3D7_0712600,PF3D7_0809100,PF3D7_0832600,PF3D7_1200600,	4.7	2.17	2.35	0.0218033	0.115905	1
GO:0020013	modulation by symbiont of host erythrocyte aggregation	190	9	PF3D7_0100900,PF3D7_0412400,PF3D7_0412700,PF3D7_0420700,PF3D7_0632500,PF3D7_0712600,PF3D7_0809100,PF3D7_0832600,PF3D7_1200600,	4.7	2.17	2.35	0.0218033	0.115905	1
GO:0022407	regulation of cell-cell adhesion	190	9	PF3D7_0100900,PF3D7_0412400,PF3D7_0412700,PF3D7_0420700,PF3D7_0632500,PF3D7_0712600,PF3D7_0809100,PF3D7_0832600,PF3D7_1200600,	4.7	2.17	2.35	0.0218033	0.115905	1
GO:0030155	regulation of cell adhesion	190	9	PF3D7_0100900,PF3D7_0412400,PF3D7_0412700,PF3D7_0420700,PF3D7_0632500,PF3D7_0712600,PF3D7_0809100,PF3D7_0832600,PF3D7_1200600,	4.7	2.17	2.35	0.0218033	0.115905	1
GO:0034110	regulation of homotypic cell-cell adhesion	190	9	PF3D7_0100900,PF3D7_0412400,PF3D7_0412700,PF3D7_0420700,PF3D7_0632500,PF3D7_0712600,PF3D7_0809100,PF3D7_0832600,PF3D7_1200600,	4.7	2.17	2.35	0.0218033	0.115905	1
GO:0044068	modulation by symbiont of host cellular process	192	9	PF3D7_0100900,PF3D7_0412400,PF3D7_0412700,PF3D7_0420700,PF3D7_0632500,PF3D7_0712600,PF3D7_0809100,PF3D7_0832600,PF3D7_1200600,	4.7	2.15	2.33	0.0231644	0.115905	1
GO:0044003	modification by symbiont of host morphology or physiology	193	9	PF3D7_0100900,PF3D7_0412400,PF3D7_0412700,PF3D7_0420700,PF3D7_0632500,PF3D7_0712600,PF3D7_0809100,PF3D7_0832600,PF3D7_1200600,	4.7	2.14	2.31	0.0238675	0.115905	1
GO:0051817	modification of morphology or physiology of other organism involved in symbiotic interaction	193	9	PF3D7_0100900,PF3D7_0412400,PF3D7_0412700,PF3D7_0420700,PF3D7_0632500,PF3D7_0712600,PF3D7_0809100,PF3D7_0832600,PF3D7_1200600,	4.7	2.14	2.31	0.0238675	0.115905	1
GO:0035821	modification of morphology or physiology of other organism	194	9	PF3D7_0100900,PF3D7_0412400,PF3D7_0412700,PF3D7_0420700,PF3D7_0632500,PF3D7_0712600,PF3D7_0809100,PF3D7_0832600,PF3D7_1200600,	4.6	2.13	2.3	0.0245858	0.115905	1
GO:0015909	long-chain fatty acid transport	2	1	PF3D7_0215300,	50	22.95	45.33	0.0431112	0.19623	1
Cluster 2
ID	Name	Bgd count	Result count	Result gene list	Pct of bgd	Fold enrichment	Odds ratio	P-value	Benjamini	Bonferroni
GO:0006810	transport	397	66	PF3D7_0104200,PF3D7_0104800,PF3D7_0106300,PF3D7_0112200,PF3D7_0204700,PF3D7_0209600,PF3D7_0210000,PF3D7_0210300,PF3D7_0217300,PF3D7_0310700,PF3D7_0312500,PF3D7_0316600,PF3D7_0319900,PF3D7_0405100,PF3D7_0418500,PF3D7_0507900,PF3D7_0508300,PF3D7_0519200,PF3D7_0523000,PF3D7_0523800,PF3D7_0524700,PF3D7_0526900,PF3D7_0530200,PF3D7_0614300,PF3D7_0709000,PF3D7_0710300,PF3D7_0730200,PF3D7_0807300,PF3D7_0…	16.6	2.36	3.05	5.70736e-12	2.38948e-09	4.24057e-09
GO:0051234	establishment of localization	398	66	PF3D7_0104200,PF3D7_0104800,PF3D7_0106300,PF3D7_0112200,PF3D7_0204700,PF3D7_0209600,PF3D7_0210000,PF3D7_0210300,PF3D7_0217300,PF3D7_0310700,PF3D7_0312500,PF3D7_0316600,PF3D7_0319900,PF3D7_0405100,PF3D7_0418500,PF3D7_0507900,PF3D7_0508300,PF3D7_0519200,PF3D7_0523000,PF3D7_0523800,PF3D7_0524700,PF3D7_0526900,PF3D7_0530200,PF3D7_0614300,PF3D7_0709000,PF3D7_0710300,PF3D7_0730200,PF3D7_0807300,PF3D7_0…	16.6	2.36	3.04	6.43197e-12	2.38948e-09	4.77895e-09
GO:0051179	localization	422	67	PF3D7_0104200,PF3D7_0104800,PF3D7_0106300,PF3D7_0112200,PF3D7_0204700,PF3D7_0209600,PF3D7_0210000,PF3D7_0210300,PF3D7_0217300,PF3D7_0310700,PF3D7_0312500,PF3D7_0316600,PF3D7_0319900,PF3D7_0405100,PF3D7_0418500,PF3D7_0507900,PF3D7_0508300,PF3D7_0519200,PF3D7_0523000,PF3D7_0523800,PF3D7_0524700,PF3D7_0526900,PF3D7_0530200,PF3D7_0614300,PF3D7_0709000,PF3D7_0710300,PF3D7_0730200,PF3D7_0807300,PF3D7_0…	15.9	2.26	2.88	3.37862e-11	8.36772e-09	2.51032e-08
GO:0008150	biological process	2645	234	PF3D7_0104200,PF3D7_0104800,PF3D7_0106300,PF3D7_0108000,PF3D7_0112200,PF3D7_0204400,PF3D7_0204700,PF3D7_0205900,PF3D7_0207500,PF3D7_0207700,PF3D7_0209600,PF3D7_0210000,PF3D7_0210300,PF3D7_0215700,PF3D7_0217300,PF3D7_0303100,PF3D7_0307100,PF3D7_0307200,PF3D7_0309500,PF3D7_0310700,PF3D7_0312500,PF3D7_0313100,PF3D7_0314300,PF3D7_0314400,PF3D7_0315100,PF3D7_0316600,PF3D7_0316700,PF3D7_0316800,PF3D7_0…	8.8	1.26	2	9.52531e-09	1.76933e-06	7.0773e-06
GO:0042221	response to chemical	134	29	PF3D7_0106300,PF3D7_0112200,PF3D7_0204700,PF3D7_0313100,PF3D7_0314300,PF3D7_0316600,PF3D7_0507700,PF3D7_0523000,PF3D7_0603300,PF3D7_0616000,PF3D7_0619400,PF3D7_0624000,PF3D7_0709000,PF3D7_0916500,PF3D7_0925700,PF3D7_1007700,PF3D7_1029600,PF3D7_1032500,PF3D7_1116200,PF3D7_1128400,PF3D7_1211900,PF3D7_1213800,PF3D7_1219600,PF3D7_1239700,PF3D7_1311800,PF3D7_1345500,PF3D7_1408000,PF3D7_1436600,PF3D7_1…	21.6	3.08	3.91	2.59064e-08	3.84969e-06	1.92484e-05
GO:0055085	transmembrane transport	92	23	PF3D7_0112200,PF3D7_0204700,PF3D7_0210000,PF3D7_0210300,PF3D7_0312500,PF3D7_0316600,PF3D7_0508300,PF3D7_0519200,PF3D7_0523000,PF3D7_0530200,PF3D7_0614300,PF3D7_0709000,PF3D7_1004800,PF3D7_1104800,PF3D7_1140100,PF3D7_1235200,PF3D7_1304200,PF3D7_1306600,PF3D7_1354400,PF3D7_1361100,PF3D7_1432100,PF3D7_1439000,PF3D7_1456800,	25	3.55	4.66	4.55715e-08	5.56295e-06	3.38596e-05
GO:0042592	homeostatic process	53	17	PF3D7_0624000,PF3D7_0713400,PF3D7_0802200,PF3D7_0823800,PF3D7_0922200,PF3D7_0923800,PF3D7_0931200,PF3D7_1006800,PF3D7_1104400,PF3D7_1140100,PF3D7_1223700,PF3D7_1306600,PF3D7_1345100,PF3D7_1362300,PF3D7_1419800,PF3D7_1454500,PF3D7_1456800,	32.1	4.56	6.53	5.241e-08	5.56295e-06	3.89407e-05
GO:0006511	ubiquitin-dependent protein catabolic process	77	20	PF3D7_0108000,PF3D7_0205900,PF3D7_0313100,PF3D7_0314300,PF3D7_0413600,PF3D7_0507700,PF3D7_0516700,PF3D7_0619400,PF3D7_0727400,PF3D7_0916500,PF3D7_1030500,PF3D7_1032500,PF3D7_1311500,PF3D7_1317000,PF3D7_1345500,PF3D7_1353900,PF3D7_1356300,PF3D7_1402300,PF3D7_1466300,PF3D7_1470900,	26	3.69	4.88	1.79725e-07	1.6692e-05	0.000133536
GO:0030163	protein catabolic process	93	22	PF3D7_0108000,PF3D7_0205900,PF3D7_0313100,PF3D7_0314300,PF3D7_0413600,PF3D7_0507700,PF3D7_0516700,PF3D7_0619400,PF3D7_0727400,PF3D7_0916500,PF3D7_1030500,PF3D7_1032500,PF3D7_1311500,PF3D7_1317000,PF3D7_1345500,PF3D7_1353900,PF3D7_1356300,PF3D7_1402300,PF3D7_1408000,PF3D7_1458000,PF3D7_1466300,PF3D7_1470900,	23.7	3.36	4.32	2.6027e-07	1.93381e-05	0.000193381
GO:0042493	response to drug	93	22	PF3D7_0106300,PF3D7_0112200,PF3D7_0204700,PF3D7_0316600,PF3D7_0523000,PF3D7_0603300,PF3D7_0616000,PF3D7_0624000,PF3D7_0709000,PF3D7_0925700,PF3D7_1007700,PF3D7_1029600,PF3D7_1116200,PF3D7_1128400,PF3D7_1211900,PF3D7_1213800,PF3D7_1219600,PF3D7_1239700,PF3D7_1311800,PF3D7_1408000,PF3D7_1436600,PF3D7_1471200,	23.7	3.36	4.32	2.6027e-07	1.93381e-05	0.000193381
GO:0043632	modification-dependent macromolecule catabolic process	80	20	PF3D7_0108000,PF3D7_0205900,PF3D7_0313100,PF3D7_0314300,PF3D7_0413600,PF3D7_0507700,PF3D7_0516700,PF3D7_0619400,PF3D7_0727400,PF3D7_0916500,PF3D7_1030500,PF3D7_1032500,PF3D7_1311500,PF3D7_1317000,PF3D7_1345500,PF3D7_1353900,PF3D7_1356300,PF3D7_1402300,PF3D7_1466300,PF3D7_1470900,	25	3.55	4.63	3.54729e-07	2.10419e-05	0.000263564
GO:0019941	modification-dependent protein catabolic process	80	20	PF3D7_0108000,PF3D7_0205900,PF3D7_0313100,PF3D7_0314300,PF3D7_0413600,PF3D7_0507700,PF3D7_0516700,PF3D7_0619400,PF3D7_0727400,PF3D7_0916500,PF3D7_1030500,PF3D7_1032500,PF3D7_1311500,PF3D7_1317000,PF3D7_1345500,PF3D7_1353900,PF3D7_1356300,PF3D7_1402300,PF3D7_1466300,PF3D7_1470900,	25	3.55	4.63	3.54729e-07	2.10419e-05	0.000263564
GO:0006508	proteolysis	176	32	PF3D7_0108000,PF3D7_0205900,PF3D7_0207500,PF3D7_0207700,PF3D7_0313100,PF3D7_0314300,PF3D7_0320700,PF3D7_0413600,PF3D7_0507700,PF3D7_0516700,PF3D7_0527300,PF3D7_0619400,PF3D7_0727400,PF3D7_0902800,PF3D7_0916500,PF3D7_0933600,PF3D7_1030500,PF3D7_1032500,PF3D7_1119600,PF3D7_1239700,PF3D7_1311500,PF3D7_1311800,PF3D7_1317000,PF3D7_1345500,PF3D7_1353900,PF3D7_1356300,PF3D7_1402300,PF3D7_1408000,PF3D7_1…	18.2	2.59	3.15	3.68163e-07	2.10419e-05	0.000273545
GO:0019725	cellular homeostasis	48	15	PF3D7_0624000,PF3D7_0713400,PF3D7_0802200,PF3D7_0823800,PF3D7_0922200,PF3D7_0923800,PF3D7_0931200,PF3D7_1104400,PF3D7_1140100,PF3D7_1223700,PF3D7_1306600,PF3D7_1345100,PF3D7_1362300,PF3D7_1419800,PF3D7_1454500,	31.3	4.44	6.25	4.79884e-07	2.54681e-05	0.000356554
GO:0044265	cellular macromolecule catabolic process	105	23	PF3D7_0108000,PF3D7_0205900,PF3D7_0313100,PF3D7_0314300,PF3D7_0413600,PF3D7_0507700,PF3D7_0516700,PF3D7_0619400,PF3D7_0727400,PF3D7_0916500,PF3D7_1030500,PF3D7_1032500,PF3D7_1311500,PF3D7_1317000,PF3D7_1345500,PF3D7_1353900,PF3D7_1356300,PF3D7_1402300,PF3D7_1408000,PF3D7_1412000,PF3D7_1458000,PF3D7_1466300,PF3D7_1470900,	21.9	3.11	3.91	6.09959e-07	2.94894e-05	0.0004532
GO:0044257	cellular protein catabolic process	83	20	PF3D7_0108000,PF3D7_0205900,PF3D7_0313100,PF3D7_0314300,PF3D7_0413600,PF3D7_0507700,PF3D7_0516700,PF3D7_0619400,PF3D7_0727400,PF3D7_0916500,PF3D7_1030500,PF3D7_1032500,PF3D7_1311500,PF3D7_1317000,PF3D7_1345500,PF3D7_1353900,PF3D7_1356300,PF3D7_1402300,PF3D7_1466300,PF3D7_1470900,	24.1	3.43	4.41	6.74724e-07	2.94894e-05	0.00050132
GO:0051603	proteolysis involved in cellular protein catabolic process	83	20	PF3D7_0108000,PF3D7_0205900,PF3D7_0313100,PF3D7_0314300,PF3D7_0413600,PF3D7_0507700,PF3D7_0516700,PF3D7_0619400,PF3D7_0727400,PF3D7_0916500,PF3D7_1030500,PF3D7_1032500,PF3D7_1311500,PF3D7_1317000,PF3D7_1345500,PF3D7_1353900,PF3D7_1356300,PF3D7_1402300,PF3D7_1466300,PF3D7_1470900,	24.1	3.43	4.41	6.74724e-07	2.94894e-05	0.00050132
GO:0006812	cation transport	56	16	PF3D7_0104800,PF3D7_0106300,PF3D7_0519200,PF3D7_0709000,PF3D7_1019500,PF3D7_1140100,PF3D7_1211900,PF3D7_1219600,PF3D7_1223700,PF3D7_1227200,PF3D7_1235200,PF3D7_1304200,PF3D7_1306600,PF3D7_1354400,PF3D7_1439000,PF3D7_1456800,	28.6	4.06	5.51	7.77754e-07	3.2104e-05	0.000577871
GO:0009057	macromolecule catabolic process	109	23	PF3D7_0108000,PF3D7_0205900,PF3D7_0313100,PF3D7_0314300,PF3D7_0413600,PF3D7_0507700,PF3D7_0516700,PF3D7_0619400,PF3D7_0727400,PF3D7_0916500,PF3D7_1030500,PF3D7_1032500,PF3D7_1311500,PF3D7_1317000,PF3D7_1345500,PF3D7_1353900,PF3D7_1356300,PF3D7_1402300,PF3D7_1408000,PF3D7_1412000,PF3D7_1458000,PF3D7_1466300,PF3D7_1470900,	21.1	3	3.73	1.23038e-06	4.57087e-05	0.000914175
GO:1901565	organonitrogen compound catabolic process	109	23	PF3D7_0108000,PF3D7_0205900,PF3D7_0313100,PF3D7_0314300,PF3D7_0413600,PF3D7_0507700,PF3D7_0516700,PF3D7_0619400,PF3D7_0727400,PF3D7_0916500,PF3D7_1030500,PF3D7_1032500,PF3D7_1116200,PF3D7_1311500,PF3D7_1317000,PF3D7_1345500,PF3D7_1353900,PF3D7_1356300,PF3D7_1402300,PF3D7_1408000,PF3D7_1458000,PF3D7_1466300,PF3D7_1470900,	21.1	3	3.73	1.23038e-06	4.57087e-05	0.000914175
GO:1901575	organic substance catabolic process	155	28	PF3D7_0108000,PF3D7_0205900,PF3D7_0313100,PF3D7_0314300,PF3D7_0413600,PF3D7_0507700,PF3D7_0516700,PF3D7_0619400,PF3D7_0624000,PF3D7_0727400,PF3D7_0916500,PF3D7_0922500,PF3D7_1030500,PF3D7_1032500,PF3D7_1116200,PF3D7_1214900,PF3D7_1216200,PF3D7_1311500,PF3D7_1317000,PF3D7_1345500,PF3D7_1353900,PF3D7_1356300,PF3D7_1402300,PF3D7_1408000,PF3D7_1412000,PF3D7_1458000,PF3D7_1466300,PF3D7_1470900,	18.1	2.57	3.09	2.35657e-06	8.33778e-05	0.00175093
GO:0006811	ion transport	98	21	PF3D7_0104200,PF3D7_0104800,PF3D7_0106300,PF3D7_0210300,PF3D7_0316600,PF3D7_0519200,PF3D7_0709000,PF3D7_1019500,PF3D7_1140100,PF3D7_1211900,PF3D7_1219600,PF3D7_1223700,PF3D7_1227200,PF3D7_1235200,PF3D7_1304200,PF3D7_1306600,PF3D7_1340900,PF3D7_1354400,PF3D7_1439000,PF3D7_1456800,PF3D7_1471200,	21.4	3.05	3.78	2.78814e-06	9.4163e-05	0.00207159
GO:0065008	regulation of biological quality	76	18	PF3D7_0624000,PF3D7_0713400,PF3D7_0802200,PF3D7_0823800,PF3D7_0922200,PF3D7_0923800,PF3D7_0931200,PF3D7_1006800,PF3D7_1104400,PF3D7_1140100,PF3D7_1223700,PF3D7_1235600,PF3D7_1306600,PF3D7_1345100,PF3D7_1362300,PF3D7_1419800,PF3D7_1454500,PF3D7_1456800,	23.7	3.37	4.28	3.23393e-06	0.000100541	0.00240281
GO:1901564	organonitrogen compound metabolic process	872	94	PF3D7_0108000,PF3D7_0205900,PF3D7_0207500,PF3D7_0207700,PF3D7_0307100,PF3D7_0307200,PF3D7_0309500,PF3D7_0313100,PF3D7_0314300,PF3D7_0314400,PF3D7_0315100,PF3D7_0316800,PF3D7_0317600,PF3D7_0320300,PF3D7_0320700,PF3D7_0322900,PF3D7_0413600,PF3D7_0422400,PF3D7_0503800,PF3D7_0507700,PF3D7_0512200,PF3D7_0516200,PF3D7_0516700,PF3D7_0517000,PF3D7_0527300,PF3D7_0603300,PF3D7_0608700,PF3D7_0608800,PF3D7_0…	10.8	1.53	1.84	3.33696e-06	0.000100541	0.00247936
GO:0044248	cellular catabolic process	149	27	PF3D7_0108000,PF3D7_0205900,PF3D7_0313100,PF3D7_0314300,PF3D7_0413600,PF3D7_0507700,PF3D7_0516700,PF3D7_0619400,PF3D7_0624000,PF3D7_0727400,PF3D7_0916500,PF3D7_0922500,PF3D7_1030500,PF3D7_1032500,PF3D7_1116200,PF3D7_1214900,PF3D7_1311500,PF3D7_1317000,PF3D7_1345500,PF3D7_1353900,PF3D7_1356300,PF3D7_1402300,PF3D7_1408000,PF3D7_1412000,PF3D7_1458000,PF3D7_1466300,PF3D7_1470900,	18.1	2.58	3.1	3.38296e-06	0.000100541	0.00251354
GO:0009056	catabolic process	161	28	PF3D7_0108000,PF3D7_0205900,PF3D7_0313100,PF3D7_0314300,PF3D7_0413600,PF3D7_0507700,PF3D7_0516700,PF3D7_0619400,PF3D7_0624000,PF3D7_0727400,PF3D7_0916500,PF3D7_0922500,PF3D7_1030500,PF3D7_1032500,PF3D7_1116200,PF3D7_1214900,PF3D7_1216200,PF3D7_1311500,PF3D7_1317000,PF3D7_1345500,PF3D7_1353900,PF3D7_1356300,PF3D7_1402300,PF3D7_1408000,PF3D7_1412000,PF3D7_1458000,PF3D7_1466300,PF3D7_1470900,	17.4	2.47	2.95	5.1123e-06	0.000146094	0.00379844
GO:0071702	organic substance transport	195	31	PF3D7_0104200,PF3D7_0104800,PF3D7_0210000,PF3D7_0210300,PF3D7_0217300,PF3D7_0316600,PF3D7_0405100,PF3D7_0508300,PF3D7_0524700,PF3D7_0526900,PF3D7_0530200,PF3D7_0709000,PF3D7_0730200,PF3D7_0807300,PF3D7_0815200,PF3D7_0822600,PF3D7_0823700,PF3D7_0824400,PF3D7_0905900,PF3D7_0910100,PF3D7_0933600,PF3D7_1118100,PF3D7_1132800,PF3D7_1144900,PF3D7_1219600,PF3D7_1332000,PF3D7_1333300,PF3D7_1346100,PF3D7_1…	15.9	2.26	2.66	1.08342e-05	0.000298142	0.00804982
GO:0048878	chemical homeostasis	14	7	PF3D7_0624000,PF3D7_1140100,PF3D7_1223700,PF3D7_1306600,PF3D7_1362300,PF3D7_1454500,PF3D7_1456800,	50	7.11	13.49	1.78201e-05	0.000472868	0.0132403
GO:0055082	cellular chemical homeostasis	12	6	PF3D7_0624000,PF3D7_1140100,PF3D7_1223700,PF3D7_1306600,PF3D7_1362300,PF3D7_1454500,	50	7.11	13.45	7.43523e-05	0.00172637	0.0552438
GO:0098771	inorganic ion homeostasis	12	6	PF3D7_1140100,PF3D7_1223700,PF3D7_1306600,PF3D7_1362300,PF3D7_1454500,PF3D7_1456800,	50	7.11	13.45	7.43523e-05	0.00172637	0.0552438
GO:0055080	cation homeostasis	12	6	PF3D7_1140100,PF3D7_1223700,PF3D7_1306600,PF3D7_1362300,PF3D7_1454500,PF3D7_1456800,	50	7.11	13.45	7.43523e-05	0.00172637	0.0552438
GO:0050801	ion homeostasis	12	6	PF3D7_1140100,PF3D7_1223700,PF3D7_1306600,PF3D7_1362300,PF3D7_1454500,PF3D7_1456800,	50	7.11	13.45	7.43523e-05	0.00172637	0.0552438
GO:0009987	cellular process	1732	154	PF3D7_0108000,PF3D7_0204400,PF3D7_0205900,PF3D7_0215700,PF3D7_0303100,PF3D7_0307100,PF3D7_0307200,PF3D7_0309500,PF3D7_0313100,PF3D7_0314300,PF3D7_0314400,PF3D7_0315100,PF3D7_0316700,PF3D7_0316800,PF3D7_0317600,PF3D7_0320300,PF3D7_0320700,PF3D7_0322900,PF3D7_0410400,PF3D7_0413600,PF3D7_0422400,PF3D7_0503800,PF3D7_0505200,PF3D7_0507700,PF3D7_0511800,PF3D7_0512200,PF3D7_0513400,PF3D7_0516200,PF3D7_0…	8.9	1.26	1.55	0.000100577	0.0022645	0.0747286
GO:0008152	metabolic process	1571	140	PF3D7_0108000,PF3D7_0205900,PF3D7_0207500,PF3D7_0207700,PF3D7_0215700,PF3D7_0303100,PF3D7_0307100,PF3D7_0307200,PF3D7_0309500,PF3D7_0313100,PF3D7_0314300,PF3D7_0314400,PF3D7_0315100,PF3D7_0316800,PF3D7_0317600,PF3D7_0319900,PF3D7_0320300,PF3D7_0320700,PF3D7_0322900,PF3D7_0410400,PF3D7_0413600,PF3D7_0422400,PF3D7_0503800,PF3D7_0507700,PF3D7_0511800,PF3D7_0512200,PF3D7_0516200,PF3D7_0516700,PF3D7_0…	8.9	1.27	1.51	0.000262901	0.00571394	0.195336
GO:0044249	cellular biosynthetic process	660	69	PF3D7_0215700,PF3D7_0307100,PF3D7_0307200,PF3D7_0309500,PF3D7_0315100,PF3D7_0316800,PF3D7_0317600,PF3D7_0322900,PF3D7_0422400,PF3D7_0503800,PF3D7_0511800,PF3D7_0512200,PF3D7_0516200,PF3D7_0517000,PF3D7_0603300,PF3D7_0611700,PF3D7_0616000,PF3D7_0624000,PF3D7_0628000,PF3D7_0718400,PF3D7_0719700,PF3D7_0721600,PF3D7_0813900,PF3D7_0826400,PF3D7_0916600,PF3D7_0918300,PF3D7_0918900,PF3D7_0922200,PF3D7_0…	10.5	1.49	1.69	0.000269163	0.00571394	0.199988
GO:0019538	protein metabolic process	710	73	PF3D7_0108000,PF3D7_0205900,PF3D7_0207500,PF3D7_0207700,PF3D7_0307100,PF3D7_0307200,PF3D7_0313100,PF3D7_0314300,PF3D7_0314400,PF3D7_0315100,PF3D7_0316800,PF3D7_0317600,PF3D7_0320300,PF3D7_0320700,PF3D7_0322900,PF3D7_0413600,PF3D7_0422400,PF3D7_0503800,PF3D7_0507700,PF3D7_0516200,PF3D7_0516700,PF3D7_0517000,PF3D7_0527300,PF3D7_0608700,PF3D7_0611700,PF3D7_0619400,PF3D7_0718400,PF3D7_0719700,PF3D7_0…	10.3	1.46	1.66	0.000288833	0.00596118	0.214603
GO:0048193	Golgi vesicle transport	27	8	PF3D7_0310700,PF3D7_0405100,PF3D7_0418500,PF3D7_0822600,PF3D7_0905900,PF3D7_1144900,PF3D7_1361100,PF3D7_1437800,	29.6	4.21	5.68	0.000373125	0.00749275	0.277232
GO:0009058	biosynthetic process	670	69	PF3D7_0215700,PF3D7_0307100,PF3D7_0307200,PF3D7_0309500,PF3D7_0315100,PF3D7_0316800,PF3D7_0317600,PF3D7_0322900,PF3D7_0422400,PF3D7_0503800,PF3D7_0511800,PF3D7_0512200,PF3D7_0516200,PF3D7_0517000,PF3D7_0603300,PF3D7_0611700,PF3D7_0616000,PF3D7_0624000,PF3D7_0628000,PF3D7_0718400,PF3D7_0719700,PF3D7_0721600,PF3D7_0813900,PF3D7_0826400,PF3D7_0916600,PF3D7_0918300,PF3D7_0918900,PF3D7_0922200,PF3D7_0…	10.3	1.46	1.66	0.000422325	0.00825756	0.313787
GO:1901576	organic substance biosynthetic process	662	68	PF3D7_0215700,PF3D7_0307100,PF3D7_0307200,PF3D7_0309500,PF3D7_0315100,PF3D7_0316800,PF3D7_0317600,PF3D7_0322900,PF3D7_0422400,PF3D7_0503800,PF3D7_0511800,PF3D7_0512200,PF3D7_0516200,PF3D7_0517000,PF3D7_0603300,PF3D7_0611700,PF3D7_0616000,PF3D7_0624000,PF3D7_0628000,PF3D7_0718400,PF3D7_0719700,PF3D7_0721600,PF3D7_0813900,PF3D7_0826400,PF3D7_0916600,PF3D7_0918300,PF3D7_0918900,PF3D7_0922200,PF3D7_0…	10.3	1.46	1.65	0.000506459	0.00874644	0.376299
GO:0030433	ubiquitin-dependent ERAD pathway	22	7	PF3D7_0313100,PF3D7_0314300,PF3D7_0507700,PF3D7_0619400,PF3D7_0916500,PF3D7_1032500,PF3D7_1345500,	31.8	4.52	6.28	0.000540945	0.00874644	0.401922
GO:0034976	response to endoplasmic reticulum stress	22	7	PF3D7_0313100,PF3D7_0314300,PF3D7_0507700,PF3D7_0619400,PF3D7_0916500,PF3D7_1032500,PF3D7_1345500,	31.8	4.52	6.28	0.000540945	0.00874644	0.401922
GO:0036503	ERAD pathway	22	7	PF3D7_0313100,PF3D7_0314300,PF3D7_0507700,PF3D7_0619400,PF3D7_0916500,PF3D7_1032500,PF3D7_1345500,	31.8	4.52	6.28	0.000540945	0.00874644	0.401922
GO:1901698	response to nitrogen compound	22	7	PF3D7_0313100,PF3D7_0314300,PF3D7_0507700,PF3D7_0619400,PF3D7_0916500,PF3D7_1032500,PF3D7_1345500,	31.8	4.52	6.28	0.000540945	0.00874644	0.401922
GO:0010243	response to organonitrogen compound	22	7	PF3D7_0313100,PF3D7_0314300,PF3D7_0507700,PF3D7_0619400,PF3D7_0916500,PF3D7_1032500,PF3D7_1345500,	31.8	4.52	6.28	0.000540945	0.00874644	0.401922
GO:0030003	cellular cation homeostasis	11	5	PF3D7_1140100,PF3D7_1223700,PF3D7_1306600,PF3D7_1362300,PF3D7_1454500,	45.5	6.46	11.17	0.000541503	0.00874644	0.402336
GO:0006873	cellular ion homeostasis	11	5	PF3D7_1140100,PF3D7_1223700,PF3D7_1306600,PF3D7_1362300,PF3D7_1454500,	45.5	6.46	11.17	0.000541503	0.00874644	0.402336
GO:0006886	intracellular protein transport	111	18	PF3D7_0210000,PF3D7_0217300,PF3D7_0405100,PF3D7_0524700,PF3D7_0730200,PF3D7_0807300,PF3D7_0815200,PF3D7_0822600,PF3D7_0823700,PF3D7_0905900,PF3D7_0910100,PF3D7_0933600,PF3D7_1144900,PF3D7_1332000,PF3D7_1333300,PF3D7_1361100,PF3D7_1455500,PF3D7_1456700,	16.2	2.31	2.65	0.000630312	0.00996429	0.468321
GO:0015711	organic anion transport	17	6	PF3D7_0104200,PF3D7_0104800,PF3D7_0210300,PF3D7_0316600,PF3D7_0709000,PF3D7_1219600,	35.3	5.02	7.33	0.000735974	0.0113923	0.546829
GO:0046907	intracellular transport	132	20	PF3D7_0210000,PF3D7_0217300,PF3D7_0310700,PF3D7_0405100,PF3D7_0418500,PF3D7_0524700,PF3D7_0730200,PF3D7_0807300,PF3D7_0815200,PF3D7_0822600,PF3D7_0823700,PF3D7_0905900,PF3D7_0910100,PF3D7_0933600,PF3D7_1144900,PF3D7_1332000,PF3D7_1333300,PF3D7_1361100,PF3D7_1455500,PF3D7_1456700,	15.2	2.15	2.45	0.000786412	0.0116861	0.584304
GO:0051649	establishment of localization in cell	132	20	PF3D7_0210000,PF3D7_0217300,PF3D7_0310700,PF3D7_0405100,PF3D7_0418500,PF3D7_0524700,PF3D7_0730200,PF3D7_0807300,PF3D7_0815200,PF3D7_0822600,PF3D7_0823700,PF3D7_0905900,PF3D7_0910100,PF3D7_0933600,PF3D7_1144900,PF3D7_1332000,PF3D7_1333300,PF3D7_1361100,PF3D7_1455500,PF3D7_1456700,	15.2	2.15	2.45	0.000786412	0.0116861	0.584304
GO:0071705	nitrogen compound transport	172	24	PF3D7_0104800,PF3D7_0210000,PF3D7_0217300,PF3D7_0405100,PF3D7_0524700,PF3D7_0526900,PF3D7_0709000,PF3D7_0730200,PF3D7_0807300,PF3D7_0815200,PF3D7_0822600,PF3D7_0823700,PF3D7_0824400,PF3D7_0905900,PF3D7_0910100,PF3D7_0933600,PF3D7_1118100,PF3D7_1144900,PF3D7_1332000,PF3D7_1333300,PF3D7_1346100,PF3D7_1361100,PF3D7_1455500,PF3D7_1456700,	14	1.98	2.23	0.000824745	0.0120154	0.612786
GO:0051186	cofactor metabolic process	96	16	PF3D7_0512200,PF3D7_0616000,PF3D7_0624000,PF3D7_0628000,PF3D7_0916600,PF3D7_0918900,PF3D7_0922200,PF3D7_0922500,PF3D7_1102400,PF3D7_1116200,PF3D7_1214900,PF3D7_1235600,PF3D7_1443700,PF3D7_1454500,PF3D7_1454700,PF3D7_API04700,	16.7	2.37	2.73	0.00092362	0.0131971	0.68625
GO:0010564	regulation of cell cycle process	18	6	PF3D7_0313100,PF3D7_0507700,PF3D7_0619400,PF3D7_0916500,PF3D7_1032500,PF3D7_1345500,	33.3	4.74	6.71	0.00103942	0.0145715	0.772288
GO:0043161	proteasome-mediated ubiquitin-dependent protein catabolic process	25	7	PF3D7_0313100,PF3D7_0314300,PF3D7_0507700,PF3D7_0619400,PF3D7_0916500,PF3D7_1032500,PF3D7_1345500,	28	3.98	5.23	0.00126876	0.0155675	0.942686
GO:0010498	proteasomal protein catabolic process	25	7	PF3D7_0313100,PF3D7_0314300,PF3D7_0507700,PF3D7_0619400,PF3D7_0916500,PF3D7_1032500,PF3D7_1345500,	28	3.98	5.23	0.00126876	0.0155675	0.942686
GO:0034220	ion transmembrane transport	32	8	PF3D7_0316600,PF3D7_0519200,PF3D7_1140100,PF3D7_1235200,PF3D7_1306600,PF3D7_1354400,PF3D7_1439000,PF3D7_1456800,	25	3.55	4.49	0.00129624	0.0155675	0.963105
GO:0055065	metal ion homeostasis	4	3	PF3D7_1223700,PF3D7_1362300,PF3D7_1454500,	75	10.66	40.01	0.0013077	0.0155675	0.971623
GO:0006875	cellular metal ion homeostasis	4	3	PF3D7_1223700,PF3D7_1362300,PF3D7_1454500,	75	10.66	40.01	0.0013077	0.0155675	0.971623
GO:0034613	cellular protein localization	118	18	PF3D7_0210000,PF3D7_0217300,PF3D7_0405100,PF3D7_0524700,PF3D7_0730200,PF3D7_0807300,PF3D7_0815200,PF3D7_0822600,PF3D7_0823700,PF3D7_0905900,PF3D7_0910100,PF3D7_0933600,PF3D7_1144900,PF3D7_1332000,PF3D7_1333300,PF3D7_1361100,PF3D7_1455500,PF3D7_1456700,	15.3	2.17	2.46	0.00131844	0.0155675	0.9796
GO:0070727	cellular macromolecule localization	118	18	PF3D7_0210000,PF3D7_0217300,PF3D7_0405100,PF3D7_0524700,PF3D7_0730200,PF3D7_0807300,PF3D7_0815200,PF3D7_0822600,PF3D7_0823700,PF3D7_0905900,PF3D7_0910100,PF3D7_0933600,PF3D7_1144900,PF3D7_1332000,PF3D7_1333300,PF3D7_1361100,PF3D7_1455500,PF3D7_1456700,	15.3	2.17	2.46	0.00131844	0.0155675	0.9796
GO:0016192	vesicle-mediated transport	90	15	PF3D7_0217300,PF3D7_0310700,PF3D7_0405100,PF3D7_0418500,PF3D7_0526900,PF3D7_0730200,PF3D7_0822600,PF3D7_0905900,PF3D7_1111300,PF3D7_1118100,PF3D7_1144900,PF3D7_1332000,PF3D7_1361100,PF3D7_1437800,PF3D7_1455500,	16.7	2.37	2.72	0.00132686	0.0155675	0.985858
GO:0044267	cellular protein metabolic process	624	63	PF3D7_0108000,PF3D7_0205900,PF3D7_0307100,PF3D7_0307200,PF3D7_0313100,PF3D7_0314300,PF3D7_0314400,PF3D7_0315100,PF3D7_0316800,PF3D7_0317600,PF3D7_0320300,PF3D7_0320700,PF3D7_0322900,PF3D7_0413600,PF3D7_0422400,PF3D7_0503800,PF3D7_0507700,PF3D7_0516200,PF3D7_0516700,PF3D7_0517000,PF3D7_0608700,PF3D7_0611700,PF3D7_0619400,PF3D7_0718400,PF3D7_0719700,PF3D7_0721600,PF3D7_0727400,PF3D7_0813900,PF3D7_0…	10.1	1.44	1.6	0.00133962	0.0155675	0.995338
GO:0006979	response to oxidative stress	13	5	PF3D7_0512200,PF3D7_0616000,PF3D7_0802200,PF3D7_1116200,PF3D7_1419800,	38.5	5.47	8.37	0.00134095	0.0155675	0.996323
GO:1901615	organic hydroxy compound metabolic process	13	5	PF3D7_0511800,PF3D7_0616000,PF3D7_0628000,PF3D7_0826400,PF3D7_1116200,	38.5	5.47	8.37	0.00134095	0.0155675	0.996323
GO:0071704	organic substance metabolic process	1470	128	PF3D7_0108000,PF3D7_0205900,PF3D7_0207500,PF3D7_0207700,PF3D7_0215700,PF3D7_0303100,PF3D7_0307100,PF3D7_0307200,PF3D7_0309500,PF3D7_0313100,PF3D7_0314300,PF3D7_0314400,PF3D7_0315100,PF3D7_0316800,PF3D7_0317600,PF3D7_0320300,PF3D7_0320700,PF3D7_0322900,PF3D7_0410400,PF3D7_0413600,PF3D7_0422400,PF3D7_0503800,PF3D7_0507700,PF3D7_0511800,PF3D7_0512200,PF3D7_0516200,PF3D7_0516700,PF3D7_0517000,PF3D7_0…	8.7	1.24	1.43	0.00168246	0.0192318	1
GO:0044271	cellular nitrogen compound biosynthetic process	498	52	PF3D7_0215700,PF3D7_0307100,PF3D7_0307200,PF3D7_0309500,PF3D7_0315100,PF3D7_0316800,PF3D7_0317600,PF3D7_0322900,PF3D7_0422400,PF3D7_0503800,PF3D7_0512200,PF3D7_0516200,PF3D7_0517000,PF3D7_0603300,PF3D7_0611700,PF3D7_0616000,PF3D7_0624000,PF3D7_0628000,PF3D7_0718400,PF3D7_0719700,PF3D7_0721600,PF3D7_0813900,PF3D7_0918300,PF3D7_0918900,PF3D7_0922500,PF3D7_0928900,PF3D7_1004000,PF3D7_1019400,PF3D7_1…	10.4	1.48	1.64	0.00179406	0.0198186	1
GO:1901566	organonitrogen compound biosynthetic process	439	47	PF3D7_0307100,PF3D7_0307200,PF3D7_0309500,PF3D7_0315100,PF3D7_0316800,PF3D7_0317600,PF3D7_0322900,PF3D7_0422400,PF3D7_0503800,PF3D7_0512200,PF3D7_0516200,PF3D7_0517000,PF3D7_0603300,PF3D7_0611700,PF3D7_0616000,PF3D7_0624000,PF3D7_0628000,PF3D7_0718400,PF3D7_0719700,PF3D7_0721600,PF3D7_0813900,PF3D7_0918300,PF3D7_0918900,PF3D7_0922500,PF3D7_0922600,PF3D7_1004000,PF3D7_1019400,PF3D7_1027800,PF3D7_1…	10.7	1.52	1.68	0.00181333	0.0198186	1
GO:0051641	cellular localization	141	20	PF3D7_0210000,PF3D7_0217300,PF3D7_0310700,PF3D7_0405100,PF3D7_0418500,PF3D7_0524700,PF3D7_0730200,PF3D7_0807300,PF3D7_0815200,PF3D7_0822600,PF3D7_0823700,PF3D7_0905900,PF3D7_0910100,PF3D7_0933600,PF3D7_1144900,PF3D7_1332000,PF3D7_1333300,PF3D7_1361100,PF3D7_1455500,PF3D7_1456700,	14.2	2.02	2.26	0.00181382	0.0198186	1
GO:0098655	cation transmembrane transport	27	7	PF3D7_0519200,PF3D7_1140100,PF3D7_1235200,PF3D7_1306600,PF3D7_1354400,PF3D7_1439000,PF3D7_1456800,	25.9	3.69	4.71	0.00207429	0.0216116	1
GO:0098662	inorganic cation transmembrane transport	27	7	PF3D7_0519200,PF3D7_1140100,PF3D7_1235200,PF3D7_1306600,PF3D7_1354400,PF3D7_1439000,PF3D7_1456800,	25.9	3.69	4.71	0.00207429	0.0216116	1
GO:0098660	inorganic ion transmembrane transport	27	7	PF3D7_0519200,PF3D7_1140100,PF3D7_1235200,PF3D7_1306600,PF3D7_1354400,PF3D7_1439000,PF3D7_1456800,	25.9	3.69	4.71	0.00207429	0.0216116	1
GO:0015833	peptide transport	163	22	PF3D7_0210000,PF3D7_0217300,PF3D7_0405100,PF3D7_0524700,PF3D7_0526900,PF3D7_0709000,PF3D7_0730200,PF3D7_0807300,PF3D7_0815200,PF3D7_0822600,PF3D7_0823700,PF3D7_0905900,PF3D7_0910100,PF3D7_0933600,PF3D7_1118100,PF3D7_1144900,PF3D7_1332000,PF3D7_1333300,PF3D7_1346100,PF3D7_1361100,PF3D7_1455500,PF3D7_1456700,	13.5	1.92	2.14	0.00209426	0.0216116	1
GO:0042886	amide transport	164	22	PF3D7_0210000,PF3D7_0217300,PF3D7_0405100,PF3D7_0524700,PF3D7_0526900,PF3D7_0709000,PF3D7_0730200,PF3D7_0807300,PF3D7_0815200,PF3D7_0822600,PF3D7_0823700,PF3D7_0905900,PF3D7_0910100,PF3D7_0933600,PF3D7_1118100,PF3D7_1144900,PF3D7_1332000,PF3D7_1333300,PF3D7_1346100,PF3D7_1361100,PF3D7_1455500,PF3D7_1456700,	13.4	1.91	2.12	0.00226627	0.0228903	1
GO:1901617	organic hydroxy compound biosynthetic process	9	4	PF3D7_0511800,PF3D7_0628000,PF3D7_0826400,PF3D7_1116200,	44.4	6.32	10.69	0.00227979	0.0228903	1
GO:0044237	cellular metabolic process	1401	122	PF3D7_0108000,PF3D7_0205900,PF3D7_0215700,PF3D7_0303100,PF3D7_0307100,PF3D7_0307200,PF3D7_0309500,PF3D7_0313100,PF3D7_0314300,PF3D7_0314400,PF3D7_0315100,PF3D7_0316800,PF3D7_0317600,PF3D7_0320300,PF3D7_0320700,PF3D7_0322900,PF3D7_0410400,PF3D7_0413600,PF3D7_0422400,PF3D7_0503800,PF3D7_0507700,PF3D7_0511800,PF3D7_0512200,PF3D7_0516200,PF3D7_0516700,PF3D7_0517000,PF3D7_0603300,PF3D7_0608700,PF3D7_0…	8.7	1.24	1.42	0.00234485	0.0232296	1
GO:0045454	cell redox homeostasis	35	8	PF3D7_0802200,PF3D7_0823800,PF3D7_0922200,PF3D7_0923800,PF3D7_0931200,PF3D7_1104400,PF3D7_1345100,PF3D7_1419800,	22.9	3.25	3.99	0.0024094	0.0235551	1
GO:0006888	ER to Golgi vesicle-mediated transport	21	6	PF3D7_0310700,PF3D7_0405100,PF3D7_0418500,PF3D7_0822600,PF3D7_0905900,PF3D7_1361100,	28.6	4.06	5.37	0.00253722	0.0244825	1
GO:0046165	alcohol biosynthetic process	5	3	PF3D7_0511800,PF3D7_0628000,PF3D7_0826400,	60	8.53	20	0.00309888	0.0291451	1
GO:0008643	carbohydrate transport	5	3	PF3D7_0508300,PF3D7_0530200,PF3D7_1132800,	60	8.53	20	0.00309888	0.0291451	1
GO:0090407	organophosphate biosynthetic process	98	15	PF3D7_0511800,PF3D7_0603300,PF3D7_0624000,PF3D7_0922500,PF3D7_0927900,PF3D7_0928900,PF3D7_1029600,PF3D7_1102400,PF3D7_1116200,PF3D7_1214900,PF3D7_1247300,PF3D7_1315600,PF3D7_1341600,PF3D7_1409900,PF3D7_1443700,	15.3	2.18	2.46	0.00316487	0.0293937	1
GO:0006732	coenzyme metabolic process	63	11	PF3D7_0624000,PF3D7_0628000,PF3D7_0916600,PF3D7_0922200,PF3D7_0922500,PF3D7_1102400,PF3D7_1116200,PF3D7_1214900,PF3D7_1235600,PF3D7_1443700,PF3D7_1454700,	17.5	2.48	2.86	0.00395111	0.0362429	1
GO:0006807	nitrogen compound metabolic process	1341	116	PF3D7_0108000,PF3D7_0205900,PF3D7_0207500,PF3D7_0207700,PF3D7_0215700,PF3D7_0303100,PF3D7_0307100,PF3D7_0307200,PF3D7_0309500,PF3D7_0313100,PF3D7_0314300,PF3D7_0314400,PF3D7_0315100,PF3D7_0316800,PF3D7_0317600,PF3D7_0320300,PF3D7_0320700,PF3D7_0322900,PF3D7_0410400,PF3D7_0413600,PF3D7_0422400,PF3D7_0503800,PF3D7_0507700,PF3D7_0512200,PF3D7_0516200,PF3D7_0516700,PF3D7_0517000,PF3D7_0527300,PF3D7_0…	8.7	1.23	1.39	0.00412351	0.0373631	1
GO:0030001	metal ion transport	23	6	PF3D7_0106300,PF3D7_0709000,PF3D7_1223700,PF3D7_1227200,PF3D7_1304200,PF3D7_1439000,	26.1	3.71	4.73	0.0041874	0.0374848	1
GO:0015031	protein transport	162	21	PF3D7_0210000,PF3D7_0217300,PF3D7_0405100,PF3D7_0524700,PF3D7_0526900,PF3D7_0730200,PF3D7_0807300,PF3D7_0815200,PF3D7_0822600,PF3D7_0823700,PF3D7_0905900,PF3D7_0910100,PF3D7_0933600,PF3D7_1118100,PF3D7_1144900,PF3D7_1332000,PF3D7_1333300,PF3D7_1346100,PF3D7_1361100,PF3D7_1455500,PF3D7_1456700,	13	1.84	2.04	0.00429131	0.0377844	1
GO:0045184	establishment of protein localization	163	21	PF3D7_0210000,PF3D7_0217300,PF3D7_0405100,PF3D7_0524700,PF3D7_0526900,PF3D7_0730200,PF3D7_0807300,PF3D7_0815200,PF3D7_0822600,PF3D7_0823700,PF3D7_0905900,PF3D7_0910100,PF3D7_0933600,PF3D7_1118100,PF3D7_1144900,PF3D7_1332000,PF3D7_1333300,PF3D7_1346100,PF3D7_1361100,PF3D7_1455500,PF3D7_1456700,	12.9	1.83	2.02	0.00461623	0.0377844	1
GO:0015672	monovalent inorganic cation transport	31	7	PF3D7_0519200,PF3D7_1140100,PF3D7_1227200,PF3D7_1235200,PF3D7_1306600,PF3D7_1354400,PF3D7_1456800,	22.6	3.21	3.92	0.00481469	0.0377844	1
GO:0033036	macromolecule localization	185	23	PF3D7_0104200,PF3D7_0210000,PF3D7_0217300,PF3D7_0405100,PF3D7_0524700,PF3D7_0526900,PF3D7_0730200,PF3D7_0807300,PF3D7_0815200,PF3D7_0822600,PF3D7_0823700,PF3D7_0905900,PF3D7_0910100,PF3D7_0933600,PF3D7_1118100,PF3D7_1144900,PF3D7_1219600,PF3D7_1332000,PF3D7_1333300,PF3D7_1346100,PF3D7_1361100,PF3D7_1455500,PF3D7_1456700,	12.4	1.77	1.94	0.00484819	0.0377844	1
GO:0015749	monosaccharide transmembrane transport	2	2	PF3D7_0508300,PF3D7_0530200,	100	14.22	inf	0.00493282	0.0377844	1
GO:0043269	regulation of ion transport	2	2	PF3D7_0104200,PF3D7_1211900,	100	14.22	inf	0.00493282	0.0377844	1
GO:0034219	carbohydrate transmembrane transport	2	2	PF3D7_0508300,PF3D7_0530200,	100	14.22	inf	0.00493282	0.0377844	1
GO:0055072	iron ion homeostasis	2	2	PF3D7_1223700,PF3D7_1454500,	100	14.22	inf	0.00493282	0.0377844	1
GO:1904659	glucose transmembrane transport	2	2	PF3D7_0508300,PF3D7_0530200,	100	14.22	inf	0.00493282	0.0377844	1
GO:0006879	cellular iron ion homeostasis	2	2	PF3D7_1223700,PF3D7_1454500,	100	14.22	inf	0.00493282	0.0377844	1
GO:0072348	sulfur compound transport	2	2	PF3D7_0709000,PF3D7_1471200,	100	14.22	inf	0.00493282	0.0377844	1
GO:0008645	hexose transmembrane transport	2	2	PF3D7_0508300,PF3D7_0530200,	100	14.22	inf	0.00493282	0.0377844	1
GO:0046323	glucose import	2	2	PF3D7_0508300,PF3D7_0530200,	100	14.22	inf	0.00493282	0.0377844	1
GO:0015850	organic hydroxy compound transport	2	2	PF3D7_0316600,PF3D7_1132800,	100	14.22	inf	0.00493282	0.0377844	1
GO:0051188	cofactor biosynthetic process	65	11	PF3D7_0512200,PF3D7_0624000,PF3D7_0628000,PF3D7_0916600,PF3D7_0918900,PF3D7_0922200,PF3D7_0922500,PF3D7_1102400,PF3D7_1116200,PF3D7_1214900,PF3D7_1443700,	16.9	2.41	2.75	0.00506259	0.0383827	1
GO:0043603	cellular amide metabolic process	310	34	PF3D7_0307100,PF3D7_0307200,PF3D7_0309500,PF3D7_0315100,PF3D7_0316800,PF3D7_0317600,PF3D7_0320700,PF3D7_0322900,PF3D7_0422400,PF3D7_0503800,PF3D7_0512200,PF3D7_0516200,PF3D7_0517000,PF3D7_0611700,PF3D7_0718400,PF3D7_0719700,PF3D7_0721600,PF3D7_0813900,PF3D7_0918300,PF3D7_0918900,PF3D7_1004000,PF3D7_1019400,PF3D7_1027800,PF3D7_1105400,PF3D7_1126200,PF3D7_1142600,PF3D7_1213800,PF3D7_1218600,PF3D7_1…	11	1.56	1.7	0.00544432	0.0408599	1
GO:0051726	regulation of cell cycle	32	7	PF3D7_0313100,PF3D7_0507700,PF3D7_0529500,PF3D7_0619400,PF3D7_0916500,PF3D7_1032500,PF3D7_1345500,	21.9	3.11	3.76	0.00579986	0.043093	1
GO:0006066	alcohol metabolic process	6	3	PF3D7_0511800,PF3D7_0628000,PF3D7_0826400,	50	7.11	13.33	0.00587591	0.0431739	1
GO:0019637	organophosphate metabolic process	135	18	PF3D7_0511800,PF3D7_0603300,PF3D7_0624000,PF3D7_0922500,PF3D7_0927900,PF3D7_0928900,PF3D7_1029600,PF3D7_1102400,PF3D7_1116200,PF3D7_1214900,PF3D7_1216200,PF3D7_1238600,PF3D7_1247300,PF3D7_1315600,PF3D7_1341600,PF3D7_1409900,PF3D7_1443700,PF3D7_1454700,	13.3	1.9	2.09	0.00592696	0.0431739	1
GO:0044238	primary metabolic process	1412	120	PF3D7_0108000,PF3D7_0205900,PF3D7_0207500,PF3D7_0207700,PF3D7_0215700,PF3D7_0303100,PF3D7_0307100,PF3D7_0307200,PF3D7_0309500,PF3D7_0313100,PF3D7_0314300,PF3D7_0314400,PF3D7_0315100,PF3D7_0316800,PF3D7_0317600,PF3D7_0320300,PF3D7_0320700,PF3D7_0322900,PF3D7_0410400,PF3D7_0413600,PF3D7_0422400,PF3D7_0503800,PF3D7_0507700,PF3D7_0511800,PF3D7_0516200,PF3D7_0516700,PF3D7_0517000,PF3D7_0527300,PF3D7_0…	8.5	1.21	1.36	0.00644644	0.0461347	1
GO:1902600	proton transmembrane transport	25	6	PF3D7_0519200,PF3D7_1140100,PF3D7_1235200,PF3D7_1306600,PF3D7_1354400,PF3D7_1456800,	24	3.41	4.23	0.0065197	0.0461347	1
GO:1901605	alpha-amino acid metabolic process	25	6	PF3D7_0309500,PF3D7_0608800,PF3D7_0802000,PF3D7_0922600,PF3D7_1116200,PF3D7_1235600,	24	3.41	4.23	0.0065197	0.0461347	1
GO:0008104	protein localization	170	21	PF3D7_0210000,PF3D7_0217300,PF3D7_0405100,PF3D7_0524700,PF3D7_0526900,PF3D7_0730200,PF3D7_0807300,PF3D7_0815200,PF3D7_0822600,PF3D7_0823700,PF3D7_0905900,PF3D7_0910100,PF3D7_0933600,PF3D7_1118100,PF3D7_1144900,PF3D7_1332000,PF3D7_1333300,PF3D7_1346100,PF3D7_1361100,PF3D7_1455500,PF3D7_1456700,	12.4	1.76	1.92	0.0075098	0.0525115	1
GO:0002376	immune system process	12	4	PF3D7_0207500,PF3D7_0207700,PF3D7_0902800,PF3D7_1459400,	33.3	4.74	6.68	0.00756223	0.0525115	1
GO:0009108	coenzyme biosynthetic process	51	9	PF3D7_0624000,PF3D7_0628000,PF3D7_0916600,PF3D7_0922200,PF3D7_0922500,PF3D7_1102400,PF3D7_1116200,PF3D7_1214900,PF3D7_1443700,	17.6	2.51	2.88	0.00823586	0.0566596	1
GO:0044283	small molecule biosynthetic process	99	14	PF3D7_0309500,PF3D7_0511800,PF3D7_0603300,PF3D7_0616000,PF3D7_0624000,PF3D7_0628000,PF3D7_0826400,PF3D7_0916600,PF3D7_0922500,PF3D7_0922600,PF3D7_1116200,PF3D7_1214900,PF3D7_1235600,PF3D7_1239600,	14.1	2.01	2.23	0.00875313	0.0596658	1
GO:0006820	anion transport	44	8	PF3D7_0104200,PF3D7_0104800,PF3D7_0210300,PF3D7_0316600,PF3D7_0709000,PF3D7_1219600,PF3D7_1340900,PF3D7_1471200,	18.2	2.59	2.99	0.010434	0.070477	1
GO:0043604	amide biosynthetic process	294	31	PF3D7_0307100,PF3D7_0307200,PF3D7_0309500,PF3D7_0315100,PF3D7_0316800,PF3D7_0317600,PF3D7_0322900,PF3D7_0422400,PF3D7_0503800,PF3D7_0512200,PF3D7_0516200,PF3D7_0517000,PF3D7_0611700,PF3D7_0718400,PF3D7_0719700,PF3D7_0721600,PF3D7_0813900,PF3D7_0918300,PF3D7_0918900,PF3D7_1004000,PF3D7_1019400,PF3D7_1027800,PF3D7_1105400,PF3D7_1126200,PF3D7_1142600,PF3D7_1213800,PF3D7_1218600,PF3D7_1331800,PF3D7_1…	10.5	1.5	1.62	0.0135622	0.0825404	1
GO:0090662	ATP hydrolysis coupled transmembrane transport	14	4	PF3D7_0519200,PF3D7_1140100,PF3D7_1306600,PF3D7_1354400,	28.6	4.06	5.34	0.0136713	0.0825404	1
GO:0099131	ATP hydrolysis coupled ion transmembrane transport	14	4	PF3D7_0519200,PF3D7_1140100,PF3D7_1306600,PF3D7_1354400,	28.6	4.06	5.34	0.0136713	0.0825404	1
GO:0015991	ATP hydrolysis coupled proton transport	14	4	PF3D7_0519200,PF3D7_1140100,PF3D7_1306600,PF3D7_1354400,	28.6	4.06	5.34	0.0136713	0.0825404	1
GO:0099132	ATP hydrolysis coupled cation transmembrane transport	14	4	PF3D7_0519200,PF3D7_1140100,PF3D7_1306600,PF3D7_1354400,	28.6	4.06	5.34	0.0136713	0.0825404	1
GO:0015988	energy coupled proton transmembrane transport, against electrochemical gradient	14	4	PF3D7_0519200,PF3D7_1140100,PF3D7_1306600,PF3D7_1354400,	28.6	4.06	5.34	0.0136713	0.0825404	1
GO:0051049	regulation of transport	29	6	PF3D7_0104200,PF3D7_0807300,PF3D7_1111300,PF3D7_1144900,PF3D7_1211900,PF3D7_1332000,	20.7	2.94	3.49	0.0137885	0.0825404	1
GO:0032879	regulation of localization	29	6	PF3D7_0104200,PF3D7_0807300,PF3D7_1111300,PF3D7_1144900,PF3D7_1211900,PF3D7_1332000,	20.7	2.94	3.49	0.0137885	0.0825404	1
GO:0006541	glutamine metabolic process	3	2	PF3D7_0922600,PF3D7_1116200,	66.7	9.48	26.59	0.0141085	0.0825404	1
GO:0006826	iron ion transport	3	2	PF3D7_0709000,PF3D7_1223700,	66.7	9.48	26.59	0.0141085	0.0825404	1
GO:0019184	nonribosomal peptide biosynthetic process	3	2	PF3D7_0512200,PF3D7_0918900,	66.7	9.48	26.59	0.0141085	0.0825404	1
GO:0006750	glutathione biosynthetic process	3	2	PF3D7_0512200,PF3D7_0918900,	66.7	9.48	26.59	0.0141085	0.0825404	1
GO:0000304	response to singlet oxygen	3	2	PF3D7_0616000,PF3D7_1116200,	66.7	9.48	26.59	0.0141085	0.0825404	1
GO:0015684	ferrous iron transport	3	2	PF3D7_0709000,PF3D7_1223700,	66.7	9.48	26.59	0.0141085	0.0825404	1
GO:0042176	regulation of protein catabolic process	3	2	PF3D7_0205900,PF3D7_1466300,	66.7	9.48	26.59	0.0141085	0.0825404	1
GO:0055076	transition metal ion homeostasis	3	2	PF3D7_1223700,PF3D7_1454500,	66.7	9.48	26.59	0.0141085	0.0825404	1
GO:0046916	cellular transition metal ion homeostasis	3	2	PF3D7_1223700,PF3D7_1454500,	66.7	9.48	26.59	0.0141085	0.0825404	1
GO:0044260	cellular macromolecule metabolic process	872	77	PF3D7_0108000,PF3D7_0205900,PF3D7_0215700,PF3D7_0307100,PF3D7_0307200,PF3D7_0313100,PF3D7_0314300,PF3D7_0314400,PF3D7_0315100,PF3D7_0316800,PF3D7_0317600,PF3D7_0320300,PF3D7_0320700,PF3D7_0322900,PF3D7_0413600,PF3D7_0422400,PF3D7_0503800,PF3D7_0507700,PF3D7_0516200,PF3D7_0516700,PF3D7_0517000,PF3D7_0608700,PF3D7_0611700,PF3D7_0619400,PF3D7_0718400,PF3D7_0719700,PF3D7_0721600,PF3D7_0727400,PF3D7_0…	8.8	1.26	1.37	0.0145088	0.0832893	1
GO:0006885	regulation of pH	8	3	PF3D7_1140100,PF3D7_1306600,PF3D7_1456800,	37.5	5.33	8	0.014797	0.0832893	1
GO:0002440	production of molecular mediator of immune response	8	3	PF3D7_0207500,PF3D7_0207700,PF3D7_0902800,	37.5	5.33	8	0.014797	0.0832893	1
GO:0002377	immunoglobulin production	8	3	PF3D7_0207500,PF3D7_0207700,PF3D7_0902800,	37.5	5.33	8	0.014797	0.0832893	1
GO:0055067	monovalent inorganic cation homeostasis	8	3	PF3D7_1140100,PF3D7_1306600,PF3D7_1456800,	37.5	5.33	8	0.014797	0.0832893	1
GO:0010033	response to organic substance	38	7	PF3D7_0313100,PF3D7_0314300,PF3D7_0507700,PF3D7_0619400,PF3D7_0916500,PF3D7_1032500,PF3D7_1345500,	18.4	2.62	3.03	0.0151328	0.0845387	1
GO:0043043	peptide biosynthetic process	286	30	PF3D7_0307100,PF3D7_0307200,PF3D7_0315100,PF3D7_0316800,PF3D7_0317600,PF3D7_0322900,PF3D7_0422400,PF3D7_0503800,PF3D7_0512200,PF3D7_0516200,PF3D7_0517000,PF3D7_0611700,PF3D7_0718400,PF3D7_0719700,PF3D7_0721600,PF3D7_0813900,PF3D7_0918300,PF3D7_0918900,PF3D7_1004000,PF3D7_1019400,PF3D7_1027800,PF3D7_1105400,PF3D7_1126200,PF3D7_1142600,PF3D7_1213800,PF3D7_1218600,PF3D7_1331800,PF3D7_1341200,PF3D7_1…	10.5	1.49	1.6	0.0161086	0.0881047	1
GO:0006518	peptide metabolic process	298	31	PF3D7_0307100,PF3D7_0307200,PF3D7_0315100,PF3D7_0316800,PF3D7_0317600,PF3D7_0320700,PF3D7_0322900,PF3D7_0422400,PF3D7_0503800,PF3D7_0512200,PF3D7_0516200,PF3D7_0517000,PF3D7_0611700,PF3D7_0718400,PF3D7_0719700,PF3D7_0721600,PF3D7_0813900,PF3D7_0918300,PF3D7_0918900,PF3D7_1004000,PF3D7_1019400,PF3D7_1027800,PF3D7_1105400,PF3D7_1126200,PF3D7_1142600,PF3D7_1213800,PF3D7_1218600,PF3D7_1331800,PF3D7_1…	10.4	1.48	1.59	0.0162422	0.0881047	1
GO:0072524	pyridine-containing compound metabolic process	30	6	PF3D7_0616000,PF3D7_0624000,PF3D7_0922500,PF3D7_1116200,PF3D7_1214900,PF3D7_1454700,	20	2.84	3.35	0.0162454	0.0881047	1
GO:0008654	phospholipid biosynthetic process	30	6	PF3D7_0511800,PF3D7_0927900,PF3D7_1247300,PF3D7_1315600,PF3D7_1341600,PF3D7_1409900,	20	2.84	3.35	0.0162454	0.0881047	1
GO:0072525	pyridine-containing compound biosynthetic process	23	5	PF3D7_0616000,PF3D7_0624000,PF3D7_0922500,PF3D7_1116200,PF3D7_1214900,	21.7	3.09	3.71	0.0195906	0.105477	1
GO:0070838	divalent metal ion transport	9	3	PF3D7_0106300,PF3D7_0709000,PF3D7_1223700,	33.3	4.74	6.66	0.0210556	0.110953	1
GO:0072511	divalent inorganic cation transport	9	3	PF3D7_0106300,PF3D7_0709000,PF3D7_1223700,	33.3	4.74	6.66	0.0210556	0.110953	1
GO:0000041	transition metal ion transport	9	3	PF3D7_0709000,PF3D7_1223700,PF3D7_1439000,	33.3	4.74	6.66	0.0210556	0.110953	1
GO:0006913	nucleocytoplasmic transport	24	5	PF3D7_0807300,PF3D7_0815200,PF3D7_0910100,PF3D7_1144900,PF3D7_1456700,	20.8	2.96	3.52	0.023362	0.121384	1
GO:0051169	nuclear transport	24	5	PF3D7_0807300,PF3D7_0815200,PF3D7_0910100,PF3D7_1144900,PF3D7_1456700,	20.8	2.96	3.52	0.023362	0.121384	1
GO:0009894	regulation of catabolic process	4	2	PF3D7_0205900,PF3D7_1466300,	50	7.11	13.29	0.0269093	0.132408	1
GO:0015914	phospholipid transport	4	2	PF3D7_0104200,PF3D7_1219600,	50	7.11	13.29	0.0269093	0.132408	1
GO:0042819	vitamin B6 biosynthetic process	4	2	PF3D7_0616000,PF3D7_1116200,	50	7.11	13.29	0.0269093	0.132408	1
GO:0042816	vitamin B6 metabolic process	4	2	PF3D7_0616000,PF3D7_1116200,	50	7.11	13.29	0.0269093	0.132408	1
GO:0046173	polyol biosynthetic process	4	2	PF3D7_0511800,PF3D7_0628000,	50	7.11	13.29	0.0269093	0.132408	1
GO:0007584	response to nutrient	4	2	PF3D7_0616000,PF3D7_1116200,	50	7.11	13.29	0.0269093	0.132408	1
GO:0015992	proton transport	4	2	PF3D7_1235200,PF3D7_1456800,	50	7.11	13.29	0.0269093	0.132408	1
GO:0000302	response to reactive oxygen species	4	2	PF3D7_0616000,PF3D7_1116200,	50	7.11	13.29	0.0269093	0.132408	1
GO:0044272	sulfur compound biosynthetic process	17	4	PF3D7_0512200,PF3D7_0918900,PF3D7_0922200,PF3D7_1239600,	23.5	3.35	4.11	0.0275074	0.13446	1
GO:1901607	alpha-amino acid biosynthetic process	10	3	PF3D7_0309500,PF3D7_0922600,PF3D7_1235600,	30	4.27	5.71	0.0285406	0.136811	1
GO:0009110	vitamin biosynthetic process	10	3	PF3D7_0616000,PF3D7_1116200,PF3D7_1239600,	30	4.27	5.71	0.0285406	0.136811	1
GO:0042364	water-soluble vitamin biosynthetic process	10	3	PF3D7_0616000,PF3D7_1116200,PF3D7_1239600,	30	4.27	5.71	0.0285406	0.136811	1
GO:0006644	phospholipid metabolic process	44	7	PF3D7_0511800,PF3D7_0927900,PF3D7_1238600,PF3D7_1247300,PF3D7_1315600,PF3D7_1341600,PF3D7_1409900,	15.9	2.26	2.53	0.032068	0.152734	1
GO:0006950	response to stress	128	15	PF3D7_0313100,PF3D7_0314300,PF3D7_0507700,PF3D7_0512200,PF3D7_0616000,PF3D7_0619400,PF3D7_0713400,PF3D7_0802200,PF3D7_0916500,PF3D7_1032500,PF3D7_1116200,PF3D7_1304100,PF3D7_1345500,PF3D7_1419800,PF3D7_1443900,	11.7	1.67	1.79	0.0337283	0.159619	1
GO:0006767	water-soluble vitamin metabolic process	11	3	PF3D7_0616000,PF3D7_1116200,PF3D7_1239600,	27.3	3.88	4.99	0.0372433	0.170678	1
GO:0002682	regulation of immune system process	11	3	PF3D7_0207500,PF3D7_0207700,PF3D7_0902800,	27.3	3.88	4.99	0.0372433	0.170678	1
GO:0050776	regulation of immune response	11	3	PF3D7_0207500,PF3D7_0207700,PF3D7_0902800,	27.3	3.88	4.99	0.0372433	0.170678	1
GO:0009064	glutamine family amino acid metabolic process	11	3	PF3D7_0802000,PF3D7_0922600,PF3D7_1116200,	27.3	3.88	4.99	0.0372433	0.170678	1
GO:0006766	vitamin metabolic process	11	3	PF3D7_0616000,PF3D7_1116200,PF3D7_1239600,	27.3	3.88	4.99	0.0372433	0.170678	1
GO:0006790	sulfur compound metabolic process	36	6	PF3D7_0512200,PF3D7_0918900,PF3D7_0922200,PF3D7_1239600,PF3D7_1454500,PF3D7_API04700,	16.7	2.37	2.67	0.0374434	0.170678	1
GO:0006412	translation	283	28	PF3D7_0307100,PF3D7_0307200,PF3D7_0315100,PF3D7_0316800,PF3D7_0317600,PF3D7_0322900,PF3D7_0422400,PF3D7_0503800,PF3D7_0516200,PF3D7_0517000,PF3D7_0611700,PF3D7_0718400,PF3D7_0719700,PF3D7_0721600,PF3D7_0813900,PF3D7_0918300,PF3D7_1004000,PF3D7_1019400,PF3D7_1027800,PF3D7_1105400,PF3D7_1126200,PF3D7_1142600,PF3D7_1213800,PF3D7_1218600,PF3D7_1331800,PF3D7_1341200,PF3D7_1351400,PF3D7_1426000,	9.9	1.41	1.49	0.0388773	0.175623	1
GO:0008610	lipid biosynthetic process	66	9	PF3D7_0511800,PF3D7_0826400,PF3D7_0927900,PF3D7_1128400,PF3D7_1132800,PF3D7_1247300,PF3D7_1315600,PF3D7_1341600,PF3D7_1409900,	13.6	1.94	2.12	0.0398443	0.175623	1
GO:0009135	purine nucleoside diphosphate metabolic process	19	4	PF3D7_0624000,PF3D7_0922500,PF3D7_0928900,PF3D7_1214900,	21.1	2.99	3.56	0.0401107	0.175623	1
GO:0034033	purine nucleoside bisphosphate biosynthetic process	5	2	PF3D7_1102400,PF3D7_1443700,	40	5.69	8.86	0.042783	0.175623	1
GO:0006749	glutathione metabolic process	5	2	PF3D7_0512200,PF3D7_0918900,	40	5.69	8.86	0.042783	0.175623	1
GO:0033875	ribonucleoside bisphosphate metabolic process	5	2	PF3D7_1102400,PF3D7_1443700,	40	5.69	8.86	0.042783	0.175623	1
GO:0010035	response to inorganic substance	5	2	PF3D7_0616000,PF3D7_1116200,	40	5.69	8.86	0.042783	0.175623	1
GO:1901700	response to oxygen-containing compound	5	2	PF3D7_0616000,PF3D7_1116200,	40	5.69	8.86	0.042783	0.175623	1
GO:0015936	coenzyme A metabolic process	5	2	PF3D7_1102400,PF3D7_1443700,	40	5.69	8.86	0.042783	0.175623	1
GO:0031667	response to nutrient levels	5	2	PF3D7_0616000,PF3D7_1116200,	40	5.69	8.86	0.042783	0.175623	1
GO:0043952	protein transport by the Sec complex	5	2	PF3D7_0210000,PF3D7_1361100,	40	5.69	8.86	0.042783	0.175623	1
GO:0033866	nucleoside bisphosphate biosynthetic process	5	2	PF3D7_1102400,PF3D7_1443700,	40	5.69	8.86	0.042783	0.175623	1
GO:0034032	purine nucleoside bisphosphate metabolic process	5	2	PF3D7_1102400,PF3D7_1443700,	40	5.69	8.86	0.042783	0.175623	1
GO:0034030	ribonucleoside bisphosphate biosynthetic process	5	2	PF3D7_1102400,PF3D7_1443700,	40	5.69	8.86	0.042783	0.175623	1
GO:0033865	nucleoside bisphosphate metabolic process	5	2	PF3D7_1102400,PF3D7_1443700,	40	5.69	8.86	0.042783	0.175623	1
GO:0015748	organophosphate ester transport	5	2	PF3D7_0104200,PF3D7_1219600,	40	5.69	8.86	0.042783	0.175623	1
GO:0015937	coenzyme A biosynthetic process	5	2	PF3D7_1102400,PF3D7_1443700,	40	5.69	8.86	0.042783	0.175623	1
GO:0019751	polyol metabolic process	5	2	PF3D7_0511800,PF3D7_0628000,	40	5.69	8.86	0.042783	0.175623	1
GO:0046942	carboxylic acid transport	12	3	PF3D7_0104800,PF3D7_0210300,PF3D7_0316600,	25	3.55	4.44	0.047137	0.183363	1
GO:0006575	cellular modified amino acid metabolic process	12	3	PF3D7_0512200,PF3D7_0918900,PF3D7_1235600,	25	3.55	4.44	0.047137	0.183363	1
GO:0015849	organic acid transport	12	3	PF3D7_0104800,PF3D7_0210300,PF3D7_0316600,	25	3.55	4.44	0.047137	0.183363	1
GO:0072594	establishment of protein localization to organelle	29	5	PF3D7_0524700,PF3D7_0815200,PF3D7_0823700,PF3D7_0933600,PF3D7_1456700,	17.2	2.45	2.78	0.049042	0.183363	1
Cluster 3
ID	Name	Bgd count	Result count	Result gene list	Pct of bgd	Fold enrichment	Odds ratio	P-value	Benjamini	Bonferroni
GO:0034641	cellular nitrogen compound metabolic process	908	166	PF3D7_0109800,PF3D7_0111700,PF3D7_0205500,PF3D7_0212300,PF3D7_0218500,PF3D7_0219200,PF3D7_0308900,PF3D7_0318200,PF3D7_0319600,PF3D7_0405400,PF3D7_0406400,PF3D7_0407300,PF3D7_0415900,PF3D7_0418700,PF3D7_0422500,PF3D7_0507100,PF3D7_0509400,PF3D7_0512700,PF3D7_0513300,PF3D7_0516900,PF3D7_0517700,PF3D7_0519400,PF3D7_0520000,PF3D7_0520300,PF3D7_0526300,PF3D7_0607000,PF3D7_0610800,PF3D7_0614500,PF3D7_0…	18.3	1.66	2.19	1.60133e-13	9.71705e-11	1.33551e-10
GO:0010467	gene expression	615	125	PF3D7_0109800,PF3D7_0111700,PF3D7_0205500,PF3D7_0212300,PF3D7_0218500,PF3D7_0219200,PF3D7_0308900,PF3D7_0318200,PF3D7_0319600,PF3D7_0405400,PF3D7_0407300,PF3D7_0415900,PF3D7_0418700,PF3D7_0422500,PF3D7_0507100,PF3D7_0509400,PF3D7_0516900,PF3D7_0517700,PF3D7_0519400,PF3D7_0520000,PF3D7_0520300,PF3D7_0526300,PF3D7_0607000,PF3D7_0614500,PF3D7_0618300,PF3D7_0619900,PF3D7_0622200,PF3D7_0622800,PF3D7_0…	20.3	1.84	2.39	2.33023e-13	9.71705e-11	1.94341e-10
GO:0046483	heterocycle metabolic process	653	126	PF3D7_0109800,PF3D7_0111700,PF3D7_0205500,PF3D7_0218500,PF3D7_0308900,PF3D7_0318200,PF3D7_0405400,PF3D7_0407300,PF3D7_0418700,PF3D7_0422500,PF3D7_0509400,PF3D7_0512700,PF3D7_0513300,PF3D7_0520300,PF3D7_0526300,PF3D7_0610800,PF3D7_0619100,PF3D7_0619900,PF3D7_0621200,PF3D7_0622200,PF3D7_0622800,PF3D7_0625600,PF3D7_0626800,PF3D7_0627500,PF3D7_0627900,PF3D7_0629100,PF3D7_0629600,PF3D7_0708100,PF3D7_0…	19.3	1.75	2.23	9.73258e-12	2.70566e-09	8.11697e-09
GO:1901360	organic cyclic compound metabolic process	657	126	PF3D7_0109800,PF3D7_0111700,PF3D7_0205500,PF3D7_0218500,PF3D7_0308900,PF3D7_0318200,PF3D7_0405400,PF3D7_0407300,PF3D7_0418700,PF3D7_0422500,PF3D7_0509400,PF3D7_0512700,PF3D7_0513300,PF3D7_0520300,PF3D7_0526300,PF3D7_0610800,PF3D7_0619100,PF3D7_0619900,PF3D7_0621200,PF3D7_0622200,PF3D7_0622800,PF3D7_0625600,PF3D7_0626800,PF3D7_0627500,PF3D7_0627900,PF3D7_0629100,PF3D7_0629600,PF3D7_0708100,PF3D7_0…	19.2	1.74	2.21	1.53041e-11	3.19091e-09	1.27636e-08
GO:0006139	nucleobase-containing compound metabolic process	618	120	PF3D7_0109800,PF3D7_0111700,PF3D7_0205500,PF3D7_0218500,PF3D7_0308900,PF3D7_0318200,PF3D7_0405400,PF3D7_0407300,PF3D7_0418700,PF3D7_0422500,PF3D7_0509400,PF3D7_0512700,PF3D7_0513300,PF3D7_0520300,PF3D7_0526300,PF3D7_0610800,PF3D7_0619100,PF3D7_0619900,PF3D7_0622200,PF3D7_0622800,PF3D7_0625600,PF3D7_0626800,PF3D7_0627900,PF3D7_0629100,PF3D7_0629600,PF3D7_0708100,PF3D7_0717400,PF3D7_0717700,PF3D7_0…	19.4	1.76	2.23	2.33404e-11	3.89318e-09	1.94659e-08
GO:0006725	cellular aromatic compound metabolic process	651	124	PF3D7_0109800,PF3D7_0111700,PF3D7_0205500,PF3D7_0218500,PF3D7_0308900,PF3D7_0318200,PF3D7_0405400,PF3D7_0407300,PF3D7_0418700,PF3D7_0422500,PF3D7_0509400,PF3D7_0512700,PF3D7_0513300,PF3D7_0520300,PF3D7_0526300,PF3D7_0610800,PF3D7_0619100,PF3D7_0619900,PF3D7_0621200,PF3D7_0622200,PF3D7_0622800,PF3D7_0625600,PF3D7_0626800,PF3D7_0627500,PF3D7_0627900,PF3D7_0629100,PF3D7_0629600,PF3D7_0708100,PF3D7_0…	19	1.72	2.18	3.86836e-11	4.76948e-09	3.22621e-08
GO:0044271	cellular nitrogen compound biosynthetic process	498	102	PF3D7_0109800,PF3D7_0111700,PF3D7_0205500,PF3D7_0212300,PF3D7_0219200,PF3D7_0318200,PF3D7_0319600,PF3D7_0406400,PF3D7_0407300,PF3D7_0415900,PF3D7_0507100,PF3D7_0509400,PF3D7_0516900,PF3D7_0517700,PF3D7_0519400,PF3D7_0520000,PF3D7_0607000,PF3D7_0614500,PF3D7_0618300,PF3D7_0621200,PF3D7_0622800,PF3D7_0626800,PF3D7_0627500,PF3D7_0629100,PF3D7_0705700,PF3D7_0706400,PF3D7_0708100,PF3D7_0717400,PF3D7_0…	20.5	1.85	2.34	4.39565e-11	4.76948e-09	3.66598e-08
GO:0016070	RNA metabolic process	398	87	PF3D7_0109800,PF3D7_0111700,PF3D7_0205500,PF3D7_0218500,PF3D7_0308900,PF3D7_0318200,PF3D7_0405400,PF3D7_0407300,PF3D7_0418700,PF3D7_0422500,PF3D7_0509400,PF3D7_0520300,PF3D7_0526300,PF3D7_0619900,PF3D7_0622200,PF3D7_0622800,PF3D7_0625600,PF3D7_0627900,PF3D7_0629600,PF3D7_0708100,PF3D7_0717400,PF3D7_0717700,PF3D7_0720000,PF3D7_0723000,PF3D7_0729500,PF3D7_0730100,PF3D7_0821600,PF3D7_0822300,PF3D7_0…	21.9	1.98	2.51	4.57504e-11	4.76948e-09	3.81559e-08
GO:0006807	nitrogen compound metabolic process	1341	211	PF3D7_0109800,PF3D7_0111700,PF3D7_0204500,PF3D7_0205500,PF3D7_0212300,PF3D7_0214000,PF3D7_0218500,PF3D7_0219200,PF3D7_0301200,PF3D7_0306800,PF3D7_0308200,PF3D7_0308900,PF3D7_0317000,PF3D7_0318200,PF3D7_0319600,PF3D7_0405400,PF3D7_0406400,PF3D7_0407300,PF3D7_0415900,PF3D7_0418700,PF3D7_0422500,PF3D7_0507100,PF3D7_0509400,PF3D7_0512700,PF3D7_0513300,PF3D7_0516900,PF3D7_0517700,PF3D7_0519400,PF3D7_0…	15.7	1.42	1.86	1.86383e-10	1.72715e-08	1.55444e-07
GO:0034660	ncRNA metabolic process	138	41	PF3D7_0109800,PF3D7_0111700,PF3D7_0418700,PF3D7_0526300,PF3D7_0622200,PF3D7_0622800,PF3D7_0627900,PF3D7_0717400,PF3D7_0717700,PF3D7_0720000,PF3D7_0723000,PF3D7_0821600,PF3D7_0912800,PF3D7_0918800,PF3D7_1008800,PF3D7_1015200,PF3D7_1034900,PF3D7_1104000,PF3D7_1118500,PF3D7_1126000,PF3D7_1129400,PF3D7_1138100,PF3D7_1307100,PF3D7_1319300,PF3D7_1331700,PF3D7_1332900,PF3D7_1336900,PF3D7_1337900,PF3D7_1…	29.7	2.69	3.61	9.85595e-10	8.21986e-08	8.21986e-07
GO:1901566	organonitrogen compound biosynthetic process	439	89	PF3D7_0109800,PF3D7_0111700,PF3D7_0212300,PF3D7_0219200,PF3D7_0319600,PF3D7_0406400,PF3D7_0415900,PF3D7_0507100,PF3D7_0516900,PF3D7_0517700,PF3D7_0519400,PF3D7_0520000,PF3D7_0607000,PF3D7_0614500,PF3D7_0618300,PF3D7_0621200,PF3D7_0622800,PF3D7_0626800,PF3D7_0627500,PF3D7_0629100,PF3D7_0705700,PF3D7_0706400,PF3D7_0717400,PF3D7_0717700,PF3D7_0719600,PF3D7_0728000,PF3D7_0810800,PF3D7_0821700,PF3D7_0…	20.3	1.84	2.27	1.76913e-09	1.34132e-07	1.47546e-06
GO:0008152	metabolic process	1571	233	PF3D7_0109800,PF3D7_0111700,PF3D7_0204500,PF3D7_0205500,PF3D7_0212300,PF3D7_0214000,PF3D7_0218500,PF3D7_0218600,PF3D7_0219200,PF3D7_0301200,PF3D7_0306800,PF3D7_0308200,PF3D7_0308900,PF3D7_0317000,PF3D7_0318200,PF3D7_0319600,PF3D7_0405400,PF3D7_0406400,PF3D7_0407300,PF3D7_0415900,PF3D7_0418700,PF3D7_0422500,PF3D7_0507100,PF3D7_0509400,PF3D7_0512700,PF3D7_0513300,PF3D7_0516900,PF3D7_0517700,PF3D7_0…	14.8	1.34	1.74	5.00685e-09	3.47976e-07	4.17571e-06
GO:0071704	organic substance metabolic process	1470	220	PF3D7_0109800,PF3D7_0111700,PF3D7_0204500,PF3D7_0205500,PF3D7_0212300,PF3D7_0214000,PF3D7_0218500,PF3D7_0218600,PF3D7_0219200,PF3D7_0301200,PF3D7_0306800,PF3D7_0308200,PF3D7_0308900,PF3D7_0317000,PF3D7_0318200,PF3D7_0319600,PF3D7_0405400,PF3D7_0406400,PF3D7_0407300,PF3D7_0415900,PF3D7_0418700,PF3D7_0422500,PF3D7_0507100,PF3D7_0509400,PF3D7_0512700,PF3D7_0513300,PF3D7_0516900,PF3D7_0517700,PF3D7_0…	15	1.35	1.73	9.03257e-09	5.40454e-07	7.53316e-06
GO:0044238	primary metabolic process	1412	213	PF3D7_0109800,PF3D7_0111700,PF3D7_0204500,PF3D7_0205500,PF3D7_0212300,PF3D7_0214000,PF3D7_0218500,PF3D7_0218600,PF3D7_0219200,PF3D7_0301200,PF3D7_0306800,PF3D7_0308200,PF3D7_0308900,PF3D7_0317000,PF3D7_0318200,PF3D7_0319600,PF3D7_0405400,PF3D7_0407300,PF3D7_0415900,PF3D7_0418700,PF3D7_0422500,PF3D7_0507100,PF3D7_0509400,PF3D7_0512700,PF3D7_0513300,PF3D7_0516900,PF3D7_0517700,PF3D7_0519400,PF3D7_0…	15.1	1.37	1.74	9.42833e-09	5.40454e-07	7.86323e-06
GO:0006399	tRNA metabolic process	85	29	PF3D7_0109800,PF3D7_0111700,PF3D7_0622200,PF3D7_0622800,PF3D7_0627900,PF3D7_0717400,PF3D7_0717700,PF3D7_0723000,PF3D7_0821600,PF3D7_0912800,PF3D7_0918800,PF3D7_1015200,PF3D7_1034900,PF3D7_1104000,PF3D7_1126000,PF3D7_1138100,PF3D7_1319300,PF3D7_1331700,PF3D7_1332900,PF3D7_1336900,PF3D7_1337900,PF3D7_1349200,PF3D7_1350100,PF3D7_1367700,PF3D7_1408900,PF3D7_1420400,PF3D7_1434100,PF3D7_1445100,PF3D7_1…	34.1	3.09	4.36	9.7204e-09	5.40454e-07	8.10681e-06
GO:0044237	cellular metabolic process	1401	211	PF3D7_0109800,PF3D7_0111700,PF3D7_0204500,PF3D7_0205500,PF3D7_0212300,PF3D7_0214000,PF3D7_0218500,PF3D7_0219200,PF3D7_0301200,PF3D7_0306800,PF3D7_0308200,PF3D7_0308900,PF3D7_0317000,PF3D7_0318200,PF3D7_0319600,PF3D7_0405400,PF3D7_0406400,PF3D7_0407300,PF3D7_0415900,PF3D7_0418700,PF3D7_0422500,PF3D7_0507100,PF3D7_0509400,PF3D7_0512700,PF3D7_0513300,PF3D7_0516900,PF3D7_0517700,PF3D7_0519400,PF3D7_0…	15.1	1.36	1.73	1.38301e-08	7.20896e-07	1.15343e-05
GO:0090304	nucleic acid metabolic process	511	95	PF3D7_0109800,PF3D7_0111700,PF3D7_0205500,PF3D7_0218500,PF3D7_0308900,PF3D7_0318200,PF3D7_0405400,PF3D7_0407300,PF3D7_0418700,PF3D7_0422500,PF3D7_0509400,PF3D7_0520300,PF3D7_0526300,PF3D7_0619100,PF3D7_0619900,PF3D7_0622200,PF3D7_0622800,PF3D7_0625600,PF3D7_0627900,PF3D7_0629600,PF3D7_0708100,PF3D7_0717400,PF3D7_0717700,PF3D7_0720000,PF3D7_0723000,PF3D7_0729500,PF3D7_0730100,PF3D7_0821600,PF3D7_0…	18.6	1.68	2.03	5.01917e-08	2.46235e-06	4.18599e-05
GO:0006418	tRNA aminoacylation for protein translation	42	18	PF3D7_0109800,PF3D7_0111700,PF3D7_0622800,PF3D7_0717700,PF3D7_1015200,PF3D7_1034900,PF3D7_1104000,PF3D7_1126000,PF3D7_1331700,PF3D7_1332900,PF3D7_1336900,PF3D7_1337900,PF3D7_1349200,PF3D7_1350100,PF3D7_1367700,PF3D7_1420400,PF3D7_1445100,PF3D7_1461900,	42.9	3.88	6.22	1.25174e-07	5.79973e-06	0.000104395
GO:0043039	tRNA aminoacylation	44	18	PF3D7_0109800,PF3D7_0111700,PF3D7_0622800,PF3D7_0717700,PF3D7_1015200,PF3D7_1034900,PF3D7_1104000,PF3D7_1126000,PF3D7_1331700,PF3D7_1332900,PF3D7_1336900,PF3D7_1337900,PF3D7_1349200,PF3D7_1350100,PF3D7_1367700,PF3D7_1420400,PF3D7_1445100,PF3D7_1461900,	40.9	3.7	5.74	2.94483e-07	1.22799e-05	0.000245598
GO:0043038	amino acid activation	44	18	PF3D7_0109800,PF3D7_0111700,PF3D7_0622800,PF3D7_0717700,PF3D7_1015200,PF3D7_1034900,PF3D7_1104000,PF3D7_1126000,PF3D7_1331700,PF3D7_1332900,PF3D7_1336900,PF3D7_1337900,PF3D7_1349200,PF3D7_1350100,PF3D7_1367700,PF3D7_1420400,PF3D7_1445100,PF3D7_1461900,	40.9	3.7	5.74	2.94483e-07	1.22799e-05	0.000245598
GO:0043043	peptide biosynthetic process	286	60	PF3D7_0109800,PF3D7_0111700,PF3D7_0212300,PF3D7_0219200,PF3D7_0319600,PF3D7_0406400,PF3D7_0415900,PF3D7_0507100,PF3D7_0516900,PF3D7_0517700,PF3D7_0519400,PF3D7_0520000,PF3D7_0607000,PF3D7_0614500,PF3D7_0618300,PF3D7_0622800,PF3D7_0705700,PF3D7_0706400,PF3D7_0717700,PF3D7_0719600,PF3D7_0728000,PF3D7_0821700,PF3D7_0912800,PF3D7_1010800,PF3D7_1015200,PF3D7_1026800,PF3D7_1034900,PF3D7_1104000,PF3D7_1…	21	1.9	2.29	3.28367e-07	1.2807e-05	0.000273858
GO:0044281	small molecule metabolic process	260	56	PF3D7_0109800,PF3D7_0111700,PF3D7_0204500,PF3D7_0406400,PF3D7_0512700,PF3D7_0513300,PF3D7_0520900,PF3D7_0525100,PF3D7_0610800,PF3D7_0619500,PF3D7_0621200,PF3D7_0622800,PF3D7_0626800,PF3D7_0627500,PF3D7_0629100,PF3D7_0717400,PF3D7_0717700,PF3D7_0727200,PF3D7_0810800,PF3D7_0823600,PF3D7_0915400,PF3D7_0920800,PF3D7_1012400,PF3D7_1012600,PF3D7_1015200,PF3D7_1015900,PF3D7_1034900,PF3D7_1104000,PF3D7_1…	21.5	1.95	2.36	3.37833e-07	1.2807e-05	0.000281753
GO:0043604	amide biosynthetic process	294	61	PF3D7_0109800,PF3D7_0111700,PF3D7_0212300,PF3D7_0219200,PF3D7_0319600,PF3D7_0406400,PF3D7_0415900,PF3D7_0507100,PF3D7_0516900,PF3D7_0517700,PF3D7_0519400,PF3D7_0520000,PF3D7_0607000,PF3D7_0614500,PF3D7_0618300,PF3D7_0622800,PF3D7_0705700,PF3D7_0706400,PF3D7_0717700,PF3D7_0719600,PF3D7_0728000,PF3D7_0810800,PF3D7_0821700,PF3D7_0912800,PF3D7_1010800,PF3D7_1015200,PF3D7_1026800,PF3D7_1034900,PF3D7_1…	20.7	1.88	2.26	3.90947e-07	1.41761e-05	0.00032605
GO:0009987	cellular process	1732	243	PF3D7_0109800,PF3D7_0111700,PF3D7_0113700,PF3D7_0204500,PF3D7_0205500,PF3D7_0212300,PF3D7_0214000,PF3D7_0218500,PF3D7_0219200,PF3D7_0301200,PF3D7_0304500,PF3D7_0306800,PF3D7_0308200,PF3D7_0308900,PF3D7_0317000,PF3D7_0318200,PF3D7_0319600,PF3D7_0405400,PF3D7_0406400,PF3D7_0407300,PF3D7_0415900,PF3D7_0418700,PF3D7_0422500,PF3D7_0507100,PF3D7_0509400,PF3D7_0512300,PF3D7_0512700,PF3D7_0513300,PF3D7_0…	14	1.27	1.6	4.81489e-07	1.67317e-05	0.000401561
GO:0006412	translation	283	59	PF3D7_0109800,PF3D7_0111700,PF3D7_0212300,PF3D7_0219200,PF3D7_0319600,PF3D7_0415900,PF3D7_0507100,PF3D7_0516900,PF3D7_0517700,PF3D7_0519400,PF3D7_0520000,PF3D7_0607000,PF3D7_0614500,PF3D7_0618300,PF3D7_0622800,PF3D7_0705700,PF3D7_0706400,PF3D7_0717700,PF3D7_0719600,PF3D7_0728000,PF3D7_0821700,PF3D7_0912800,PF3D7_1010800,PF3D7_1015200,PF3D7_1026800,PF3D7_1034900,PF3D7_1104000,PF3D7_1109900,PF3D7_1…	20.8	1.89	2.27	5.21192e-07	1.72386e-05	0.000434674
GO:0009058	biosynthetic process	670	113	PF3D7_0109800,PF3D7_0111700,PF3D7_0204500,PF3D7_0205500,PF3D7_0212300,PF3D7_0219200,PF3D7_0318200,PF3D7_0319600,PF3D7_0406400,PF3D7_0407300,PF3D7_0415900,PF3D7_0507100,PF3D7_0509400,PF3D7_0516900,PF3D7_0517700,PF3D7_0519400,PF3D7_0520000,PF3D7_0607000,PF3D7_0614500,PF3D7_0618300,PF3D7_0621200,PF3D7_0622800,PF3D7_0626800,PF3D7_0627500,PF3D7_0629100,PF3D7_0705700,PF3D7_0706400,PF3D7_0708100,PF3D7_0…	16.9	1.53	1.81	5.37414e-07	1.72386e-05	0.000448203
GO:0006518	peptide metabolic process	298	61	PF3D7_0109800,PF3D7_0111700,PF3D7_0212300,PF3D7_0219200,PF3D7_0319600,PF3D7_0406400,PF3D7_0415900,PF3D7_0507100,PF3D7_0516900,PF3D7_0517700,PF3D7_0519400,PF3D7_0520000,PF3D7_0607000,PF3D7_0614500,PF3D7_0618300,PF3D7_0622800,PF3D7_0705700,PF3D7_0706400,PF3D7_0717700,PF3D7_0719600,PF3D7_0728000,PF3D7_0821700,PF3D7_0912800,PF3D7_1010800,PF3D7_1015200,PF3D7_1026800,PF3D7_1034900,PF3D7_1104000,PF3D7_1…	20.5	1.85	2.22	6.41886e-07	1.98271e-05	0.000535333
GO:0006396	RNA processing	220	49	PF3D7_0218500,PF3D7_0308900,PF3D7_0405400,PF3D7_0418700,PF3D7_0422500,PF3D7_0520300,PF3D7_0526300,PF3D7_0619900,PF3D7_0622200,PF3D7_0625600,PF3D7_0627900,PF3D7_0629600,PF3D7_0717400,PF3D7_0720000,PF3D7_0723000,PF3D7_0821600,PF3D7_0822300,PF3D7_0822800,PF3D7_0906600,PF3D7_0909800,PF3D7_0912800,PF3D7_0918800,PF3D7_1002400,PF3D7_1008800,PF3D7_1030700,PF3D7_1110200,PF3D7_1118500,PF3D7_1120500,PF3D7_1…	22.3	2.02	2.45	6.81388e-07	2.02956e-05	0.000568278
GO:0043170	macromolecule metabolic process	1165	175	PF3D7_0109800,PF3D7_0111700,PF3D7_0205500,PF3D7_0212300,PF3D7_0214000,PF3D7_0218500,PF3D7_0219200,PF3D7_0301200,PF3D7_0306800,PF3D7_0308200,PF3D7_0308900,PF3D7_0317000,PF3D7_0318200,PF3D7_0319600,PF3D7_0405400,PF3D7_0407300,PF3D7_0415900,PF3D7_0418700,PF3D7_0422500,PF3D7_0507100,PF3D7_0509400,PF3D7_0516900,PF3D7_0517700,PF3D7_0519400,PF3D7_0520000,PF3D7_0520300,PF3D7_0526300,PF3D7_0602500,PF3D7_0…	15	1.36	1.64	7.47626e-07	2.15007e-05	0.00062352
GO:0072524	pyridine-containing compound metabolic process	30	14	PF3D7_0610800,PF3D7_0621200,PF3D7_0626800,PF3D7_0629100,PF3D7_0915400,PF3D7_1015900,PF3D7_1120100,PF3D7_1324900,PF3D7_1325100,PF3D7_1436000,PF3D7_1439900,PF3D7_1444800,PF3D7_1453800,PF3D7_1462800,	46.7	4.22	7.22	9.19742e-07	2.55688e-05	0.000767065
GO:0043603	cellular amide metabolic process	310	62	PF3D7_0109800,PF3D7_0111700,PF3D7_0212300,PF3D7_0219200,PF3D7_0319600,PF3D7_0406400,PF3D7_0415900,PF3D7_0507100,PF3D7_0516900,PF3D7_0517700,PF3D7_0519400,PF3D7_0520000,PF3D7_0607000,PF3D7_0614500,PF3D7_0618300,PF3D7_0622800,PF3D7_0705700,PF3D7_0706400,PF3D7_0717700,PF3D7_0719600,PF3D7_0728000,PF3D7_0810800,PF3D7_0821700,PF3D7_0912800,PF3D7_1010800,PF3D7_1015200,PF3D7_1026800,PF3D7_1034900,PF3D7_1…	20	1.81	2.15	1.20107e-06	3.23128e-05	0.0010017
GO:0019362	pyridine nucleotide metabolic process	27	13	PF3D7_0610800,PF3D7_0626800,PF3D7_0629100,PF3D7_0915400,PF3D7_1015900,PF3D7_1120100,PF3D7_1324900,PF3D7_1325100,PF3D7_1436000,PF3D7_1439900,PF3D7_1444800,PF3D7_1453800,PF3D7_1462800,	48.1	4.36	7.65	1.45965e-06	3.63699e-05	0.00121735
GO:0046496	nicotinamide nucleotide metabolic process	27	13	PF3D7_0610800,PF3D7_0626800,PF3D7_0629100,PF3D7_0915400,PF3D7_1015900,PF3D7_1120100,PF3D7_1324900,PF3D7_1325100,PF3D7_1436000,PF3D7_1439900,PF3D7_1444800,PF3D7_1453800,PF3D7_1462800,	48.1	4.36	7.65	1.45965e-06	3.63699e-05	0.00121735
GO:0044249	cellular biosynthetic process	660	110	PF3D7_0109800,PF3D7_0111700,PF3D7_0205500,PF3D7_0212300,PF3D7_0219200,PF3D7_0318200,PF3D7_0319600,PF3D7_0406400,PF3D7_0407300,PF3D7_0415900,PF3D7_0507100,PF3D7_0509400,PF3D7_0516900,PF3D7_0517700,PF3D7_0519400,PF3D7_0520000,PF3D7_0607000,PF3D7_0614500,PF3D7_0618300,PF3D7_0621200,PF3D7_0622800,PF3D7_0626800,PF3D7_0627500,PF3D7_0629100,PF3D7_0705700,PF3D7_0706400,PF3D7_0708100,PF3D7_0717400,PF3D7_0…	16.7	1.51	1.78	1.48271e-06	3.63699e-05	0.00123658
[truncated: 711 more rows]
