# Supplementary material for: Hierarchical transcriptional control regulates Plasmodium falciparum sexual differentiation
Source: BMC Genomics. 2019 Dec 3;20:920. doi: 10.1186/s12864-019-6322-9 (PMC6889441; doi:10.1186/s12864-019-6322-9)
Supplement: Supplementary file 2 — Additional File 2. Correlation of microarray time points and gametocyte markers pertaining to Fig. 1 [file 12864_2019_6322_MOESM2_ESM.xlsx]

## Sheet: Total transcriptome correlation
Pearson correlation Corr Plot: the PEARSON function in excel was used to conduct a pearson correlation comparing the total transcriptome on each day of gametocytogenesis with every other day and cells were colored according to increased or decreased correlation.
	Day -2	Day -1	Day 0	Day 1	Day 2	Day 3	Day 4	Day 5	Day 6	Day 7	Day 8	Day 9	Day 10	Day 11	Day 12	Day 13
Day -2	1	-0.125723	0.710249	0.15061	0.82127	0.513442	0.285979	0.388389	0.176064	0.393629	0.15331	0.140985	0.18933	0.527061	0.154539	0.460238	Color scale
Day -1	-0.125723	1	0.0375018	0.540432	0.0490855	0.0876003	0.322747	0.0613445	0.0883216	-0.257452	0.0333246	-0.0449454	0.440204	-0.126123	0.380969	0.0193266		-1: anticorrelation
Day 0	0.710249	0.0375018	1	0.237884	0.854952	0.215444	0.177777	0.0805383	0.131753	0.0975356	0.306169	0.2059	0.227144	0.474264	0.349648	0.587198		0: no correlation
Day 1	0.15061	0.540432	0.237884	1	0.179893	0.294472	-0.0196622	0.110978	0.0380121	-0.149672	0.127478	0.064398	-0.0481498	0.00675482	0.0981212	0.216921		1: perfect positive correlation
Day 2	0.82127	0.0490855	0.854952	0.179893	1	0.366434	0.228791	0.233205	0.0686211	0.201664	0.167571	0.050546	0.221461	0.468432	0.223059	0.516533
Day 3	0.513442	0.0876003	0.215444	0.294472	0.366434	1	0.56092	0.734994	0.429844	0.546119	0.341603	0.406875	0.322233	0.370902	0.102995	0.448611
Day 4	0.285979	0.322747	0.177777	-0.0196622	0.228791	0.56092	1	0.687796	0.740294	0.475545	0.436873	0.533297	0.855163	0.458676	0.613016	0.453512
Day 5	0.388389	0.0613445	0.0805383	0.110978	0.233205	0.734994	0.687796	1	0.72431	0.812663	0.513287	0.591659	0.53039	0.56463	0.280574	0.532954
Day 6	0.176064	0.0883216	0.131753	0.0380121	0.0686211	0.429844	0.740294	0.72431	1	0.677285	0.789215	0.859538	0.710065	0.653828	0.655522	0.651169
Day 7	0.393629	-0.257452	0.0975356	-0.149672	0.201664	0.546119	0.475545	0.812663	0.677285	1	0.592168	0.669855	0.406398	0.691465	0.226513	0.565762
Day 8	0.15331	0.0333246	0.306169	0.127478	0.167571	0.341603	0.436873	0.513287	0.789215	0.592168	1	0.919272	0.516077	0.722639	0.616706	0.815245
Day 9	0.140985	-0.0449454	0.2059	0.064398	0.050546	0.406875	0.533297	0.591659	0.859538	0.669855	0.919272	1	0.530993	0.669118	0.552585	0.72567
Day 10	0.18933	0.440204	0.227144	-0.0481498	0.221461	0.322233	0.855163	0.53039	0.710065	0.406398	0.516077	0.530993	1	0.498278	0.78325	0.52197
Day 11	0.527061	-0.126123	0.474264	0.00675482	0.468432	0.370902	0.458676	0.56463	0.653828	0.691465	0.722639	0.669118	0.498278	1	0.588344	0.844889
Day 12	0.154539	0.380969	0.349648	0.0981212	0.223059	0.102995	0.613016	0.280574	0.655522	0.226513	0.616706	0.552585	0.78325	0.588344	1	0.633643
Day 13	0.460238	0.0193266	0.587198	0.216921	0.516533	0.448611	0.453512	0.532954	0.651169	0.565762	0.815245	0.72567	0.52197	0.844889	0.633643	1

## Sheet: Gametocyte vs asexual hyb.
Gametocyte genes were designated as genes with transcript abundance ≤-0.5 log2 ratio of (Cy5/Cy3) and asexual genes were designated as genes with transcript abundance ≥ 0.5 log2 ratio of (Cy5/Cy3) after gametocyte cDNA corresponding to the entire gametocyte time course was dye-coupled to Cy3 and asexual cDNA corresponding to synchronized 6 hourly timepoints taken during asexual replication was co…
			Expression values (log2(Cy5/Cy3)) during asexual (Cy5)	Expression values (log2(Cy5/Cy3)) over gametocyte maturation
PlasmoDB ID	Previous ID(s)	Product description	and gametocyte timecourse (Cy3) hybridization	Day -2	Day -1	Day 0	Day 1	Day 2	Day 3	Day 4	Day 5	Day 6	Day 7	Day 8	Day 9	Day 10	Day 11	Day 12	Day 13
PF3D7_1446000		U5 RNA	1.32	0.05	0.73	-0.27	1.39	-0.55	-0.41	-0.87	0.93	0.58	0.35	1.96	1.07	0.14	1.48	2.45	1.55
PF3D7_0617800	PFF0860c	histone H2A (H2A)	1.1	2.66	0.88	3.27	1.28	3.23	0.42	0.94	1.61	2.09	2.48	2.34	1.05	3.61	3.23	4.24	3.77
PF3D7_0814000	PF08_0075	60S ribosomal protein L13-2, putative	0.96	0.27	1.61	-0.14	0.66	0.68	0.23	1.27	0.84	0.67	0.36	-0.56	-0.88	1.08	0.58	0.94	0
PF3D7_1421200	PF14_0205	40S ribosomal protein S25, putative	0.95	1.63	0.74	1.04	1.83	1.97	1.31	0	2.04	0.56	1.25	0.7	0.01	0.16	1.43	0.13	1.15
PF3D7_0210100	PFB0455w	PF3D7_0210100	0.94	0.81	1.55	0.51	0.76	1.38	0.71	0.01	1.29	0.13	0.72	0.57	-0.01	0.59	0.59	-0.62	0.57
PF3D7_0701800	PF07_0003	rifin (RIF)	0.92	-1.57	0.76	-0.13	0.36	-0.38	-0.23	0.51	0.07	-0.5	-0.69	-0.8	-0.58	-0.34	-0.91	-0.12	-0.32
PF3D7_1016300	PF10_0159	glycophorin binding protein (GBP)	0.88	1.03	-0.34	0.48	-0.17	2.17	-0.43	-0.32	2.08	-0.35	1.71	-1.06	-1.25	0.45	1.03	0.24	0.56
PF3D7_1253200	PFL2560c	Plasmodium exported protein, unknown function	0.88	-0.69	3.87	-0.59	1.87	-0.75	-1.09	-0.5	-0.74	-1.19	-1.27	-2.38	-2.38	-0.28	-1.62	0.05	-1.57
PF3D7_0413100	PFD0635c	erythrocyte membrane protein 1, PfEMP1 (VAR)	0.88	-2.93	-0.06	-2.2	-1.26	-3.5	-3.35	0	-3.06	-2.37	-3.49	-3.16	-3.35	-3.69	-3.31	-3.1	-3.03
PF3D7_1242700	PFL2055w	40S ribosomal protein S17, putative	0.87	0.82	1.76	0.14	0.61	1.48	1	0.6	1.11	-0.45	0.6	0.22	-0.77	1.36	-0.19	-0.28	0.53
PF3D7_0814200	PF08_0074	DNA/RNA-binding protein Alba 1 (ALBA1)	0.87	0.42	0.12	-0.12	0.87	0.97	0.71	-0.12	1.21	0.58	0.56	-0.2	-0.19	-0.32	0.69	-0.53	0.27
PF3D7_0712100		Plasmodium RNA of unknown function RUF6-12	0.87	0.68	-2.17	-1.42	0.52	0.73	-1.25	-1.21	0.22	-0.3	-0.41	0.85	-0.08	-2.09	-0.14	-1.36	-0.63
PF3D7_0210100.1	PFB0455w-a	60S ribosomal protein L37ae, putative	0.85	0.54	0.1	0.14	0.49	1.14	0.77	-0.3	0.97	0.11	0.66	0.53	-0.16	-0.35	0.29	-0.14	0.43
PF3D7_0419800	PFD0960c	60S ribosomal protein L7ae/L30e, putative	0.83	0.59	2.38	0.86	1.25	0.82	0.74	0.21	0.8	0.12	0.2	0.63	0.28	0.57	0.74	-0.14	0.59
PF3D7_0201900	PFB0095c	erythrocyte membrane protein 3 (EMP3)	0.83	-1.35	0.66	-1.3	-0.25	-0.87	-1.46	-1.47	0.07	-1.03	-0.89	-1.48	-2.05	-0.47	-1.1	-0.78	-1.01
PF3D7_1454000	PF14_0513	RNA binding protein, putative	0.82	0.4	0.38	0.93	0.6	1.21	0.05	-0.35	0.22	0.44	0.06	1.22	0.44	-0.01	0.15	0.46	0.71
PF3D7_0501400	PFE0070w	interspersed repeat antigen (FIRA)	0.82	-2.9	1.7	-1.37	0.64	-1.5	-1.75	-0.95	-0.64	-0.85	-1.6	-1.73	-1.94	-0.54	-1.79	0.41	-1.15
PF3D7_0114500	PFA0700c	Plasmodium exported protein (hyp10), unknown function	0.8	-1.19	-0.16	-1.19	0.8	-1.26	-1.74	-1.72	-0.32	-0.72	-1.17	-2.14	-2.51	-0.69	-1.69	-0.74	-1.57
PF3D7_1027500	PF10_0270	conserved Plasmodium protein, unknown function	0.79	0.69	0.75	0.56	0.75	1.16	0.32	0.06	0.71	0.25	0.38	0.33	0.08	0.03	0.53	0.92	0.4
PF3D7_0900600	PFI0030c	rifin (RIF)	0.79	0.65	1.31	-0.13	0.22	0.67	0.02	-1.27	0.2	-0.92	-0.27	0.37	-0.97	-0.17	-0.79	0.26	-0.28
PF3D7_0425800	PFD1235w	erythrocyte membrane protein 1, PfEMP1 (VAR)	0.79	-0.93	0.7	-0.59	-0.44	-0.79	-1.12	-0.49	-1.02	-0.78	-1.15	-1.17	-1.35	-0.66	-1.1	-0.28	-1.07
PF3D7_0402000	PFD0090c	Plasmodium exported protein (PHISTa), unknown function	0.79	-0.32	-0.6	-0.88	-0.76	-0.45	-0.6	-1.2	1	-1.04	0.18	-1.95	-2.48	0.66	-0.15	-0.98	-0.48
PF3D7_0317600	PFC0775w	40S ribosomal protein S11, putative	0.79	0.17	-0.45	-0.11	0.63	0.46	0.42	-1.5	0.67	-1.04	0.28	-0.37	-0.8	-1.13	0.07	-2.47	0
PF3D7_0610400	PFF0510w	histone H3 (H3)	0.78	2.68	-1.83	3.28	1.78	4.04	1.17	-0.59	1.83	1.06	2.48	3.26	1.4	-0.14	3.21	0.45	3.77
PF3D7_0833300	MAL7P1.214	erythrocyte membrane protein 1 (PfEMP1), exon2, pseudogene	0.78	-2.4	-0.55	0.36	-0.57	-0.28	-0.41	0.09	-1.18	-0.88	-0.7	0.11	0.03	-0.37	-0.85	-0.39	-0.02
PF3D7_1423000	PF14_0221	GTPase, putative	0.78	0.15	1.18	0.06	0.89	0.35	0.56	-0.39	0.71	0.23	0.03	0	-0.34	-0.15	0.21	-0.52	0.1
PF3D7_1100200	PF11_0008	erythrocyte membrane protein 1, PfEMP1 (VAR)	0.77	-0.59	0.9	-0.4	-0.18	-0.64	-0.75	-0.48	-0.83	-0.6	-1.27	-0.92	-1.17	-0.8	-0.78	-0.02	-0.91
PF3D7_0728900	MAL7P1.157a	RNA binding protein, putative	0.76	0.47	0.91	0.43	0.67	0.72	0.68	0.67	0.76	0.51	0.24	0.41	0.17	0.57	0.59	0.8	0.45
PF3D7_0935700	PFI1725w	Plasmodium exported protein, unknown function	0.76	-0.55	2.8	0.54	1.41	-0.15	-0.44	-0.91	-0.52	-0.88	-1.01	0.31	-0.41	-0.11	-0.42	0.57	0.05
PF3D7_0600200	PFF0010w	erythrocyte membrane protein 1, PfEMP1 (VAR)	0.76	-0.85	1.96	-0.58	0.09	-0.84	-1.31	-0.75	-1	-0.8	-1.06	-1.16	-1.3	-1.07	-0.95	-0.51	-0.97
PF3D7_1335400	PF13_0198	reticulocyte binding protein 2 homologue a (RH2a)	0.75	0.15	0.76	1.2	0.75	0.79	-1.34	-0.34	-1.95	-0.01	-1.64	1.24	0.25	1.12	0.1	2.44	0.73
PF3D7_0903900	PFI0190w	60S ribosomal protein L32, putative	0.75	1.45	1.87	0.68	1.33	1.81	1.45	0.14	1.55	-0.09	1.2	0.44	-0.07	0.89	0.44	-0.4	0.9
PF3D7_1317800	MAL13P1.92	40S ribosomal protein S15/S19, putative	0.75	0.48	1.29	0.48	0.8	0.78	0.83	0.14	1.06	-0.19	0.34	-0.24	-0.59	0.9	0.65	-1.26	0.47
PF3D7_0532200	PFE1595c	Plasmodium exported protein (PHISTc), unknown function	0.75	-1.04	0	-1.56	-1.59	-1.9	-2.07	-1.92	-2.19	-2.03	-2.45	-2.9	-2.55	-2.58	-2.03	-1.75	-2.56
PF3D7_0508800	PFE0435c	single-stranded DNA-binding protein (SSB)	0.74	0.47	-1.19	0.94	-0.07	1.43	-0.41	-1.35	-0.04	-0.13	0.2	0.69	-0.43	-1.39	1.09	1.38	0.74
PF3D7_1477000	PF14_0740	Plasmodium exported protein (hyp17), unknown function, pseudogene	0.73	-0.62	1.84	-0.13	0.66	-0.19	-0.11	-0.15	-0.47	-0.31	-0.78	-0.67	-0.94	0.17	-0.53	0.68	-0.7
PF3D7_0800300	PF08_0140	erythrocyte membrane protein 1, PfEMP1 (VAR)	0.73	-0.72	1.29	-0.54	-0.21	-0.77	-0.92	-0.8	-0.84	-0.67	-1.23	-0.81	-1.09	-0.64	-0.81	-0.14	-0.83
PF3D7_0601400	PFF0070w	erythrocyte membrane protein 1 (PfEMP1), pseudogene (VAR)	0.73	-1.38	-0.79	-1.57	-1.01	-1.65	-2.03	-1.6	-1.55	-1.12	-2.3	-1.62	-1.43	-1.66	-1.75	-0.96	-1.86
PF3D7_0827300	PF08_0016	conserved Plasmodium protein, unknown function	0.72	0.17	1.9	0.38	0.77	0.55	0.69	0.94	0.79	0.53	0.14	0.68	0.29	0.93	0.1	-0.07	0.22
PF3D7_0114300	PFA0690w	Plasmodium exported protein, unknown function, pseudogene	0.72	0.61	0	0.43	0.66	0.54	-0.25	0	-0.14	0.04	-0.12	0.29	-0.03	-0.04	-0.01	-0.23	-0.24
PF3D7_0616300	PFF0790c	conserved Plasmodium protein, unknown function	0.71	0.19	1.82	-0.36	-0.26	0.48	0.18	1.64	-0.07	0.32	-0.42	-0.66	-0.58	1.02	-0.32	0.76	-0.45
PF3D7_1028300	PF10_0277	nucleolar preribosomal assembly protein, putative	0.71	0.01	2.59	-0.18	1.24	0.39	0.95	0.38	0.92	-0.11	-0.17	0.81	0.23	0.66	-0.2	0.24	0.24
PF3D7_0632500	PFF1580c	erythrocyte membrane protein 1, PfEMP1 (VAR)	0.71	-1.91	0.73	-1.62	-0.16	-2.16	-2.18	-2.1	-2.12	-1.97	-2.29	-2.17	-2.29	-2.05	-1.95	-1.46	-1.99
PF3D7_1358800	PF13_0316	40S ribosomal protein S13, putative	0.7	-0.47	0.59	-1.07	0.02	-0.17	-0.26	0.53	0.1	-0.08	-0.51	-1.5	-1.52	0.24	-0.35	-0.64	-0.81
PF3D7_1478500	PF14_0757	Plasmodium exported protein (PHISTa), unknown function, pseudogene	0.7	1.68	-1.29	1.78	2.48	1.06	0.42	-1	1.4	1.14	0.85	1.61	0.79	-2.63	1.97	-0.86	0.86
PF3D7_0808900	PF08_0104	rifin (RIF)	0.7	-1.15	0	-1.16	-1.5	-1.72	-1.96	-1.58	-1.93	-1.9	-2	-1.89	-2.02	-1.57	-1.73	-1.19	-1.78
PF3D7_1426100	PF14_0241	basic transcription factor 3b, putative	0.7	0.26	0.55	-0.24	0.58	0.46	0.93	-1	0.9	-0.76	0.42	-0.32	-0.51	-0.57	0.08	-1.47	-0.01
PF3D7_0532500	PFE1610w	Plasmodium exported protein, unknown function	0.7	-2.38	0	-3.16	-2.9	-3.89	-3.46	-3.51	-3.55	-2.85	-4.19	-3.8	-3.75	-3.44	-3.58	-3.48	-4.12
PF3D7_0510900		putative ncRNA	0.69	0.83	0.24	1.6	2.04	0.79	0.42	0.08	0.82	-0.23	0.21	0.88	1.52	0.07	2.6	0.69	0.67
PF3D7_1301200	PF13_0010	glycophorin binding protein (GBPH2)	0.69	-0.07	0	-0.32	1.59	-0.3	-0.63	0	-0.58	-0.72	-1.17	-1.1	-0.62	-0.83	-0.5	-0.32	-0.71
PF3D7_1300300	PF13_0003	erythrocyte membrane protein 1, PfEMP1 (VAR)	0.69	-1.4	-0.02	-0.83	-0.57	-1.33	-1.59	-1.24	-1.36	-1.09	-1.72	-1.23	-1.41	-0.91	-1	-0.4	-0.92
PF3D7_0312600		tRNA Valine	0.69	1.27	0.15	1.24	1.35	1.01	0.33	-1	0.57	0.27	0.2	0.84	-0.16	-0.32	0.56	-0.48	0.27
PF3D7_0302300	PFC0115c	erythrocyte membrane protein 1 (PfEMP1), pseudogene	0.69	-2.45	2.92	-1.95	1.24	-2.33	-1.6	-2.26	-1.96	-1.09	-2.07	-2.17	-2.1	-1.5	-1.89	-1.07	-1.64
PF3D7_0620800		tRNA Alanine	0.69	-0.93	0	-1.28	-1.05	-0.57	-0.83	-1.57	-1.24	-0.45	-0.58	-0.34	-0.44	-1.6	-0.78	-1.17	-1.09
PF3D7_0520000	PFE1005w	40S ribosomal protein S9, putative	0.69	-0.31	0.68	-0.63	-0.11	0.12	0.14	-0.39	0.19	-0.75	-0.21	-1.39	-1.34	0.21	-0.24	-1.36	-0.62
PF3D7_0402300	PFD0110w	reticulocyte binding protein homologue 1,normocyte binding protein 1 (RH1)	0.68	-0.42	1.09	1.49	0.91	0.92	-0.95	-0.97	-1.72	-0.51	-1.69	1.28	0.05	0.68	-0.09	1.57	0.84
PF3D7_0603400	PFF0165c	trophozoite exported protein 1 (TEX1)	0.68	0.28	0.85	0.04	0.38	0.52	0.44	0.05	0.62	0.17	0.19	0.26	0.13	0.45	0.54	0.03	0.44
PF3D7_1002000	PF10_0024	Plasmodium exported protein (hyp2), unknown function	0.68	-1.63	2.8	-0.92	1.21	-1.81	-1.88	-2.68	-2.45	-1.77	-2.47	-1.8	-1.9	-1.96	-2.02	-0.03	-1.85
PF3D7_1408600	PF14_0083	40S ribosomal protein S8e, putative	0.68	0.39	-0.19	-0.33	0.37	0.79	0.29	-0.95	0.63	-0.99	0.14	-1	-1.41	-0.83	-0.09	-0.82	-0.27
PF3D7_0617200	PFF0835w	conserved Plasmodium protein, unknown function	0.67	0.31	1.04	0.19	0.23	0.74	0.03	1.01	0.79	0.71	0.33	0.13	-0.2	0.77	0.66	1.01	0.29
PF3D7_0803100	PF08_0127	conserved Plasmodium protein, unknown function	0.67	0.11	1.74	-0.08	0.76	0.26	0.43	0.87	0.79	0.76	0.09	0.81	0.32	1.22	0.39	0.9	0.47
PF3D7_1407600	PF14_0073	conserved Plasmodium protein, unknown function	0.67	-0.69	1.25	-0.5	0.57	-0.53	-0.37	-0.05	-0.35	-0.24	-0.49	-0.43	-0.47	-0.07	-0.26	0.73	-0.11
PF3D7_0823100	MAL8P1.41	RWD domain-containing protein, putative	0.67	0.36	0.8	0.1	0.96	0.48	0.31	-0.45	0.38	-0.17	0.32	0.5	-0.17	-0.12	0.17	0.57	0.29
PF3D7_1219400	PFL0940c	erythrocyte membrane protein 1 (PfEMP1), pseudogene (VAR)	0.67	-0.93	2.04	-0.61	1.25	-0.84	-0.81	-0.83	-0.62	-0.33	-0.71	-0.71	-0.89	-0.59	-0.75	0.21	-0.41
PF3D7_0730900	MAL7P1.171	Plasmodium exported protein, unknown function	0.67	-1.71	0.61	-1.77	0.27	-1.87	-1.29	-2.31	-0.45	-1.33	-0.75	-1.06	-1.58	-1.5	-1.35	-0.11	-0.73
PF3D7_1334200	PF13_0190	chaperone binding protein, putative	0.67	0.7	0.63	-0.08	0.84	0.66	0.89	-0.09	0.68	-0.22	0.68	0.06	-0.47	-0.02	-0.09	-0.55	-0.14
PF3D7_1302800	PF13_0014	40S ribosomal protein S7, putative	0.67	1.31	-0.02	0.25	1.38	1.77	1.29	-1.54	1.16	-0.69	1.22	0.44	-0.19	-1.57	0.58	-0.95	0.58
PF3D7_0813900	PF08_0076	40S ribosomal protein S16, putative	0.67	-0.09	-2.03	-0.46	0.52	0.49	0.6	-2.09	0.29	-1.01	0.06	-0.33	-0.95	-2.92	-0.15	-2.27	-0.23
PF3D7_1301800	PF13_0075	surface-associated interspersed protein 13.1 (SURFIN 13.1), pseudogene (SURF13.1)	0.66	-0.98	3.13	0.44	2.25	-0.34	-0.94	-0.6	-1.18	-0.58	-1.26	-0.51	-0.56	-0.47	-0.79	0.76	-0.42
PF3D7_0114600	PFA0705c	stevor, pseudogene	0.66	-2.1	2.61	-0.9	0.62	-1.32	-0.59	-0.83	-1.85	-2.67	-2.15	-2.74	-1.79	-0.64	-2.54	-1.12	-1.56
PFC10_API0050:tRNA		apicoplast tRNA	0.66	1.69	0	0.79	0.58	1.67	0.83	-1.08	0.48	-0.17	0.4	-0.48	-1.15	-1.96	0.03	-1.55	-0.17
PF3D7_1341200	PF13_0224	60S ribosomal protein L18, putative	0.66	-0.1	-0.36	-0.54	0.66	0.29	0.19	-1.51	0.39	-0.83	0.15	-0.78	-0.93	-1.54	0.03	-1.6	-0.23
PF3D7_0722200	MAL7P1.119	rhoptry-associated leucine zipper-like protein 1 (RALP1)	0.65	0.69	0.63	1.75	0.25	1.43	-0.97	0.32	-1.4	0.3	-1.08	0.79	-0.18	1.28	0.91	2.47	1.02
PF3D7_1414100	PF14_0139	conserved Plasmodium protein, unknown function	0.65	-1.02	1.18	-0.41	0.52	-0.11	-0.44	0.04	0.16	0.07	-0.34	0	-0.49	0.04	-0.14	0.51	0.03
PF3D7_0617400	PFF0845c	erythrocyte membrane protein 1, PfEMP1 (VAR)	0.65	-0.98	0.67	-0.65	0.03	-0.9	-1.07	-0.88	-1.04	-1.04	-1.64	-1.28	-1.3	-0.81	-1.22	-0.59	-1.18
PF3D7_0400400	PFD0020c	erythrocyte membrane protein 1, PfEMP1 (VAR)	0.65	-0.86	0.31	-0.61	-0.06	-0.84	-0.8	-0.87	-0.65	-0.98	-0.95	-1.01	-1.02	-1.02	-0.77	-0.7	-0.88
PF3D7_1460700	PF14_0579	60S ribosomal protein L27, putative	0.65	1.19	1.12	0.58	1.68	1.39	0.57	-1.06	0.97	-0.35	0.87	0.47	0.07	-0.61	0.62	-1.37	0.46
PF3D7_1241900	PFL2015w	Tetratricopeptide repeat protein, putative	0.64	0.17	1.7	0.39	0.54	0.68	0.06	1	0.38	0.32	-0.24	0.31	-0.15	1.33	0.3	0.95	0.24
PF3D7_1251600	PFL2480w	conserved Plasmodium protein, unknown function	0.64	-0.01	1.74	-0.11	0.92	0.11	0.69	0.62	0.69	0.71	0.11	0.52	0.21	0.46	0.37	0.75	0.47
PF3D7_1370000		tRNA Arginine	0.64	-0.7	2.47	-0.58	1.23	-0.35	-0.05	0	-0.53	-0.28	-0.43	0.25	-0.23	0.1	-0.06	0.47	-0.23
PF3D7_0712800	MAL7P1.55	erythrocyte membrane protein 1, PfEMP1 (VAR)	0.64	-0.83	0.81	-0.18	0.83	-0.6	-0.81	-0.71	-0.54	-0.17	-0.91	-0.24	-0.51	-0.71	-0.33	0.12	-0.27
PF3D7_0800200	PF08_0141	erythrocyte membrane protein 1, PfEMP1 (VAR)	0.64	-0.55	1.43	-0.4	-0.48	-0.7	-1.06	-0.56	-0.9	-0.88	-1.1	-0.88	-1.19	-0.78	-0.96	-0.73	-0.93
mal_rna_14:rRNA		mitochondrial rRNA	0.63	2.09	2.91	1.11	1.2	2.41	1.9	3.4	2.25	2.86	1.58	2.42	1.32	4.76	2.29	5.22	2.16
PF3D7_0827600	MAL8P1.18	conserved Plasmodium protein, unknown function	0.63	0.15	0.07	0.57	-0.25	0.78	-0.03	0.77	0.39	0.4	0.08	0.19	0	0.72	0.61	0.57	0.45
PF3D7_0803900		putative ncRNA	0.61	2.35	0.97	0.17	2.35	2.12	1.39	0.67	1.81	0.05	1.53	1.68	1.31	-0.11	2	1.06	1.85
PF3D7_1464000	PF14_0608	YL1 nuclear protein, putative	0.61	0.39	2.08	0.11	0.74	0.18	-0.63	0.49	0.2	0.48	0.04	-0.05	-0.33	0.59	-0.02	1.01	-0.13
PF3D7_0221700	PFB0970c	Plasmodium exported protein, unknown function	0.61	0.07	0.93	0.11	0.56	0.16	0.46	0.19	0.25	0.26	-0.36	0.15	-0.2	-0.17	0.41	0.67	0.22
PF3D7_1127800	PF11_0289	conserved Plasmodium protein, unknown function	0.61	0.14	0.67	-0.22	0.24	0.3	0.01	0.11	0.34	-0.33	0.01	-0.54	-0.77	0	-0.26	-0.01	-0.16
PF3D7_0113800	PFA0665w	DBL containing protein, unknown function	0.61	-0.66	1.06	-0.15	0.47	0.11	-0.59	-0.67	-0.47	-0.33	-0.63	-0.4	-0.55	-0.31	-0.39	-0.16	-0.43
PF3D7_1462400	PF14_0594	conserved Plasmodium protein, unknown function	0.61	-0.99	1.82	-0.71	0.41	-0.72	-0.15	-0.09	-0.07	-0.49	-0.69	-0.23	-0.49	0.21	-0.89	-0.18	-0.37
PF3D7_0209700	PFB0440c	RING zinc finger protein, putative	0.61	-0.13	0.4	-0.35	0.93	0.07	0.19	-1.47	-0.05	-0.16	-0.41	0.5	-0.06	-1.3	-0.54	-0.59	0.06
PF3D7_0621800	PFF1050w	nascent polypeptide associated complex alpha chain, putative	0.61	-0.03	-0.71	-0.74	0.6	0.01	1.01	-1.15	0.66	-0.48	0.37	-0.63	-0.68	-1.62	0.04	-1.44	-0.13
PF3D7_1439800	PF14_0377	vesicle-associated membrane protein, putative	0.6	0.51	0.88	0.99	0.07	1.23	0.67	0.79	0.28	-0.52	0.22	0.06	-0.35	1.03	0.62	0.53	0.31
PF3D7_0522500	PFE1125w	50S ribosomal protein L17, apicoplast, putative (RPL17)	0.6	1.03	-0.96	1.28	-0.1	1.5	0.02	-1.02	0.46	0.09	0.32	0.37	-0.14	-1.11	1.1	0.52	0.89
PF3D7_1240300	PFL1950w	erythrocyte membrane protein 1, PfEMP1 (VAR)	0.6	-0.66	0.93	-0.08	0.59	-0.14	-0.42	-0.23	-0.47	-0.33	-0.6	-0.14	-0.5	-0.33	-0.42	0.18	-0.31
PF3D7_0604200	PFF0205w	mitochondrial ribosomal protein L41 precursor, putative	0.6	0.97	-0.65	0.37	0.06	0.92	0.26	-0.73	0.39	-0.42	0	-0.34	-0.89	-0.11	0.49	0.17	-0.19
PF3D7_1149000	PF11_0506	antigen 332, DBL-like protein (Pf332)	0.6	-0.42	-1.35	-1.04	-1.11	-0.57	-0.87	-1.11	0.96	-0.41	0.41	-1.09	-1.08	-0.41	-0.28	-1.27	-0.29
PF3D7_1216300	PFL0785c	signal recognition particle SRP19 (SRP19)	0.59	0.71	2.55	0.64	0.96	0.92	0.46	1.49	0.83	0.94	0.28	0.28	0.2	1.33	0.61	1.56	0.47
PF3D7_1237900	PFL1835w	conserved Plasmodium protein, unknown function	0.59	-0.16	1.37	0.32	0.72	0.35	-0.25	-0.28	-0.22	0.06	-0.61	0.28	-0.35	0.62	0.02	0.84	0.42
PF3D7_0808600	PF08_0107	erythrocyte membrane protein 1, PfEMP1 (VAR)	0.59	-0.29	0.91	-0.01	0.84	0.06	-0.43	-0.11	-0.27	0.08	-0.58	-0.23	-0.23	-0.04	-0.11	0.7	-0.2
PF3D7_1346500	PF13_0245	conserved Plasmodium protein, unknown function	0.59	0.04	1.79	0.27	0.71	0.45	0.28	0.28	0.22	0.12	0.06	0.29	-0.03	0.54	0.29	0.67	0.29
PF3D7_1351900	MAL13P1.261	conserved Plasmodium protein, unknown function	0.59	-0.6	1.26	-0.13	0.17	0.48	0.24	1.47	0.16	0.64	-0.18	0.4	0.11	0.58	0	0.44	-0.05
PF3D7_0111900	PFA0575c	conserved Plasmodium protein, unknown function	0.59	1.73	1	1.68	0.92	2.42	1.16	-0.11	1.2	0.35	1.1	1.42	0.5	0.31	1.19	0.12	1.4
PF3D7_1037700	PF10_0370	enhancer of rudimentary homolog, putative (ERH)	0.59	0.63	1.77	0.12	0.88	1.18	0.28	-0.36	-0.39	-0.41	0.03	-0.33	-0.82	-0.13	-0.69	-0.23	-0.31
PF3D7_0517000	PFE0850c	60S ribosomal protein L12, putative	0.59	0.33	-0.42	-0.35	0.4	0.21	0.3	-0.81	0.59	-0.47	0.05	-0.73	-0.81	-0.68	0.17	-1.58	-0.33
PF3D7_0533000	PFE1635w	rifin, pseudogene (RIF)	0.59	-1.08	0.14	-1.07	0.91	-1	-1.47	-1.93	-0.74	-1.47	-1.09	-2.36	-1.69	-2.18	-1.43	-1.63	-1.21
PF3D7_0221500	PFB0960c	Pfmc-2TM Maurer's cleft two transmembrane protein, pseudogene	0.58	0.45	0.8	0.29	0.38	0.32	-0.08	0.33	0.09	0.57	-0.76	-0.66	-0.73	0.23	-0.04	1.09	-0.05
PF3D7_1335800	PF13_0200	conserved Plasmodium protein, unknown function	0.58	0.57	0.38	0.94	0.03	0.95	0.36	0.52	0.64	0.57	0.3	0.62	0.31	0.79	0.81	0.77	0.71
PF3D7_1480100	PF14_0773	erythrocyte membrane protein 1 (PfEMP1), truncated, pseudogene	0.58	-0.14	1.7	0.41	0.72	0.46	-0.12	0	-0.31	0.22	-0.35	-0.63	-0.28	0.32	-0.41	0.43	-0.23
PF3D7_1039000	PF10_0380	serine/threonine protein kinase, FIKK family (FIKK10.2)	0.58	-0.72	1	-0.69	0.27	-0.57	-0.25	-0.35	0.52	0.12	0.12	-0.64	-0.57	0.11	-0.6	-0.21	-0.26
PF3D7_0521400	PFE1075c	conserved Plasmodium protein, unknown function	0.58	0.52	0.59	0.85	-0.56	1.28	0.89	0.07	0.27	-0.97	0.3	-0.32	-0.7	0.82	0.13	-0.79	0.33
PF3D7_0424900	PFD1185w	Plasmodium exported protein (PHISTa), unknown function	0.58	-1.61	0.94	-0.93	2.01	-2.03	-0.81	-3.37	-1.81	-1.81	-1.79	-1.14	-1.13	-3.25	-1.27	-1.01	-1.42
PF3D7_0322900	PFC1020c	40S ribosomal protein S3A, putative	0.58	0.55	0	-0.24	0.63	0.84	0.16	-1.13	0.61	-0.81	0.29	-0.74	-0.93	-0.65	0.07	-1.87	0.01
PF3D7_1308300	PF13_0045	40S ribosomal protein S27, putative	0.58	0.99	-1.21	0.09	1	0.89	1.28	-1.73	1.15	-0.01	1.21	0.41	0.17	-1.76	0.59	-2.45	0.4
PF3D7_0708500	PF07_0030	heat shock protein 86 family protein	0.57	-0.04	1.71	0.16	0.88	0.44	-0.28	0.58	0.32	1.03	0.07	1.28	0.59	0.8	0.55	1.68	0.55
PF3D7_0601700	PFF0085w	Plasmodium exported protein (PHISTa), unknown function, pseudogene	0.57	-0.96	1.26	0.97	1.18	0.38	0.07	-0.24	-1.15	-0.24	-1.25	1.32	0.6	0.66	0.01	0.84	1.02
PF3D7_0206500	PFB0285c	conserved Plasmodium protein, unknown function	0.57	-0.78	0.77	-0.76	-0.02	-0.37	-0.72	-0.19	-0.56	-0.49	-0.73	-0.2	-0.8	-0.25	-0.21	0.5	-0.32
PF3D7_1036400	PF10_0356	liver stage antigen 1 (LSA1)	0.57	-0.52	1.07	-0.03	0.49	-0.16	-0.4	-0.36	-0.47	-0.24	-0.99	0.03	-0.35	-0.59	-0.31	0.43	-0.16
PF3D7_0622900	PFF1100c	transcription factor with AP2 domain(s), putative (ApiAP2)	0.57	-1.05	1.72	-0.29	0.69	-0.6	-0.26	-0.42	-0.38	-0.31	-0.94	-0.28	-0.55	-0.15	-0.8	0.21	-0.26
PF3D7_0533100	PFE1640w	erythrocyte membrane protein 1 (PfEMP1), truncated, pseudogene (VAR1CSA)	0.57	-0.54	-0.17	-0.29	0.23	-0.27	-0.55	-0.45	-0.16	-0.41	-0.42	-0.82	-0.72	-0.47	-0.65	-0.55	-0.61
PF3D7_1125500	PF11_0266	small nuclear ribonucleoprotein D1, putative (SNRPD1)	0.57	0.76	0.14	0.37	1.23	0.62	0.99	-0.52	0.81	-0.1	0.68	0.04	-0.54	-0.67	0.69	-0.89	0.52
PF3D7_0420700	PFD0995c	erythrocyte membrane protein 1, PfEMP1 (VAR)	0.57	-2.94	-2.58	-3.1	-2.29	-4.26	-4.01	-4.39	-3.7	-3.43	-4.2	-3.76	-3.53	-4.44	-3.5	-3.71	-3.83
PF3D7_0723400	PF07_0097	conserved Plasmodium protein, unknown function	0.56	-0.08	1.13	-0.26	0.68	0.1	0.21	0.3	0.6	0.17	-0.06	-0.09	-0.28	0.48	-0.1	0.37	0.17
PF3D7_0832500	MAL7P1.222	rifin (RIF)	0.56	-0.28	0	-0.49	-0.46	-0.1	-0.54	0.16	-0.03	-0.27	-0.19	-0.52	-0.69	-0.35	-0.23	0.25	-0.49
PF3D7_0905800	PFI0285w	conserved Plasmodium protein, unknown function	0.56	-0.29	1.2	-0.04	0.2	0.18	-0.22	-0.38	0.01	-0.62	-0.33	-0.66	-0.93	0.11	-0.33	-0.06	-0.2
PF3D7_0906910	PFI0335w	tubulin-specific chaperone, putative	0.56	0.74	2.34	0.72	1.27	1.5	0.85	0.41	1.38	0.72	0.37	1.11	0.41	0.75	0.25	-0.11	0.3
PF3D7_0729200	MAL7P1.159	1-cys peroxiredoxin (AOP)	0.56	0.71	0	0.45	-0.45	0.58	0.01	-1.47	-0.38	-0.86	0.08	-0.25	-0.41	-1.46	0.1	-1.84	-0.37
PF3D7_1200600	PFL0030c	erythrocyte membrane protein 1, PfEMP1 (VAR2CSA)	0.56	-2.86	1.42	-1.82	1.17	-2.99	-1.49	-3.59	-1.82	-1.97	-2.53	-1.9	-2.14	-2.65	-2.77	-2.21	-2.28
PF3D7_0917400	PFI0850w	conserved Plasmodium protein, unknown function	0.55	0.32	0.59	1.53	-0.21	0.69	-0.39	0.56	-0.5	0.41	-0.9	0.28	0.01	0.71	0.61	2.04	0.41
PF3D7_1019700	PF10_0190	conserved Plasmodium protein, unknown function	0.55	0.93	1.31	1.37	0.6	1.58	0.9	2.07	1.34	1.55	0.52	1.48	0.98	2.01	1	1.78	0.93
PF3D7_0829100	MAL8P1.10	conserved protein, unknown function	0.55	0.34	0.69	0.41	1.03	0.64	0.7	0.81	0.64	0.72	0.29	0.83	0.24	-0.11	0.83	1.12	0.47
PF3D7_1239800	PFL1930w	conserved Plasmodium protein, unknown function	0.55	0.54	0.11	1.01	-0.71	0.88	0.13	0.44	0.52	-0.12	0.29	0.4	-0.11	0.85	0.31	0.44	0.45
PF3D7_0826000	MAL8P1.24	conserved Plasmodium protein, unknown function	0.55	0.25	0.54	0.07	0.29	0.31	0.64	0.24	0.54	0	0.16	0.43	-0.03	0.19	0	0.26	0.12
PF3D7_1036300	PF10_0355	merozoite surface protein (DBLMSP2)	0.55	-0.6	0.45	0.41	0.23	0.22	-0.61	-0.01	-0.53	-0.54	-0.75	-0.23	-0.4	0.15	-0.16	0.22	0.02
PF3D7_0221800	PFB0972w	hypothetical protein	0.55	-2.04	2.1	-1.72	-0.07	-2.17	-0.75	0	-1.54	-1.82	-1.84	-2.12	-2.13	-1.11	-2.44	0.07	-1.59
PF3D7_1120000	PF11_0207	conserved Plasmodium protein, unknown function	0.55	0.09	1.18	-0.06	0.83	0.54	0.43	0.58	0.61	-0.15	0.1	0	-0.08	0.14	-0.13	0.07	0.12
PF3D7_0106400	PFA0315w	pre-rRNA-processing protein TSR2, putative	0.55	-0.18	1.88	-0.53	1.05	-0.55	0.83	0.7	0.52	0.72	0.02	0.08	0.02	0.51	0.14	0	0.09
PF3D7_1254700	PFL2640c	rifin (RIF)	0.55	0.92	-0.61	0.92	1.19	0.66	0.09	-0.94	0.09	-0.34	0.17	-0.16	-0.44	-1.4	0.16	-0.5	-0.15
PF3D7_1338200	PF13_0213	60S ribosomal protein L6-2, putative	0.55	-0.06	0.66	-0.1	0.16	0.32	0.52	-0.56	0.3	-1.15	0.18	-0.64	-1	0.34	-0.3	-1.09	-0.15
PF3D7_0715000	PF07_0059	4-nitrophenylphosphatase (PNPase)	0.55	0.59	0.74	-0.09	0.43	0.74	0.14	-1.52	-0.1	-1.38	0.18	-0.89	-1.72	-1.1	-0.56	-1.81	-0.36
PF3D7_0814500	MAL8P1.88	conserved Plasmodium protein, unknown function	0.54	-2	2.59	-0.05	1.35	-0.88	-1.06	-1.11	-1.39	-0.73	-1.66	0.49	-0.11	0.03	-0.29	1.68	0.2
PF3D7_0311100	PFC0465c	pre-mRNA splicing factor, putative	0.54	0.33	1	0.35	0.71	0.71	0.58	1.46	1.12	1.82	1.09	1.43	1.11	0.93	1.19	1.18	0.8
PF3D7_1100100	PF11_0007	erythrocyte membrane protein 1, PfEMP1 (VAR)	0.54	-0.31	1.03	0.3	0.27	0.69	-0.36	0.21	-0.02	-0.25	-0.16	-0.3	-0.56	0.14	0.11	0.56	-0.04
PF3D7_1011800	PF10_0115	QF122 antigen	0.54	-0.17	0.25	-0.21	0.11	0.3	0.12	0.84	0.99	0.77	0.34	0.52	0.1	0.27	0.75	0.46	0.34
PF3D7_1103400	PF11_0044	iron-sulfur assembly protein, sufD, putative	0.54	0.4	-0.1	0.4	-0.33	0.72	0.21	0.24	0.62	0.04	0.16	0.18	0	0.19	0.38	0.02	0.39
PF3D7_0937400	PFI1810w	rifin (RIF)	0.54	-0.74	1.13	0.56	0.33	0.51	-0.16	0.31	-0.11	-0.01	-0.29	-0.93	-0.58	0.29	-0.61	-0.24	-0.14
PF3D7_0702300	PF07_0006	sporozoite threonine and asparagine-rich protein (STARP)	0.54	-2.52	2.72	-1.15	1.16	-1.91	-1.47	-1.87	-2.17	-1.58	-2.3	-1.39	-1.47	-1.02	-1.99	-0.32	-1.27
PF3D7_1365900	PF13_0346	60S ribosomal protein L40/UBI, putative	0.54	0.79	0.12	0.4	0.78	0.82	0.77	-0.75	0.76	0.01	0.87	0.66	0.41	-0.19	0.61	-0.72	0.7
PF3D7_0726100	PF07_0107	Plasmodium exported protein, unknown function	0.54	-1.95	1.62	-1.39	1.22	-2.06	-1.13	-2.24	-1.39	-1.75	-1.79	-1.76	-1.8	-1.74	-2	-0.81	-1.69
PF3D7_0412700	PFD0625c	erythrocyte membrane protein 1, PfEMP1 (VAR)	0.54	-2.29	-1.83	-2.23	-1.66	-2.92	-2.74	-3.1	-2.53	-2.37	-2.71	-2.26	-2.44	-2.55	-2.34	-1.86	-2.25
PF3D7_0202000	PFB0100c	knob-associated histidine-rich protein (KAHRP)	0.54	-1.47	0.68	-1.8	0.89	-1.53	-1.1	-1.75	-0.41	-0.86	-0.72	-1.95	-1.62	-1.59	-1	-1.89	-1.06
PF3D7_0532600	PFE1615c	Plasmodium exported protein, unknown function	0.54	-3.27	0	-4.14	-2.85	-4.42	-4.43	-4.5	-4.66	-4.11	-5.2	-4.86	-4.78	-5.09	-4.21	-4.51	-4.96
PF3D7_1243400	PFL2085w	conserved Plasmodium protein, unknown function	0.53	0.46	1.09	1.48	0.91	0.97	0.04	0.26	-0.61	0.16	-0.65	1.05	0.1	0.77	0.38	2.12	0.82
PF3D7_1306000	MAL13P1.29	conserved Plasmodium protein, unknown function	0.53	0.14	1.23	1.24	-0.18	0.99	-0.98	0.26	-1.11	0.09	-0.86	0.03	-0.37	0.73	0.21	1.48	0.13
PF3D7_0203000	PFB0145c	conserved Plasmodium protein, unknown function	0.53	0.62	0.99	1.2	0.18	1.17	0.32	0.7	0.17	0.19	-0.07	1.21	0.28	1.28	0.31	1.13	0.92
PF3D7_0111400	PFA0550w	conserved Plasmodium protein, unknown function (GEXP19)	0.53	0.43	0.77	0.66	0.2	1.03	0.23	1.63	0.57	0.84	0.25	0.72	0.45	1.61	0.75	1.11	0.4
PF3D7_0802100	MAL8P1.153	transcription factor with AP2 domain(s) (ApiAP2)	0.53	0.55	-0.01	0.92	-0.23	0.8	0.15	0.33	0.39	0.56	0.1	0.62	0.39	0.47	0.5	1.02	0.57
PF3D7_0310200	PFC0425w	phd finger protein, putative	0.53	0.16	1.03	0	0.6	0.22	-0.22	-0.56	0.22	-0.44	-0.24	-0.09	-0.62	-0.13	0.02	0.42	0.12
PF3D7_0705600	MAL7P1.201	RNA helicase, putative	0.53	0.16	1.1	-0.21	0.33	0.39	0.51	0.36	0.28	-0.26	-0.19	-0.57	-0.68	0.27	-0.16	-0.27	-0.11
PF3D7_1103100	PF11_0043	60S acidic ribosomal protein P1, putative	0.53	0.47	0.72	-0.56	0.35	-0.01	0.09	1.48	0.86	1.17	0.44	-0.3	-0.05	0.6	0.3	-0.42	-0.2
PF3D7_0800900	MAL8P1.160	Plasmodium exported protein (hyp7), unknown function, pseudogene	0.53	-1.57	1.84	-0.86	1.35	-1.37	-1.87	0	-2.14	-1.85	-2.38	-1.17	-1.89	-1.83	-2.08	-0.72	-1.57
PF3D7_0407300	PFD0360w	transcription factor, putative	0.53	-0.18	1.11	0.13	0.27	0.13	-0.26	-0.06	-0.38	-1.09	-0.33	-1.15	-0.86	-0.14	-1.41	-0.88	-0.88
PF3D7_0907000	PFI0336w	conserved Plasmodium protein, unknown function	0.53	0.53	1.58	0.2	1.23	0.61	0.8	-0.86	0.32	-0.42	0.17	0.48	0.07	-0.55	0.16	-1.11	0.29
PF3D7_1026600	PF10_0262	conserved Plasmodium protein, unknown function	0.52	-0.28	1.13	1.13	1.25	0.87	-0.45	-1.01	-1.04	-0.16	-0.91	1.48	0.74	0.9	0.51	1.75	1.3
PF3D7_1436200	PF14_0343	conserved Plasmodium protein, unknown function	0.52	0.51	0.83	1.46	0.42	0.93	-0.9	-0.14	-1.03	-0.05	-1.19	0.25	-0.38	0.56	0.1	1.44	0.37
PF3D7_1478200	PF14_0754	Plasmodium exported protein, unknown function, pseudogene	0.52	0.32	1.2	0.67	0.98	0.8	0.05	0.84	0.29	0.36	0.16	0.22	0.27	0.34	0.52	1.3	0.29
PF3D7_1308700	PF13_0047	conserved Plasmodium protein, unknown function	0.52	-0.01	0.74	0.66	0	0.63	0.54	1.66	0.71	0.79	0.08	0.42	0.14	0.81	0.43	0.73	0.56
PF3D7_1327200	MAL13P1.153	ribonuclease P protein subunit rpr, putative	0.52	0.34	2.1	-0.07	0.72	0.06	0.32	0.18	0.17	0.05	0.03	0.24	-0.43	0.59	0.12	0.69	-0.07
PF3D7_1458500	PF14_0558	conserved Plasmodium protein, unknown function	0.52	0.63	0.08	1.14	-0.25	1.08	-0.09	0.58	0.06	0.19	-0.03	0.29	-0.09	0.42	0.53	0.65	0.44
PF3D7_1138700	PF11_0398	conserved Plasmodium protein, unknown function	0.52	-0.36	1.47	0.74	0.87	0.26	-0.15	-0.15	-0.13	-0.02	-0.39	0.6	0.03	0.26	-0.23	0.63	0.23
PF3D7_0505600	PFE0275w	conserved Plasmodium protein, unknown function	0.52	-0.45	0.06	-0.18	0.09	0.09	0.26	0.79	0.52	0.6	0.23	0.78	0.42	0.09	0.2	0.6	0.28
PF3D7_1471900	PF14_0686	conserved Plasmodium protein, unknown function	0.52	0.3	1.78	0.31	0.63	0.54	0.25	0.95	0.37	0.84	0.12	0.31	0.46	1.1	-0.04	0.41	-0.2
PF3D7_1225200	PFL1215c	conserved Plasmodium protein, unknown function	0.52	0.07	1.27	0.4	0.28	0.6	-0.05	0.59	0.25	-0.17	-0.18	-0.12	-0.18	0.49	0.05	0.39	0
PF3D7_1106600	PF11_0077	DEAD/DEAH box helicase, putative	0.52	0.02	0.29	-0.32	-0.34	0.15	0.5	0.85	0.25	-0.12	-0.32	-0.56	-0.58	0.57	-0.3	0.04	-0.28
PF3D7_0721600	PF07_0088	40S ribosomal protein S5, putative	0.52	0.33	-1.11	-0.62	0.32	-0.01	0.37	-0.81	0.4	-0.39	0.23	-0.95	-1.13	-1.25	-0.03	-1.29	-0.36
PF3D7_1252400	PFL2520w	reticulocyte binding protein homologue 3, pseudogene (RH3)	0.52	-1.89	-1.48	-0.65	-1.15	-1.3	-2.43	-3.27	-3.35	-3.06	-3.15	-1.38	-1.78	-2.45	-2.35	-1.83	-1.54
PF3D7_1206300	PFL0315c	conserved Plasmodium protein, unknown function	0.51	0.87	1.11	1.65	0.73	1.28	-0.31	0.93	-0.09	1.05	-0.32	1.43	0.63	1.09	0.79	2.17	0.82
PF3D7_1000700	PF10_0007	Plasmodium exported protein (PHISTa), unknown function, pseudogene	0.51	0.02	0.97	0.54	0.46	0.59	0.13	0.57	-0.01	0.21	-0.1	0.07	-0.17	0.68	-0.04	1.23	-0.02
PF3D7_0418300	PFD0885c	conserved Plasmodium protein, unknown function	0.51	0.47	0.19	0.35	0.64	1.03	0.56	-0.3	0.65	0.48	0.41	0.97	0.46	-0.24	0.87	0.63	0.78
PF3D7_1138000	PF11_0392	conserved Plasmodium protein, unknown function	0.51	0.31	0.56	1.26	-0.32	0.96	-0.33	0.61	-0.25	0	-0.32	0.77	0.19	0.26	0.09	0.44	0.27
PF3D7_0800100	PF08_0142	erythrocyte membrane protein 1, PfEMP1 (VAR)	0.51	-0.21	0.87	0.34	0.26	0.39	-0.18	0.48	0.16	0.24	-0.32	-0.11	0.06	0.49	-0.09	0.35	0
PF3D7_1417600	PF14_0175	conserved Plasmodium protein, unknown function	0.51	-0.26	1.1	-0.01	0.15	0	-0.22	0.08	0.07	-0.3	-0.28	-0.11	-0.36	0.23	-0.16	0.15	0.02
PF3D7_0804800	PF08_0121	peptidyl-prolyl cis-trans isomerase (CYP24)	0.51	0.52	1.08	-0.1	0.59	0.24	0.22	-0.71	0.32	-0.51	0.17	-0.35	-0.47	-0.37	-0.12	-0.31	-0.06
PF3D7_1418300	PF14_0181	calmodulin, putative	0.51	-1.1	0.24	-1.14	0.65	-0.84	-0.47	-1.79	0.03	-0.66	-0.51	-0.86	-0.87	-1.85	-0.74	-1.07	-0.51
PF3D7_0307200	PFC0300c	60S ribosomal protein L7, putative	0.51	-0.04	-1.11	-0.59	0	0.2	0.47	-1.85	0.12	-1.18	-0.01	-0.56	-1	-1.82	-0.54	-1.41	-0.37
PFC10_API0053:tRNA		apicoplast tRNA	0.51	1.37	0	0.3	-0.71	1.64	0.58	0	-0.72	-0.71	0.3	-1.01	-1.64	-1.63	-0.28	-1.83	-0.53
PF3D7_0934900	PFI1690c	conserved Plasmodium protein, unknown function	0.5	0.5	2.13	0.24	1	0.55	0.49	0.98	0.18	0.08	-0.04	-0.13	0.22	1.02	0.61	1.82	0.5
PF3D7_0406500	PFD0320c	conserved Plasmodium protein, unknown function	0.5	0.45	1.64	0.27	1.01	0.53	1.04	1.75	1.08	1.19	0.13	0.76	0.48	1.27	0.6	1.5	0.53
PF3D7_1147000	PF11_0480	sporozoite asparagine-rich protein (SLARP)	0.5	0	0.79	0.81	0.08	0.94	0.57	0.82	-0.06	0.4	-0.3	0.35	0.04	0.69	0.18	1.26	0.23
PF3D7_0300900	PFC0045w	stevor-like	0.5	0.3	0.85	0.56	0.9	0.49	0.01	0.09	0.28	0.32	0.01	0.05	0.03	0.2	0.45	1.02	0.11
PF3D7_0803000	PF08_0128	peptidyl-prolyl cis-trans isomerase (CYP81)	0.5	0.26	1.19	0.2	0.58	0.47	0.4	1	0.88	0.79	0.13	0.49	0.41	0.76	0.62	0.76	0.4
PF3D7_1354900	PF13_0290	conserved Plasmodium protein, unknown function	0.5	0	0.74	0.46	-0.1	0.57	0.65	1.53	0.6	0.62	0.08	0.56	0.2	0.99	0.26	0.76	0.33
PF3D7_0910200	PFI0495w	conserved Plasmodium protein, unknown function	0.5	0.15	1.26	0.66	0.38	0.77	0.26	0.66	0.14	0.06	-0.24	0.23	-0.22	0.58	0.4	0.72	0.28
PF3D7_1415400	PF14_0152	conserved Plasmodium protein, unknown function	0.5	0.17	0.21	0.17	0.04	0.52	0.48	1.06	0.99	0.73	0.15	0.51	0.32	0.9	0.54	0.56	0.39
PF3D7_0723700	PF07_0100	metallo-hydrolase/oxidoreductase, putative	0.5	0.71	0.93	0.45	0.44	0.6	0.78	0.18	0.46	0.07	0.22	0.53	0.24	0.49	0.25	0.37	0.24
PF3D7_0421300	PFD1015c	erythrocyte membrane protein 1, PfEMP1 (VAR)	0.5	-0.65	0.6	-0.42	0.96	-0.56	-0.63	-0.04	0.09	1.31	0.27	0.18	-0.06	0.15	-0.37	0.09	-0.24
PF3D7_0815600	MAL8P1.83	eukaryotic translation initiation factor, putative	0.5	-0.63	-1.13	0.25	-0.22	0.09	-0.61	-0.59	-0.45	-0.27	-0.75	-0.18	-0.48	-0.61	-0.24	-0.67	-0.23
PF3D7_1240400	PFL1955w	erythrocyte membrane protein 1, PfEMP1 (VAR)	0.5	-1	0.63	-1.26	0.04	-1.88	-0.93	-0.94	-0.41	-0.28	-0.96	-0.79	-0.53	-1.63	-1.13	-1.39	-0.95
PF3D7_0421100	PFD1005c	erythrocyte membrane protein 1, PfEMP1 (VAR)	0.49	0	0.99	0.53	0.61	0.38	-0.13	0.23	-0.24	-0.05	-0.33	-0.14	-0.22	0.32	0.19	1.22	0.06
PF3D7_0610100	PFF0500c	Pre-mRNA-splicing factor SLU7, putative (SLU7)	0.49	0.67	1.83	0.3	0.79	0.58	0.55	1.17	0.77	0.87	0.38	0.31	0.07	1.21	0.75	1.22	0.44
PF3D7_1350300	PF13_0263	conserved Plasmodium protein, unknown function	0.49	0.26	2.33	0.15	0.95	0.57	0.87	1.51	0.76	0.66	0.29	0.54	0.28	1.33	0.32	1.16	0.54
PF3D7_1343100	MAL13P1.215	conserved Plasmodium protein, unknown function	0.49	0.65	0.51	1.41	-0.47	1.14	0.29	0.72	-0.62	0.21	-0.3	0	-0.22	0.69	0.78	1.12	0.54
PF3D7_0402200	PFD0100c	surface-associated interspersed protein 4.1 (SURFIN 4.1), pseudogene (SURF4.1)	0.49	-0.18	0.64	1.01	0.98	0.56	-0.89	-1.24	-1.24	-0.78	-1.32	0.91	0.21	0.33	-0.08	0.72	0.8
PF3D7_0613800	PFF0670w	transcription factor with AP2 domain(s) (ApiAP2)	0.49	0.58	0.03	1.23	-0.65	1.08	-0.6	0.16	-0.43	-0.03	-0.38	-0.26	-0.57	0.46	0.35	0.69	0.18
PF3D7_0221000	PFB0950w	Plasmodium exported protein, unknown function	0.49	0.2	0	0.92	-0.06	0.84	0.43	1.29	-0.17	0.15	0.19	-0.03	-0.36	0.91	-0.46	0.67	0.02
PF3D7_0418600	PFD0900w	regulator of chromosome condensation, putative	0.49	0.24	0.43	1.29	0.87	0.58	-0.76	-1.17	-1.52	-0.53	-1.57	0.58	-0.19	-0.05	-0.21	0.55	0.35
PF3D7_1130100	PF11_0312	60S ribosomal protein L38e, putative	0.49	-0.04	0.87	-0.48	-0.01	0.3	0.09	0.61	0.17	-0.16	-0.09	-0.86	-1.16	0.74	0.06	0.46	-0.4
PF3D7_1207600	PFL0380c	tRNA delta(2)-isopentenylpyrophosphate transferase, putative	0.49	-0.05	1.33	-0.29	0.58	0.05	0.43	1.08	0.57	0.18	0.05	-0.37	-0.3	0.7	-0.15	0.41	0
PF3D7_1436300	PF14_0344	translocon component PTEX150 (PTEX150)	0.49	-1.22	1.18	0.04	1.23	-0.38	-0.13	-1.06	-0.58	0.02	-0.92	0.49	-0.02	-0.16	-0.26	0.37	0.47
PF3D7_1029000	PF10_0283a	putative conserved pseudogene	0.49	0.66	0.54	-0.18	-0.29	0.62	1.01	0.14	0	-0.55	0.1	-0.78	-0.96	0.28	-0.03	0.35	-0.3
PF3D7_1019000	PF10_0183	eukaryotic translation initiation factor subunit eIF2A, putative	0.49	-0.07	0.55	0.3	0.23	0.46	0.23	0.31	0.24	-0.26	-0.2	-0.02	-0.32	-0.05	0.24	0.13	0.32
PF3D7_0706500	MAL7P1.204	conserved Plasmodium protein, unknown function	0.49	-0.23	0.89	-0.21	0.38	0.16	0.37	0.14	0.42	-0.04	0.05	0.06	-0.12	0.13	-0.07	-0.21	0.1
PF3D7_1105000	PF11_0061	histone H4 (H4)	0.49	2.69	-1.6	2.24	0.85	2.63	0.61	-0.27	1	0.74	2.17	1.08	0.47	0.25	2.1	-0.39	2.29
PF3D7_1001800	PF10_0022	Plasmodium exported protein (PHISTc), unknown function	0.49	0.15	2.06	1.04	1.04	0.05	-0.59	-1.28	-1.07	-1.52	-0.78	-0.76	-0.94	-0.74	-0.43	-0.57	-0.05
PF3D7_0412400	PFD0615c	erythrocyte membrane protein 1, PfEMP1 (VAR)	0.49	-1.32	-0.87	-1.5	-0.45	-1.89	-1.71	-2.22	-1.34	-1.28	-2.07	-1.43	-1.54	-2.17	-1.61	-1.69	-1.58
PF3D7_1419100	PF14_0185	ATP-dependent RNA helicase, putative	0.48	0.07	1.99	-0.22	0.71	0.2	0.42	0.55	0.32	-0.01	-0.2	0.04	-0.51	0.86	0.08	0.84	0.21
PF3D7_1243100	PFL2075c	zinc finger protein, putative	0.48	1.12	1.66	0.69	0.95	0.97	0.35	0.03	0.78	0.63	0.56	1.06	0.49	0.9	1.1	0.62	0.71
PF3D7_1224700	PFL1190c	conserved Plasmodium protein, unknown function	0.48	0.27	1.3	0.75	0.19	0.79	0.01	-0.04	-0.14	-0.4	-0.22	0.43	-0.29	0.39	-0.09	0.27	0.17
PF3D7_1212900	PFL0635c	bromodomain protein, putative	0.48	-0.67	0.92	-0.02	0.48	0.08	0.25	-0.4	0.2	-0.23	0.17	0.41	0.13	0.3	0.07	0.25	0.47
PF3D7_1033600	PF10_0327	myb2 transcription factor, putative (Myb2)	0.48	0.31	1.31	-0.07	0.54	0.33	0.33	0.53	0.57	0.26	0.14	0	-0.14	0.49	0.3	0.19	0.14
PF3D7_1435100	PF14_0332	ribonuclease H2 subunit B, putative	0.48	0.67	0.72	0.67	-0.47	1.01	0.16	0.26	0.13	-0.29	0.25	-0.04	0.01	0.96	0.42	0.09	0.16
PF3D7_1424100	PF14_0230	60S ribosomal protein L5, putative	0.48	-0.2	0.54	-1.19	-0.22	-0.09	-0.4	0.19	0.04	-0.18	-0.26	-1.37	-1.4	0.21	-0.18	-0.2	-0.77
PF3D7_1240200	PFL1947c	erythrocyte membrane protein 1 (PfEMP1), pseudogene	0.48	-0.41	-0.28	-0.15	0.16	-0.28	-1.17	-1.3	-0.7	-0.76	-0.76	-0.75	-0.8	-0.52	-0.84	-0.23	-0.42
PF3D7_1476000	PF14_0728	conserved Plasmodium protein, unknown function	0.48	0.13	2.35	-0.13	2.35	0.14	0.29	-1.66	-0.13	-0.81	-0.28	-0.06	-0.56	-0.97	-0.43	-1.53	-0.39
PF3D7_1441000	PF14_0389	conserved Plasmodium protein, unknown function	0.48	-1.01	-0.57	-0.17	0.39	-0.06	-0.13	-1.23	-0.58	-1.16	-0.49	-0.69	-0.72	-1.93	-0.81	-1.63	-0.65
PF3D7_0103600	PFA0180w	ATP-dependent RNA helicase, putative	0.47	0.55	0.97	0.55	0.22	0.94	0.77	1.66	1.17	1.41	0.44	0.83	0.44	1.6	0.86	1.78	0.61
PF3D7_1442600	PF14_0404	TRAP-like protein,sporozoite-specific transmembrane protein S6 (TREP)	0.47	0.05	0.96	0.46	0.5	0.54	0.24	1.12	0.41	0.7	-0.1	0.66	0.3	0.76	0.43	1.47	0.41
PF3D7_1312100	PF13_0067	conserved Plasmodium protein, unknown function	0.47	0.69	0.33	1.17	0.09	1.37	0.33	0.82	0.29	0.38	-0.01	0.76	0.34	0.46	0.63	1.25	0.63
PF3D7_1418800	PF14_0183a	signal recognition particle RNA	0.47	4.05	-0.95	2.57	5.28	2.98	2.6	-0.03	3.87	3.12	3.84	4.34	5.11	-0.88	5.02	1.04	4.03
PF3D7_0321000	PFC0925w	conserved Plasmodium protein, unknown function	0.47	-0.65	0.84	-0.03	0.69	0.15	-0.38	0.33	-0.03	0.18	-0.32	0.57	0.13	-0.28	0.26	0.91	0.74
PF3D7_1410500	PF14_0103	conserved Plasmodium protein, unknown function	0.47	1.25	1.02	0.58	0.91	0.86	1.14	0.58	1.01	0.43	0.39	0.86	0.47	1.1	0.96	0.8	0.61
PF3D7_0623800	PFF1145c	protein kinase, putative (TKL4)	0.47	-1.58	1.76	-0.5	0.89	-0.77	-0.38	-0.83	-0.6	-0.52	-1.01	0.1	-0.38	-0.31	-0.63	0.7	0.12
PF3D7_1222400	PFL1075w	transcription factor with AP2 domain(s) (ApiAP2)	0.47	0.17	0.37	0.34	-0.16	0.68	0.81	1.33	0.78	0.44	0.33	0.36	0.1	0.82	0.25	0.54	0.42
PF3D7_1361200	MAL13P1.304	conserved Plasmodium protein, unknown function	0.47	-0.05	1.14	0.23	0.3	0.34	0.1	0.78	0.4	0.31	-0.2	-0.02	-0.22	0.82	0.24	0.42	0.11
PF3D7_1459500	PF14_0568	conserved Plasmodium protein, unknown function	0.47	-0.02	0.54	-0.68	-0.79	0.26	0.83	0.63	-0.17	-0.71	-0.11	-0.86	-1.01	0.36	-0.62	0.03	-0.65
PF3D7_0812500	PF08_0086	RNA binding protein, putative	0.47	-0.66	1.51	-0.51	0.3	-0.03	-0.06	0.57	0.01	-0.25	-0.44	-0.39	-0.39	0.48	-0.39	-0.13	-0.26
PF3D7_1003500	PF10_0038	40S ribosomal protein S20e, putative	0.47	1.59	0.7	1.33	2.12	1.91	1.54	-1.18	1.38	-0.48	1.4	0.74	0.39	-0.63	1.27	-0.26	1.01
PF3D7_0733000	MAL7P1.187	erythrocyte membrane protein 1, PfEMP1 (VAR)	0.47	-0.19	0.65	0.07	0.26	-0.12	-0.53	-0.19	-0.48	-0.39	-0.41	-0.41	-0.53	-0.21	-0.38	-0.27	-0.34
PF3D7_1419400	PF14_0188	conserved Plasmodium membrane protein, unknown function	0.47	-0.19	0.9	-0.27	0.27	0.05	0.3	-0.13	0.12	-0.56	-0.08	-0.24	-0.3	-0.06	-0.19	-0.38	0.06
PF3D7_1434300	PF14_0324	Hsp70/Hsp90 organizing protein (HOP)	0.47	0	0.4	-0.66	0.18	-0.21	-0.04	0.06	0.35	-0.5	-0.04	-1.03	-1.25	0.46	-0.29	-0.43	-0.4
PF3D7_1144000	PF11_0454	40S ribosomal protein S21e, putative	0.47	0.48	-0.37	-0.18	0.23	0.81	0.57	-0.11	0.54	-0.36	0.4	0.22	-0.12	0.32	0	-0.58	0.24
PF3D7_1457200	PF14_0545	thioredoxin 1 (TRX1)	0.47	1.68	-2.04	0.97	-0.16	2.21	0.82	-1.3	0.95	-0.27	1.13	0.74	-0.01	-1.46	0.7	-0.58	0.74
PF3D7_1001000	PF10_0013	Plasmodium exported protein (hyp12), unknown function (PfJ13)	0.47	-0.63	-0.29	-1.42	-0.15	-0.84	-0.94	-0.54	0.23	-1.02	-0.03	-2.83	-3.15	0	-0.91	-0.69	-1.1
PF3D7_0529500	PFE1470w	cell cycle regulator protein, putative	0.47	0.74	-0.61	0.61	1.03	0.6	0.32	-1.86	0.14	-0.54	0.44	-0.12	-0.45	-1.89	0.43	-0.96	0.03
PF3D7_1002100	PF10_0025	PF70 protein (PF70)	0.47	-2.42	-0.29	-1.09	1.38	-1.67	-1.96	-4.45	-2.14	-1.86	-2.19	-0.11	-0.92	-3.56	-1.35	-1.48	-0.36
PF3D7_1126200	PF11_0272	40S ribosomal protein S18, putative	0.47	0.15	-0.97	-0.5	0.42	-0.01	0.18	-2	0.24	-0.85	0.05	-0.91	-0.85	-1.88	0.09	-1.87	-0.52
PF3D7_1149700	PF11_0514	Plasmodium exported protein (PHISTa), unknown function	0.47	-3.51	-0.86	-3.32	-0.13	-3.21	-2.29	-3.16	-1.45	-2.68	-1.92	-3.99	-4.17	-2.32	-3.4	-3.07	-2.59
PF3D7_1413700	PF14_0135	conserved Plasmodium protein, unknown function	0.46	0.15	1.1	1.15	1.02	0.86	-0.33	0.29	-0.4	0.54	-0.67	1.17	0.55	0.9	0.36	1.73	0.81
PF3D7_0423100	PFD1090c	clathrin assembly protein, putative	0.46	0.63	1.58	0.2	0.55	0.41	0.28	1.39	0.18	0.74	-0.08	0	0.17	1.11	0.48	1.08	0.08
PF3D7_0424700	PFD1175w	serine/threonine protein kinase, FIKK family (FIKK4.2)	0.46	-3	1.69	-2.2	1.04	-2.89	-1.41	-2.83	-1.35	-1.03	-1.71	-0.56	-1.13	-1.45	-1.31	0.74	-0.73
PF3D7_0608200	PFF0405c	conserved Plasmodium protein, unknown function	0.46	1.32	0.7	0.99	0.85	1.3	0.77	0.17	0.32	0.24	0.51	0.23	-0.18	0.43	0.65	0.47	0.47
PF3D7_1119300	PF11_0200	U2 snRNP auxiliary factor, small subunit, putative	0.46	0.25	0.58	-0.23	0.28	0.26	-0.01	0.41	0.31	0.1	-0.01	-0.16	-0.43	0.21	0.34	0.45	0.01
PF3D7_1207200	PFL0360c	conserved Plasmodium protein, unknown function	0.46	0.05	0.51	0.45	-0.04	0.48	0.65	0.63	0.69	0.37	0.01	-0.16	-0.29	0.51	0.27	0.39	0.23
PF3D7_1330800	PF13_0165	conserved Plasmodium protein, unknown function	0.46	-0.3	0.64	-0.89	0.32	-0.3	0.37	0.6	0.53	0.52	-0.04	0.17	-0.09	0.37	0.08	0.32	0.02
PF3D7_1422700	PF14_0217	conserved Plasmodium protein, unknown function	0.46	0.61	0.62	0.42	0.47	0.74	0.7	0.24	0.66	0.02	0.19	0.41	-0.09	0.28	0.38	0.15	0.47
PF3D7_0823600	MAL8P1.37	lipoate-protein ligase (LipB)	0.46	-1.71	1.32	-1.24	1.02	-1.69	-0.73	-1.11	-1.16	-0.8	-1.3	-1.23	-0.74	-1.37	-1.47	0.12	-0.88
PF3D7_1429000	PF14_0269	protein archease, putative	0.46	0.58	0.68	0.41	0.34	0.63	0.59	-0.38	0.47	0.3	0.47	0.7	0.16	0.09	0.55	0.1	0.45
PF3D7_1475600	PF14_0724	bromodomain protein, putative	0.46	-0.46	1.48	-0.04	0.5	0.06	0.34	0.18	0.08	-0.31	-0.27	-0.19	-0.3	0.32	-0.4	0.1	-0.11
PF3D7_1360400	PF13_0319	conserved Plasmodium protein, unknown function	0.46	0.01	0.95	-0.38	0.41	-0.31	1.05	1.66	0.75	0.69	-0.01	-0.05	0.24	0.53	-0.01	-0.02	0.07
PF3D7_0212100	PFB0540w	conserved Plasmodium protein, unknown function	0.46	-0.05	0.28	0.17	-0.07	0.5	-0.2	0.23	0.04	-0.33	-0.22	-0.36	-0.57	-0.02	0.28	-0.05	0.04
PF3D7_0313500	PFC0565w	GTP-binding protein EngA, putative	0.46	-0.08	0.92	-0.2	0.2	0.08	-0.35	-0.25	-0.04	-0.09	-0.27	-0.34	-0.43	0.13	-0.26	-0.05	-0.44
PF3D7_1000800	PF10_0009	stevor, pseudogene	0.46	-1.04	1	-0.26	0.03	-0.09	-0.65	0.1	-0.8	-0.57	-1.12	-0.99	-1.22	-0.03	-1.35	-0.12	-0.97
PF3D7_1465900	PF14_0627	40S ribosomal protein S3, putative	0.46	-0.43	-0.05	-1.13	-0.15	-0.11	-0.14	-0.68	-0.13	-0.6	-0.42	-1.07	-1.25	-0.65	-0.53	-0.54	-0.89
PF3D7_0514800	PFE0740c	kinase, putative	0.46	0.31	0.33	0.43	0.07	0.46	-0.2	-0.84	-0.28	-0.87	-0.13	-0.33	-0.82	-0.53	0.03	-0.65	-0.1
PF3D7_1244200	PFL2125c	transcription factor Tfb2, putative	0.46	0.01	0.58	-0.25	0.34	0.03	0.22	-0.67	0.18	-0.37	0.1	-0.19	-0.38	-0.19	-0.17	-1.09	0.02
PF3D7_1424400	PF14_0231	60S ribosomal protein L7-3, putative	0.46	0.2	0.34	-0.31	0.48	0.26	-0.18	-0.84	0.15	-0.64	-0.01	-0.94	-0.95	-0.27	0.19	-1.13	-0.26
PF3D7_0306300	PFC0271c	glutaredoxin 1 (GRX1)	0.46	0.96	-1.51	0.28	0.44	1.15	1.64	-0.43	1.19	-0.2	0.54	0.8	0.18	-1.17	0.5	-1.18	0.51
PF3D7_1323400	PF13_0132	60S ribosomal protein L23a, putative	0.46	0.93	1.32	0.64	0.96	1.13	0.67	-0.22	1.16	-0.51	0.56	-0.32	-0.53	0.31	0.72	-1.71	0.54
mal_rna_17:rRNA		mitochondrial rRNA	0.45	2.86	0.97	1.42	1.92	2.76	2.21	1.93	2.78	3.71	2.2	2.84	1.79	2.95	3.15	3.48	2.69
PF3D7_1021500	PF10_0209	RNA helicase, putative	0.45	-0.04	1.61	-0.26	0.61	-0.03	0.82	2.05	1	1.33	0.29	1.02	0.69	1.4	0.56	1.42	0.58
PF3D7_1023800	PF10_0231	conserved Plasmodium protein, unknown function	0.45	-0.37	1.05	0.27	0.8	0.12	-0.36	0.55	-0.01	0.71	-0.33	0.95	0.43	0.94	0.25	1.22	0.33
PF3D7_0632800	PFF1595c	erythrocyte membrane protein 1, PfEMP1 (VAR)	0.45	-0.43	0.9	0.31	0.89	0.11	-0.28	-0.41	-0.28	-0.31	-0.65	0.46	0.02	-0.12	0.09	1.06	0.3
PF3D7_1445700	PF14_0434	conserved Plasmodium protein, unknown function	0.45	0.36	1.43	-0.61	0.63	0.22	0.23	1.67	0.75	0.95	0.35	-0.16	-0.21	1.29	0.41	1.03	0.05
PF3D7_1207000	PFL0350c	conserved Plasmodium protein, unknown function	0.45	0.58	0.22	0.83	-0.22	0.93	0.02	0.58	0.31	0.05	0.18	0.3	0.14	0.69	0.53	0.72	0.59
PF3D7_0413400	PFD0655w	erythrocyte membrane protein 1 (PfEMP1), exon1, pseudogene (VAR pseudogene)	0.45	0.32	1.35	0.3	0.38	0	-0.03	0.59	-0.2	0.47	-0.13	0.11	0.09	0.54	-0.12	0.54	-0.25
PF3D7_0806600	MAL8P1.132	kinesin-like protein, putative	0.45	0.05	2.2	0.19	0.97	0.22	0.55	0.69	0.31	0.25	-0.28	0.12	0.16	0.9	0.05	0.45	-0.15
PF3D7_0923400	PFI1150w	conserved Plasmodium protein, unknown function	0.45	0	1.02	-0.15	0.4	0.14	0.37	0.88	0.43	0.25	-0.01	0.17	-0.1	0.78	0.2	0.41	0.14
PF3D7_1312700	PF13_0071	probable protein, unknown function	0.45	-0.14	-0.32	-0.81	-0.56	0	0.18	1.11	0.48	0.38	0.42	0.05	-0.44	0.88	0.42	0.4	0.18
PF3D7_0712000	PF07_0049	erythrocyte membrane protein 1, PfEMP1 (VAR)	0.45	-0.11	0.93	0.14	0.46	-0.01	-0.25	0.14	-0.17	-0.02	-0.4	-0.22	-0.23	-0.05	-0.25	0.3	-0.33
PF3D7_1412700	PF14_0126	AAA family ATPase, putative	0.45	0.22	0.83	-0.08	0.24	0.25	0.13	0.53	0.42	0.04	0.04	-0.23	-0.35	0.42	-0.03	0.26	-0.22
PF3D7_0100100	PFA0005w	erythrocyte membrane protein 1, PfEMP1 (VAR)	0.45	0.11	0.85	0.3	0.63	0.06	-0.32	-0.07	-0.3	0	-0.39	-0.17	-0.25	-0.47	-0.1	0.2	-0.23
PF3D7_1461600	PF14_0587	splicing factor 3B subunit 2, putative (SF3B2)	0.45	-0.11	1.29	-0.38	0.55	-0.11	-0.13	0.49	0.26	0.02	-0.4	-0.19	-0.33	0.27	0.02	0.17	-0.17
PF3D7_1304600	MAL13P1.25	conserved Plasmodium protein, unknown function	0.45	0.45	-0.04	0.12	-0.33	0.57	0.73	0.43	0.37	-0.16	0.22	-0.26	-0.36	0.42	-0.13	0.04	-0.25
PF3D7_0724200	PF07_0102	immunoglobulin-binding protein 1-related, putative	0.45	-0.36	0.39	0.1	0.13	0.18	0.07	0.15	0.41	0.18	0.1	0.21	0	0.1	-0.12	-0.07	-0.05
PF3D7_0713900	PF07_0053	conserved Plasmodium protein, unknown function	0.45	-0.4	0.52	-0.41	-0.06	-0.08	-0.3	-0.41	-0.15	-0.69	-0.22	-0.93	-0.97	-0.29	-0.24	-0.37	-0.29
PF3D7_1316900	MAL13P1.88	conserved Plasmodium protein, unknown function	0.45	-0.1	0.46	0.02	0	0.38	0.58	0.02	0.4	-0.36	0.08	-0.11	-0.17	0.04	-0.09	-0.46	0.07
PF3D7_1300400	PF13_0004	rifin (RIF)	0.45	-1.32	0	-1.46	-1.16	-0.44	-1.8	0	-1.51	-1.78	-2.37	-1.94	-1.84	-1.14	-1.8	-0.8	-1.64
PF3D7_0101500	PFA0075w	erythrocyte membrane protein 1 (PfEMP1), exon2, pseudogene (VAR)	0.45	-1.38	-0.43	-1.11	-0.63	-1.67	-1.46	-1.16	-1.28	-0.86	-1.42	-1.49	-1.3	-1.39	-1.46	-1.05	-1.52
PF3D7_1114400	PF11_0153	conserved Plasmodium protein, unknown function	0.45	-0.28	0.69	-0.06	-0.34	0.55	0.17	-0.33	-0.24	-1	-0.15	-0.65	-0.87	-0.28	-0.95	-1.43	-0.49
PF3D7_0921900	PFI1075w	conserved Plasmodium protein, unknown function	0.44	0.93	1.84	0.59	1.44	0.92	0.93	0.85	1.08	0.51	0.43	0.51	0.06	0.89	0.79	0.92	0.68
PF3D7_1120600	PF11_0213	conserved Plasmodium protein, unknown function	0.44	0.08	0.44	0.25	-0.19	0.57	0.1	1.02	0.57	0.69	0.25	0.87	0.56	1.15	0.29	0.83	0.27
PF3D7_0205700	PFB0256w	PF3D7_0205700	0.44	0.39	1.05	0.97	1.37	0.97	0.5	0.4	0.64	1	0.47	1.6	1.07	0.28	0.84	0.78	0.82
PF3D7_1137100	PF11_0382	mitochondrial ribosomal protein S9 precursor, putative	0.44	0.83	0.41	0.69	1.21	1.13	0.83	0.88	1.85	2.01	0.81	1.6	1.41	0.21	0.98	0.55	0.87
PF3D7_0914500	PFI0710c	conserved Plasmodium protein, unknown function	0.44	0.49	0.65	0.96	-0.05	0.9	0.24	0.77	0.39	0.22	0.02	0.25	0.19	0.9	0.55	0.54	0.46
PF3D7_1036900	PF10_0361	conserved Plasmodium protein, unknown function	0.44	-0.59	0.83	-0.18	0.33	0.22	0.17	0.57	0.5	0.31	-0.06	0.26	-0.05	0.33	0.04	0.52	0.05
PF3D7_0500400	PFE0020c	rifin (RIF)	0.44	-2.04	0.93	-0.59	1.01	-1.36	-1.25	-1.06	-1.24	-0.43	-1.47	-0.97	-0.97	-1.28	-1.32	0.34	-0.77
PF3D7_1309100	PF13_0049	60S ribosomal protein L24, putative	0.44	-0.16	0.12	-0.81	0	0.1	-0.21	0.17	0.37	-0.19	-0.18	-0.8	-0.76	-0.2	0.12	0.32	-0.21
PF3D7_1237500	PFL1815c	conserved Plasmodium protein, unknown function	0.44	-0.27	0.96	-0.05	0.16	0.05	0.17	0.41	0.06	-0.06	-0.35	-0.15	-0.44	0.38	-0.07	0.26	-0.02
PF3D7_1423700	PF14_0228	conserved Plasmodium protein, unknown function	0.44	-0.06	0.92	-0.19	0.45	0.34	0.53	0.9	0.68	0.27	0.01	0.04	-0.14	0.39	-0.01	0.2	0.2
PF3D7_1473500	PF14_0704	conserved Plasmodium protein, unknown function	0.44	-0.03	0.89	-0.35	0.58	-0.13	1.14	0.81	0.69	0.11	-0.27	-0.25	0.05	0.06	-0.23	0.14	-0.24
PF3D7_1150400	PF11_0521	erythrocyte membrane protein 1, PfEMP1 (VAR)	0.44	-0.72	0.35	-0.26	0.15	-0.32	-0.49	-0.27	-0.38	-0.37	-0.52	-0.47	-0.63	-0.27	-0.55	-0.04	-0.41
PF3D7_0621000	PFF1015w	conserved Plasmodium protein, unknown function	0.44	0.08	0.02	-0.06	-0.49	0.2	0.31	-0.1	0.11	-0.52	0.05	-0.22	-0.47	0.22	0.03	-0.05	-0.03
PF3D7_0511500	PFE0570w	RNA pseudouridylate synthase, putative	0.44	-0.13	0.72	-0.19	-0.17	-0.32	-0.36	-0.42	0.16	-0.4	-0.14	-0.67	-0.73	0.09	-0.37	-0.17	-0.25
PF3D7_1140700	PF11_0418	conserved Plasmodium protein, unknown function	0.44	-0.54	1.18	-0.66	0.17	-0.65	-0.11	-0.15	0.27	-0.02	-0.08	-0.27	-0.25	0.2	-0.69	-0.48	-0.29
PF3D7_0833500	MAL7P1.212	erythrocyte membrane protein 1, PfEMP1 (VAR)	0.44	-1.6	-0.04	-1.16	-0.09	-1.54	-1.56	-1.6	-1.38	-1.23	-1.52	-1.21	-1.45	-1	-1.43	-0.71	-1.19
PF3D7_1105800	PF11_0069	conserved Plasmodium protein, unknown function	0.44	0.52	-1.03	0.61	0.02	0.87	0.42	-0.91	0.3	-0.53	0.11	-0.18	-0.46	-0.87	0.44	-0.92	0.38
PF3D7_0318100	PFC0800w	stomatin-like protein	0.44	0.26	-0.01	-0.05	-0.05	0.12	0.09	-0.66	0.18	-0.67	0.02	-0.57	-0.81	-0.28	-0.31	-1.08	-0.11
PF3D7_1103600	PF11_0047	actin-like protein, putative (ALP2a)	0.44	0.36	0.52	-0.04	0.41	0.41	0.27	-0.79	-0.03	-1.18	-0.04	-0.45	-0.85	-0.9	-0.68	-1.19	-0.37
PF3D7_0408100	PFD0400w	conserved Plasmodium protein, unknown function	0.43	-0.24	1.75	0.69	0.52	0.53	0.26	0.85	-0.16	0.03	-0.61	0.84	0.52	0.84	0.37	1.57	0.64
PF3D7_0608100	PFF0400w	conserved Plasmodium protein, unknown function	0.43	1.09	0.62	0.77	0.28	1.08	0.56	1.08	0.83	0.71	0.52	0.23	-0.14	1.12	0.94	1.2	0.56
PF3D7_1007500	PF10_0073	conserved Plasmodium protein, unknown function	0.43	0.67	1.56	0.43	0.87	0.63	0.91	1.03	0.67	0.29	0.25	-0.26	0.33	0.77	0.53	1.08	0.52
PF3D7_1316600	MAL13P1.86	choline-phosphate cytidylyltransferase (CCT)	0.43	0.75	0.21	0.92	0.2	0.78	0.23	0.24	0.08	0.45	-0.14	0.06	-0.19	0.47	0.5	0.81	0.45
PF3D7_0206000	PFB0265c	DNA repair endonuclease, putative	0.43	0.09	1.08	0.08	0.53	0.27	0.21	0.55	0.26	0.15	-0.11	0.57	0.24	0.63	0.03	0.68	0.45
PF3D7_1123000	PF11_0241	conserved Plasmodium protein, unknown function	0.43	-0.21	1.19	0.12	0.21	0.19	0.19	0.29	0.08	-0.26	-0.28	-0.03	-0.31	0.5	0.17	0.55	0.26
PF3D7_1430300	PF14_0282	acid phosphatase, putative	0.43	0.03	1.41	-0.1	0.63	0.12	0.16	0.54	0.46	0.5	0.01	0.22	0.14	0.49	0.29	0.42	0.05
PF3D7_1023900	PF10_0232	chromodomain-helicase-DNA-binding protein 1 homolog, putative (CHD1)	0.43	0.13	-0.01	0.28	-0.08	0.4	-0.38	-0.25	0.18	0	-0.05	0.09	0.02	0.11	0.28	0.24	0.17
PF3D7_1216900	PFL0815w	DNA-binding chaperone, putative	0.43	0.11	0.96	-0.43	0.19	0.16	0.24	0.09	0.3	-0.12	0.08	-0.84	-0.71	0.52	0.18	0.15	-0.17
PF3D7_1322100	MAL13P1.122	SET domain protein, putative (SET2)	0.43	-0.57	1.18	-0.62	0.36	-0.73	-0.23	-0.02	0.1	0.02	-0.2	-0.15	-0.32	-0.14	-0.35	0.03	-0.26
PF3D7_1405200	PF14_0049	sybindin-like protein, putative	0.43	0.25	-0.56	0.57	-0.21	0.81	0.32	-0.31	0.27	-0.21	0.04	0.12	-0.01	-0.35	-0.02	0.01	-0.02
PF3D7_1365100	MAL13P1.327	mitochondrial ribosomal protein S17 precursor, putative	0.43	-0.79	0.91	-0.16	0.43	-0.19	0.94	0.92	0.78	0.84	0.32	0.6	0.56	0.31	-0.01	-0.01	0.19
PF3D7_1110400	PF11_0111	asparagine-rich antigen	0.43	-0.63	0.75	-0.74	-0.09	-0.14	-0.11	0.36	0.22	-0.1	-0.36	-0.44	-0.52	0.39	-0.19	-0.12	-0.31
PF3D7_0727600	MAL7P1.152	conserved Plasmodium protein, unknown function	0.43	0.07	-0.07	-0.27	-0.33	0.34	0.68	-0.06	-0.15	-0.53	0.04	-0.86	-0.71	-0.15	-0.67	-0.34	-0.58
PF3D7_1457600	PF14_0549	conserved Plasmodium protein, unknown function	0.43	0.22	0.45	0.25	0.34	0.51	0.28	-0.86	0.03	-0.64	-0.08	0.28	-0.38	-0.5	-0.06	-0.4	0.22
PF3D7_1148700	PF11_0503	Plasmodium exported protein (PHISTc), unknown function (GEXP12)	0.43	-1.6	1.74	-2.03	0.84	-2.09	0.69	0.72	-0.4	-0.45	-1.53	-0.97	-0.85	-0.52	-1.6	-0.44	-0.91
PF3D7_0300100	PFC0005w	erythrocyte membrane protein 1, PfEMP1 (VAR)	0.43	0.06	-0.09	0.07	0.43	-0.18	-0.43	-0.24	0.03	-0.21	-0.01	-0.06	-0.17	-0.91	0.26	-0.47	0.03
PF3D7_1139300	PF11_0404	transcription factor with AP2 domain(s) (ApiAP2)	0.43	-0.54	0.4	-0.7	0.17	-0.56	0.19	-0.33	0.34	0.06	0.07	-0.21	-0.18	-0.26	-0.42	-0.7	-0.17
PF3D7_0919000	PFI0930c	nucleosome assembly protein (NAPS)	0.43	0.44	-0.44	0.07	0.11	0.56	0.62	-1.08	0.26	-0.32	0.36	-0.26	-0.16	-0.95	-0.07	-0.85	-0.04
PF3D7_0622200	PFF1070c	radical SAM protein, putative	0.43	-0.55	1.44	-0.7	0.79	-0.48	-0.34	-1.11	-0.26	-0.74	-0.54	-0.54	-0.76	-0.68	-0.4	-1.06	-0.41
PF3D7_0407000	PFD0345c	conserved Plasmodium protein, unknown function	0.43	-0.47	-0.31	-0.43	0.58	-0.43	0.02	-1.82	-0.7	-1.38	-0.32	0.07	-0.74	-1.99	-0.69	-1.36	-0.51
PF3D7_0730700		tRNA Threonine	0.43	1.25	-1.27	1.08	0.38	0.26	-1.58	-2.27	-1.9	-1.05	-1.11	-0.64	-0.9	-1.5	-0.04	-1.48	-0.17
PF3D7_0831400	MAL8P1.206	Plasmodium exported protein, unknown function	0.43	-1.11	-2.16	-2.46	-1.1	-1.7	-0.77	-1.56	-0.13	-2.01	-0.48	-3.8	-4.06	-0.7	-2.4	-3.04	-2.09
PF3D7_1112800	PF11_0134	conserved Plasmodium protein, unknown function	0.42	0.53	1.36	0.32	0.05	0.53	0.59	1.62	0.37	0.42	-0.02	0.06	0.1	1.36	0.51	1.61	0.28
PF3D7_0911800	PFI0575c	conserved Plasmodium protein, unknown function	0.42	0.47	0.71	0.8	0.39	0.81	0.01	0.54	-0.16	0	-0.25	0.29	-0.09	0.54	0.81	1.21	0.55
PF3D7_1339700	MAL13P1.202	conserved Plasmodium protein, unknown function	0.42	0.52	0.41	0.85	0.04	1.07	-0.28	0.86	-0.18	-0.06	-0.24	0.01	-0.4	0.65	0.76	1.18	0.48
PF3D7_0529800	PFE1485w	conserved Plasmodium protein, unknown function	0.42	0.1	0.47	0.38	0.13	0.44	-0.02	0.77	0.14	0.34	-0.28	0.16	-0.23	0.58	0.3	1.09	0.16
PF3D7_1036500	PF10_0357	probable protein, unknown function	0.42	-0.5	0.55	0.86	0.58	0.42	-1	-0.91	-1.47	-0.69	-1.51	0.95	0.01	0.21	-0.21	1.05	0.46
PF3D7_0521500	PFE1080w	ribosomal large subunit pseudouridylate synthase, putative	0.42	0.39	0.82	-0.03	-0.23	0.39	0.05	0.68	-0.07	0.17	-0.29	-0.15	-0.29	0.66	-0.01	0.73	-0.17
PF3D7_1109300	PF11_0541	putative ncRNA	0.42	0.59	1.37	-0.31	1.43	0.12	0.52	0.19	0.22	-0.04	0.01	-0.1	-0.19	0.2	0.27	0.63	-0.3
PF3D7_0702000	MAL7P1.6	Plasmodium exported protein (hyp12), unknown function	0.42	-2.85	2.51	-0.59	1.54	-1.85	-1.92	-2.7	-2.91	-1.82	-3.19	-1.31	-1.68	-1.54	-2.07	0.56	-1.26
PF3D7_0507800	PFE0385w	conserved Plasmodium protein, unknown function	0.42	0.23	0.81	0.21	0.35	0.44	0.01	0.19	0.06	0.06	-0.22	0.2	-0.26	0.43	-0.09	0.5	0.24
PF3D7_0420000	PFD0970c	zinc finger protein, putative	0.42	-0.31	0.98	-0.01	0.27	0.04	-0.15	0.14	0.18	-0.03	-0.19	0.08	-0.17	0.36	-0.05	0.44	0.1
PF3D7_1116000	PF11_0168	rhoptry neck protein 4 (RON4)	0.42	-0.01	-0.55	0.98	0.4	0.62	-1.46	-1.54	-1.66	-0.76	-1.54	-0.08	-0.61	-0.97	-0.07	0.24	0.09
PF3D7_0411400	PFD0565c	DEAD box ATP-dependent RNA helicase, putative	0.42	0.04	1.09	-0.71	0.16	-0.05	0.61	1.01	0.26	-0.1	-0.11	-0.89	-0.41	0.58	-0.39	0.22	-0.69
PF3D7_1428700	PF14_0266	conserved protein, unknown function	0.42	0.48	-0.48	0.23	-0.1	0.4	0.05	-0.43	0.63	-0.19	0.54	-0.12	-0.36	-0.48	0.58	-0.01	0.18
PF3D7_1336800	PF13_0204	nuclear movement protein, putative	0.42	-0.4	0.53	-0.76	0.09	-0.29	0.45	1.16	0.57	0.54	0.08	-0.09	-0.13	0.67	-0.13	-0.06	-0.13
PF3D7_0202300	PFB0110w	Plasmodium exported protein (hyp11), unknown function	0.42	-1.67	0.68	-0.01	-0.36	-0.01	0.06	0.57	-0.16	-0.33	-0.28	-0.64	-0.69	0.76	-0.15	-0.14	-0.06
PF3D7_0217800	PFB0830w	40S ribosomal protein S26e, putative	0.42	0.37	-0.36	-0.34	0.2	0.65	0.68	-0.95	0.48	-0.69	0.35	-0.31	-0.83	-0.8	0.03	-0.87	0.1
PF3D7_1301400	PF13_0073	Plasmodium exported protein (hyp12), unknown function	0.42	-2.25	1.68	-2.42	0.54	-3.05	-1.77	-3.03	-1.61	-1.44	-2	-2.44	-2.29	-2.24	-2.38	-2.31	-2.2
PF3D7_0809100	PF08_0103	erythrocyte membrane protein 1, PfEMP1 (VAR)	0.42	-2.23	-2.03	-2.32	-1.43	-2.94	-2.57	-3.12	-2.46	-2.19	-2.62	-2.2	-2.28	-3.03	-2.28	-2.33	-2.35
PF3D7_0219000	PFB0879c	putative ncRNA	0.41	0.63	2.52	0.47	1.45	1.01	1.2	3.27	1.18	1.52	0.32	1.1	0.97	2.58	1.16	2.26	0.76
PF3D7_0314600	PFC0605w	conserved Plasmodium protein, unknown function	0.41	-0.04	1.02	0.15	0.45	0.39	0.29	1.39	0.35	0.6	0.23	0.35	0.15	1.07	0.51	1.05	0.57
PF3D7_0600100	PFF0005c	erythrocyte membrane protein 1 (PfEMP1), pseudogene (VAR)	0.41	0.26	1.35	0.74	0.9	0.41	0.13	0.33	0.12	-0.3	-0.08	0.14	-0.17	0.15	0.61	0.97	0.13
PF3D7_0817100	MAL8P1.75a	GTPase, putative	0.41	0.45	0.4	-0.11	0.18	0.1	0.74	1.32	1.34	1.41	0.51	0.83	0.97	1.07	0.41	0.79	0.4
PF3D7_1224000	PFL1155w	GTP cyclohydrolase I (GCH1)	0.41	0.77	0.61	0.33	0.04	0.97	0.54	1.07	0.73	0.46	0.49	-0.15	-0.44	1.17	0.76	0.71	0.4
PF3D7_0712400	PF07_0050	erythrocyte membrane protein 1, PfEMP1 (VAR)	0.41	0.28	2.24	0.67	1.7	0.33	0.1	0.26	0.1	0.04	-0.08	-0.08	-0.24	0.05	-0.01	0.6	-0.08
PF3D7_1205800	PFL0290w	high mobility group protein B3, putative (HMGB3)	0.41	0.06	0.69	0.23	0	0.45	-0.18	0.28	0.12	-0.19	-0.18	-0.24	-0.64	0.68	0.17	0.54	0.16
PF3D7_0400100	PFD0005w	erythrocyte membrane protein 1, PfEMP1 (VAR)	0.41	-0.9	0.94	-0.15	0.55	-0.28	-0.56	-0.01	-0.23	-0.03	-0.59	-0.32	-0.25	-0.08	-0.55	0.48	-0.34
PF3D7_1112400	PF11_0130	conserved Plasmodium protein, unknown function	0.41	0.7	-0.09	0.6	0.38	0.92	0.59	-0.28	0.71	0.29	0.82	0.84	0.58	-0.45	0.76	0.36	0.54
PF3D7_1230800	PFL1485w	conserved Plasmodium protein, unknown function	0.41	-0.47	1.54	-0.39	0.33	-0.18	0.33	0.71	0.36	0.2	-0.24	0.13	-0.18	0.82	0.2	0.31	-0.03
PF3D7_0709600	MAL7P1.28	rRNA/tRNA ribonuclease MRP/P subunit, putative	0.41	-0.31	1.58	-0.49	0.77	-0.16	-0.38	-0.31	-0.12	-0.22	-0.35	-0.57	-0.8	0.08	-0.26	0.28	-0.44
PF3D7_1107300	PF11_0086	polyadenylate-binding protein-interacting protein 1, putative (PAIP1)	0.41	0.01	0.81	-0.04	0.14	0.22	0.12	0.23	0.71	0.35	0.31	0.06	-0.03	0.46	0.12	0.26	0.2
PF3D7_1465200	PF14_0619	conserved Plasmodium protein, unknown function	0.41	0.02	1.19	-0.36	0.06	-0.1	-0.15	0.55	0.03	-0.12	-0.34	-0.73	-0.79	0.34	-0.24	0.16	-0.46
PF3D7_0711000	PF07_0047	AAA family ATPase, CDC48 subfamily (Cdc48)	0.41	0.28	-0.24	-0.05	-0.32	0.48	0.14	0.47	0.41	-0.17	0.14	-0.39	-0.5	0.44	0.28	0.1	0.1
PF3D7_1321700	MAL13P1.120	splicing factor, putative	0.41	0.12	0.62	-0.53	0.46	0.06	0.13	0.47	0.55	0.29	-0.1	-0.04	-0.13	0.14	0.07	0.04	-0.13
PF3D7_0917100	PFI0835c	N-glycosylase/DNA lyase, putative	0.41	-0.1	0.87	-0.18	0.21	0.12	0.21	0.1	0.41	0.29	-0.02	0.07	0.17	0.52	-0.13	0.01	-0.07
PF3D7_0222800	PFB1020w	stevor	0.41	-0.02	0	0.04	-0.1	-0.42	0	0	-0.33	-0.19	0.22	0	0	0	0	0	-0.47
PF3D7_1230900	PFL1490w	atypical protein kinase, RIO family, putative	0.41	-0.66	1.59	-0.87	0.84	-0.71	-0.22	-0.32	-0.33	-0.54	-0.59	-0.5	-0.68	-0.3	-0.52	-0.1	-0.22
PF3D7_1466900	PF14_0637	rhoptry protein, putative	0.41	0.17	0.86	0.34	0.25	0.52	0.25	-0.12	0.15	-0.43	-0.03	0.05	-0.26	0.21	0.09	-0.1	0.12
PF3D7_0324900	PFC1120c	erythrocyte membrane protein 1, PfEMP1 (VAR)	0.41	-0.01	0.25	0.35	0.46	0.24	-0.14	-0.08	-0.12	-0.16	-0.32	-0.29	-0.24	-0.58	0.04	-0.18	-0.03
PF3D7_1113400	PF11_0142	ubiquitin domain containing protein	0.41	0.52	-0.81	0.45	0.4	0.66	0.55	-0.77	0.44	0.01	0.19	0.19	0.1	-0.99	0.59	-0.35	0.5
PF3D7_1148800	PF11_0504	Plasmodium exported protein (hyp11), unknown function	0.41	-1.46	1.17	-1.03	0.87	-1.34	-1.18	-2.16	-1.44	-2	-1.53	-1.88	-1.66	-1.9	-1.76	-0.91	-1.31
PF3D7_0316800	PFC0735w	40S ribosomal protein S15A, putative	0.41	0.28	-0.87	-0.31	0.27	0.23	0.53	-1.4	0.23	-0.97	0.23	-0.85	-0.48	-1.49	0.02	-2.08	-0.3
PF3D7_0830500	PF08_0003	tryptophan/threonine-rich antigen (TryThrA)	0.4	-2.77	2.39	-1.01	1.01	-1.51	-1.9	-2.37	-2.29	-1.35	-2.31	-0.06	-0.81	-0.67	-1.32	1.73	-0.3
PF3D7_1129300	PF11_0304	conserved Plasmodium protein, unknown function	0.4	0.72	0.71	1.51	0.03	1.13	-1.54	-0.32	-1.94	-0.36	-1.55	-0.02	-0.77	0.45	0.34	1.64	0.35
PF3D7_1006500	PF10_0065	conserved Plasmodium protein, unknown function	0.4	0.04	0.23	-0.09	-0.64	0.43	-0.13	1.32	0.5	0.85	0.2	0.14	0.47	0.96	0.15	1	-0.25
PF3D7_1400300	PF14_0003	rifin (RIF)	0.4	0.37	0.95	0.6	0.83	0.55	-0.14	-0.26	-0.15	-0.51	-0.12	-0.15	-0.07	-0.14	-0.01	0.85	0.09
PF3D7_0113100	PFA0625w	surface-associated interspersed protein 1.1 (SURFIN 1.1) (SURF1.1)	0.4	0.18	0.89	0.68	0.89	0.52	0.2	0.79	0.18	0.48	-0.27	0.55	0.4	0.86	0.71	0.84	0.52
PF3D7_1124900	PF11_0260	60S ribosomal protein L35, putative	0.4	0.17	0.38	-0.62	-0.12	0.01	0.22	0.52	0.52	0.77	0.36	0.39	0.03	0.69	0.64	0.76	-0.23
PF3D7_1149800	PF11_0515	rifin (RIF)	0.4	0.67	0.36	0.9	-0.12	0.89	-0.5	0.3	-0.26	-0.3	-0.6	-0.41	-0.66	0.68	0.1	0.64	0.19
PF3D7_0811300	MAL8P1.104	CCR4-associated factor 1 (CAF1)	0.4	-0.62	0.39	-0.08	0.24	-0.07	-0.17	0.17	-0.07	-0.17	-0.25	-0.35	-0.35	-0.11	0.12	0.54	0.09
PF3D7_1024700	PF10_0241	conserved Plasmodium protein, unknown function	0.4	0.66	0.09	0.79	-0.3	0.79	0.18	0.49	0.42	0.51	0.34	0.3	0.17	0.67	0.83	0.5	0.46
PF3D7_1018000	PF10_0175	tRNA pseudouridine synthase, putative	0.4	0.78	0.3	0.2	0.12	0.68	0.3	0.04	0.29	0.02	0.04	-0.13	-0.54	0.24	0.72	0.49	0.17
PF3D7_0201400	PFB0070w	Plasmodium exported protein (hyp10), unknown function	0.4	0.61	0	0.67	0.01	0.71	-0.17	0	0.24	0.06	-0.01	0	0.41	-0.66	0.4	0.4	0.43
PF3D7_1207100	PFL0355c	small subunit rRNA processing factor, putative	0.4	-0.19	1.03	0.18	0.32	0.23	0.46	0.33	0.38	-0.02	-0.12	0.19	-0.08	0.68	-0.16	0.03	0.17
PF3D7_0825500	PF08_0026	conserved protein, unknown function	0.4	-0.47	1.16	-0.56	0.49	-0.36	0.54	0.98	0.62	0.46	0.05	0.04	0.09	0.58	-0.31	0.02	-0.06
PF3D7_0322100	PFC0980c	RNA triphosphatase (Prt1)	0.4	0.35	0.78	0.05	0.52	0.18	0.29	0.27	0.32	-0.57	0.04	-0.81	-0.57	-0.15	0.2	-0.06	0.07
PF3D7_0506300	PFE0310c	conserved Plasmodium protein, unknown function	0.4	0.16	0.15	0.01	-0.62	0.35	-0.13	0.92	0.19	0.11	-0.19	-0.67	-0.56	0.78	-0.19	-0.06	-0.2
PF3D7_1419600	PF14_0190	conserved Plasmodium protein, unknown function	0.4	-0.3	0.08	-0.06	-0.17	0.34	-0.6	-0.25	0.45	0.4	0.28	1.07	0.46	0.09	0.37	-0.09	0.25
PF3D7_1006200	PF10_0063	DNA/RNA-binding protein Alba 3 (ALBA3)	0.4	0.81	0.64	0.88	1.23	1.14	0.91	0.12	1.05	0.29	1.12	0.28	0.24	0.59	1.26	-0.14	0.71
PF3D7_1000100	PF10_0001	erythrocyte membrane protein 1, PfEMP1 (VAR)	0.4	-0.01	0.56	0.24	0.69	0.13	-0.14	-0.25	-0.1	-0.1	-0.32	-0.19	-0.42	-0.76	-0.09	-0.16	-0.1
PF3D7_1361000	PF13_0323	arginine methyltransferase 5, putative (PRMT5)	0.4	-0.26	1.27	-0.69	0.59	-0.49	0.32	0	0.1	-0.34	-0.41	-0.16	-0.3	0.06	-0.25	-0.17	-0.19
PF3D7_0709200	PF07_0036	Cg6 protein,glutaredoxin-like protein (GLP3)	0.4	-0.36	-0.21	-0.07	-0.24	-0.03	-0.15	-0.22	-0.59	-0.28	-0.65	-0.24	-0.4	-0.83	-0.13	-0.18	-0.39
PF3D7_0220000	PFB0915w	liver stage antigen 3 (LSA3)	0.4	-0.2	1.06	0.32	0.91	0.44	-0.81	-1.64	-0.65	-1.01	-0.37	0.43	-0.34	-0.29	-0.2	-0.21	0.47
PF3D7_0108300	PFA0410w	conserved Plasmodium protein, unknown function	0.4	-0.43	0.66	-0.38	0.09	-0.18	-0.01	0.23	0.27	0.05	-0.06	-0.34	-0.14	0.33	-0.15	-0.29	-0.04
PF3D7_1473600	PF14_0705	conserved Plasmodium protein, unknown function	0.4	0.24	-0.75	-0.61	-0.86	0.31	-1.16	-0.74	0.01	-1.08	-0.32	-1.74	-1.97	-0.25	-0.47	-0.62	-0.84
PF3D7_0926100	PFI1280c	protein kinase, putative	0.4	-0.74	0.9	-0.14	0.08	-0.22	-0.04	-0.04	-0.1	-0.23	-0.31	-0.23	-0.2	-0.07	-0.36	-0.74	-0.28
PF3D7_0703300	MAL7P1.11	conserved Plasmodium protein, unknown function	0.4	0.05	0.15	0.22	-0.15	0.35	0.47	-1.33	0.18	-0.9	0.17	0.46	-0.5	-0.92	-0.35	-0.76	-0.14
PF3D7_1231800	PFL1530w	asparagine-rich protein, putative	0.4	-0.52	1.08	-0.5	0.06	0.02	-0.13	-0.75	-0.34	-1.03	-0.04	-0.75	-0.93	-0.64	-0.49	-0.87	-0.29
PF3D7_0202400	PFB0115w	conserved Plasmodium protein, unknown function	0.4	-1.22	-0.61	-1.41	0.62	-1.13	-1.43	-1.66	-0.38	-1.48	-1.3	-2.16	-2.66	-1.29	-1.43	-1.06	-1.1
PF3D7_1402500	PF14_0027	40S ribosomal protein S31/UBI, putative	0.4	1.65	-0.93	0.86	1.51	1.52	1.07	-0.93	1.4	-0.23	1.25	0.44	-0.05	-2.04	0.97	-1.09	0.72
PF3D7_0817300	PF08_0060	asparagine-rich antigen	0.4	-0.56	-1.21	-0.5	-0.82	-0.44	-0.02	-0.58	-0.1	-1.07	-0.15	-0.99	-0.89	-0.59	-0.5	-1.2	-0.44
PF3D7_0902500	PFI0120c	serine/threonine protein kinase, FIKK family (FIKK9.6)	0.4	-3.08	-0.05	-1.37	0.95	-2.11	-1.85	-4.3	-3.24	-2.95	-2.81	-0.98	-1.73	-3.21	-2.77	-2.09	-1.36
PF3D7_1425800	PF14_0238	conserved Plasmodium protein, unknown function	0.39	0.99	1.36	1.14	0.48	1.32	0.55	2.19	0.73	1.36	0.27	1.14	0.79	1.57	0.86	2.06	0.8
PF3D7_0531200	PFE1560c	mitochondrial ribosomal protein S16 precursor, putative	0.39	0.1	0.68	-0.06	-0.49	0.51	0.57	2.38	0.63	0.86	-0.07	-0.18	0.08	1.64	0.49	1.96	0.05
PF3D7_0507300	PFE0360c	conserved Plasmodium protein, unknown function	0.39	-0.08	0.87	0.75	0.98	0.61	-0.76	-0.59	-1.31	-0.32	-1.06	0.67	0.43	0.89	0.77	1.64	1
PF3D7_1418200	PF14_0180	conserved Plasmodium protein, unknown function	0.39	0.47	1.05	0.2	0.21	0.55	0.56	1.69	0.32	0.45	0.03	0.02	-0.26	0.87	0.12	0.92	0.2
PF3D7_0424200	PFD1150c	reticulocyte binding protein homologue 4 (RH4)	0.39	-0.3	1.3	1.7	1.28	1.18	-0.47	-0.72	-1.63	-0.75	-1.38	1.15	0.07	0.86	-0.03	0.91	1
PF3D7_1442400	PF14_0402	conserved Plasmodium protein, unknown function	0.39	0.18	0.18	0.64	0.03	0.37	0.13	0.85	0.42	0.43	-0.03	0.53	0.14	0.91	0.43	0.91	0.36
PF3D7_0923900	PFI1175c	RNA binding protein, putative	0.39	0.35	1.18	-0.03	0.65	0.14	0.28	1.03	0.43	1.07	0.26	-0.15	0.14	0.92	0.57	0.88	-0.12
PF3D7_1041300	PF10_0406	erythrocyte membrane protein 1, PfEMP1 (VAR)	0.39	0.04	0.83	0.49	0.45	0.55	0.1	0.67	0.34	0.49	0.03	0.33	0.24	0.45	0.25	0.84	0.19
PF3D7_0106500	PFA0320w	conserved Plasmodium protein, unknown function	0.39	0.22	0.81	0.69	-0.48	0.81	0.31	1.1	0.21	0.69	-0.12	0.54	0.48	1.24	0.38	0.81	0.25
PF3D7_0925300	PFI1240c	proline--tRNA ligase, putative	0.39	0.84	-0.02	0.97	-0.23	0.99	0.14	0.71	0.27	0.35	0.25	0.08	0.19	0.36	0.7	0.76	0.31
PF3D7_1373500	MAL13P1.356	erythrocyte membrane protein 1, PfEMP1 (VAR)	0.39	-1.86	1.16	-1.09	0.65	-1.11	-0.84	-0.42	-0.94	-0.51	-1.37	-0.77	-0.87	-0.25	-1.24	0.54	-0.7
PF3D7_0630700	PFF1490w	conserved Plasmodium protein, unknown function	0.39	0.31	-0.39	0.48	0.33	0.36	-0.35	-0.72	-0.41	-0.53	-0.13	0.03	-0.19	-0.85	-0.08	0.42	-0.18
PF3D7_1300100	MAL13P1.1	erythrocyte membrane protein 1, PfEMP1 (VAR)	0.39	-0.15	0.51	0.5	0.65	0.45	0.02	0.23	-0.16	-0.16	-0.41	-0.06	-0.36	-0.01	-0.18	0.38	-0.35
PF3D7_0712300	MAL7P1.50	erythrocyte membrane protein 1, PfEMP1 (VAR)	0.39	-1.04	0.89	-0.19	0.71	-0.61	-0.36	-0.4	-0.48	-0.25	-0.84	-0.52	-0.54	-0.57	-0.72	0.19	-0.32
PF3D7_0510100	PFE0500c	conserved Plasmodium protein, unknown function	0.39	0.28	-0.13	0.56	-0.99	0.56	-0.19	0.26	0.12	-0.4	0.06	-0.52	-0.58	0.65	0.05	0.14	0.06
PF3D7_1122500	PF11_0233	conserved Plasmodium protein, unknown function	0.39	0.23	0.55	0.74	-0.44	0.84	0.04	0.33	-0.09	-0.61	-0.2	0	-0.33	0.62	0.06	0.08	0.2
PF3D7_1211600	PFL0575w	lysine-specific histone demethylase 1, putative (LSD1)	0.39	0.56	0.54	0.26	0.03	0.54	0.29	0.27	0.76	0.24	0.33	-0.01	-0.04	0.4	0.07	0.06	0.1
PF3D7_1240600	PFL1960w	erythrocyte membrane protein 1, PfEMP1 (VAR)	0.39	-1.1	0.11	-0.27	-0.01	-0.62	-0.72	-0.2	-0.27	0.13	-0.3	-0.32	-0.48	0.14	-0.5	0	-0.4
PF3D7_1125400	PF11_0265	mitochondrial inner membrane translocase subunit TIM44, putative	0.39	-0.21	0.89	-0.93	0.47	-0.3	0.44	0.31	0.59	-0.1	0	-0.85	-0.92	0.4	-0.17	-0.08	-0.23
PF3D7_0532900	PFE1630w	rifin (RIF)	0.39	0.72	1.14	0.81	0.76	0.55	0.44	0	0.34	-0.44	0.12	-0.71	-0.17	-1.22	0.41	-0.17	0.09
PF3D7_1475900	PF14_0727	conserved Plasmodium protein, unknown function	0.39	-0.21	0.41	-0.06	0.01	0.05	-0.38	-0.3	0.43	-0.24	0.08	-0.8	-0.15	0.18	0.01	-0.18	-0.19
PF3D7_1201100	PFL0055c	RESA-like protein with PHIST and DnaJ domains	0.39	-1.74	0.7	-1.5	0.33	-1.95	-1.4	-1.67	-1.3	-1.24	-1.36	-1.41	-1.58	-0.74	-1.7	-0.22	-1.26
PF3D7_0415500	PFD0750w	nuclear cap-binding protein, putative	0.39	-0.03	-0.69	-0.72	-0.26	-0.21	0.01	-0.36	0.86	-0.13	0.49	-0.7	-0.68	-0.45	0.21	-0.33	-0.24
PF3D7_0401500	PFD0065w	stevor, pseudogene	0.39	0.13	0	-0.31	-0.35	0.37	0.18	0	-0.03	0.22	-0.21	0.24	0.12	0	-0.24	-0.37	-0.11
PF3D7_1234500	PFL1665c	conserved Plasmodium protein, unknown function	0.39	0.06	0.67	0.01	0.53	0.4	0.13	-0.85	-0.11	-0.48	-0.07	-0.31	-0.69	-0.49	-0.23	-0.61	-0.42
PF3D7_0820300	PF08_0047	conserved Plasmodium protein, unknown function	0.39	-0.51	0.37	0.32	0.38	0.15	0.31	-0.47	-0.3	-0.58	-0.44	0.13	-0.09	-0.68	-0.36	-0.62	0.07
PF3D7_0304400	PFC0200w-a	60S ribosomal protein L44, putative	0.39	0.2	0.13	-0.32	0.28	0.23	0.62	0.19	0.6	0.01	0.12	-1.23	-0.65	-0.06	0.3	-0.68	-0.14
PF3D7_0906600	PFI0325c	zinc finger protein, putative	0.39	-1.74	1.06	-1.76	0.17	-1.48	-0.45	-0.88	-0.76	-0.96	-0.79	-1.37	-1.15	-0.71	-1.06	-0.68	-0.97
PF3D7_0519700	PFE0990w	conserved Plasmodium protein, unknown function	0.39	0.53	0.59	0.32	0.65	1.01	1.13	-1.06	0.27	-0.66	0.5	0.39	-0.22	-0.41	0.02	-0.69	0.23
PF3D7_1453700	PF14_0510	co-chaperone p23 (P23)	0.39	0.18	-0.57	-0.75	-0.04	0.16	0.24	-0.11	0.94	0.31	0.24	-0.63	-0.44	-0.27	-0.04	-0.97	-0.18
PF3D7_0713300	MAL7P1.61	erythrocyte membrane protein 1 (PfEMP1), pseudogene (VAR)	0.39	-3.6	1.64	-3.14	-0.64	-4	-3.6	-3.84	-3.84	-2.77	-3.25	-3.62	-3.76	-3.36	-3.84	-2.72	-3.6
PF3D7_0722000	PF07_0090	conserved Plasmodium protein, unknown function	0.38	0.31	1.36	0.2	0.51	0.08	0.94	1.57	0.3	0.38	-0.31	0.55	0.35	1.23	0.48	1.61	0.48
PF3D7_1249200	PFL2360w	conserved Plasmodium protein, unknown function	0.38	0.34	1.26	0.54	0.59	0.76	0.2	0.47	0.34	1.08	0.4	1.56	0.76	0.57	0.66	1.53	0.62
PF3D7_1008300	PF10_0080a	conserved Plasmodium protein, unknown function, pseudogene	0.38	1.35	1.17	1.67	-0.12	1.44	0.21	0.79	0.07	0.41	0.17	0.63	0.6	1.14	0.68	1.32	0.57
PF3D7_0729600	MAL7P1.160-a	conserved Plasmodium protein, unknown function	0.38	1.34	0.47	1.18	0.55	1.12	0.53	0.21	0.79	0.86	0.66	1.09	0.51	0.54	1.55	1.22	0.85
PF3D7_1429100	PF14_0270	apicoplast ribosomal protein L15 precursor, putative	0.38	1.24	0.47	0.93	0.33	1.32	0.62	1.37	0.81	1.09	0.59	0.72	0.44	1.06	1.11	1.2	0.84
PF3D7_1314200	PF13_0080	telomerase reverse transcriptase, putative (TERT)	0.38	0.81	0.5	0.55	-0.57	0.94	-0.1	0.83	0.26	0.14	0.31	-0.33	-0.4	0.92	0.47	1.05	0.03
PF3D7_1121100	PF11_0218	conserved Plasmodium protein, unknown function	0.38	0.33	0.95	0.47	0.3	0.59	0.14	0.78	0.21	0.3	-0.14	0.27	0.06	0.59	0.43	0.87	0.36
PF3D7_0718600	MAL7P1.95	conserved Plasmodium protein, unknown function	0.38	0.11	0.58	0.14	0.04	0.32	-0.08	0.46	-0.17	0.2	-0.36	0.37	0.15	0.62	0.2	0.85	0.46
PF3D7_1315800	PF13_0088	Myb1-related transcription factor (MYB1)	0.38	0.56	1.35	0.74	0.48	0.7	1.23	1.28	1.12	0.71	0.56	0.94	0.78	1.26	0.5	0.84	0.94
PF3D7_1005600	PF10_0057a	DnaJ protein, putative	0.38	0.17	1.36	-0.18	0.69	0.03	0.62	0.91	0.7	0.76	0	0.42	0.16	0.8	0.47	0.59	0.24
PF3D7_0833200	MAL7P1.215	rifin (RIF)	0.38	0.54	0	0.58	0.49	0.09	0.04	0	0.12	-0.03	0.05	0.06	0.89	0	0.16	0.4	0.21
PF3D7_1127900	PF11_0290	conserved Plasmodium protein, unknown function	0.38	0.1	0.86	1.11	0.81	0.7	0.55	0.08	0.25	0.42	0.5	1.96	1.27	0.72	0.55	0.34	0.94
PF3D7_0937300	PFI1805w	rifin (RIF)	0.38	0.27	0.68	0.54	0.97	0.37	0.53	0.31	0.4	0.22	-0.08	-0.12	-0.28	-0.44	0.16	0.21	0.06
PF3D7_0716000	PF07_0066	RNA binding protein, putative	0.38	0.35	1	-0.04	0.69	0.27	1.09	0.86	1.02	0.74	0.35	0.45	0.36	0.24	0.09	0.11	0.24
PF3D7_0115700	PFA0765c	erythrocyte membrane protein 1, PfEMP1 (VAR)	0.38	-0.14	0.33	0.28	0.12	0.41	-0.39	-0.04	0.06	-0.16	-0.13	-0.14	-0.32	0.1	0	0.1	0.06
PF3D7_0707700	PF07_0026	ubiquitin-protein ligase e3, putative	0.38	0.2	-0.31	0.62	0.42	0.41	0.77	0.22	0.72	0.44	0.31	0.45	0.73	-0.13	0.61	0.09	0.6
PF3D7_1136600	PF11_0378	conserved Plasmodium protein, unknown function	0.38	-1.06	1.22	-0.93	0.42	-0.87	-0.19	-0.4	-0.44	-0.86	-0.74	-0.15	-0.48	-0.17	-0.58	0.02	-0.03
PF3D7_1448100	PF14_0457	conserved Plasmodium protein, unknown function	0.38	-0.12	0.03	0.3	0.07	0.53	-0.64	0.41	0.2	0.14	0.1	-0.27	-0.71	-0.36	-0.32	-0.05	0.08
PF3D7_0319200	PFC0850c	endonuclease/exonuclease/phosphatase family protein, putative	0.38	0.1	1.5	-0.05	0.21	0.49	0.49	0.58	0.35	-0.28	0.08	-0.3	-0.6	0.71	-0.1	-0.07	0.08
PF3D7_1342900	PF13_0235	transcription factor with AP2 domain(s) (ApiAP2)	0.38	-0.31	0.93	-0.48	0	-0.37	-0.07	0.28	0.53	-0.05	0.09	-0.39	-0.37	0.47	-0.4	-0.1	-0.37
PF3D7_1359600	MAL13P1.295	conserved Plasmodium protein, unknown function	0.38	-0.21	-0.62	-0.11	-0.86	0.15	-0.18	-0.18	0.18	-0.46	0.12	-0.63	-0.7	0.1	0.27	-0.13	0.01
PF3D7_1233300	PFL1605w	pentatricopeptide repeat protein, putative	0.38	0.04	0.26	-0.15	0.11	0.12	0.31	-0.07	0.35	-0.31	-0.22	-0.27	-0.14	0.14	0.1	-0.18	0.02
PF3D7_0317300	PFC0760c	conserved Plasmodium protein, unknown function	0.38	0.02	1.05	0.47	-0.1	0.31	-0.22	-0.19	-0.16	-0.63	-0.35	-0.25	-0.55	0.47	-0.24	-0.2	-0.08
PF3D7_1008100	PF10_0079	conserved Plasmodium protein, unknown function	0.38	-0.13	0.41	0.11	-0.12	0.05	-0.4	-0.36	-0.14	-0.64	-0.33	-0.55	-0.79	-0.16	-0.21	-0.27	-0.15
PF3D7_1317200	PF13_0097	transcription factor with AP2 domain(s) (ApiAP2)	0.38	-0.44	-0.41	-0.66	-0.08	-0.46	0.14	0.12	0.73	0.57	0.35	0.03	0.13	0.06	-0.28	-0.59	-0.18
PF3D7_0711700	PF07_0048	erythrocyte membrane protein 1, PfEMP1 (VAR)	0.38	-1.25	0.77	-0.47	0.41	-0.98	-1.03	-1.36	-1	-0.73	-1.12	-0.93	-0.85	-0.8	-0.89	-0.61	-0.76
PF3D7_1317400	PF13_0099	conserved Plasmodium protein, unknown function	0.38	-0.15	-0.23	-0.12	0.46	-0.01	-0.04	-0.01	0.71	0.58	-0.07	-0.32	-0.16	-0.1	0.48	-0.76	-0.01
PF3D7_0532100	PFE1590w	early transcribed membrane protein 5 (ETRAMP5)	0.38	-0.09	-0.56	-0.73	-0.07	-0.11	-0.13	-0.38	0.86	-0.24	1.24	-0.87	-0.78	-0.23	-0.2	-1.2	-0.15
PF3D7_0917600	PFI0860c	pre-mRNA-splicing factor ATP-dependent RNA helicase PRP43, putative (PRP43)	0.38	0.14	-0.3	-0.11	0.77	0.15	0.06	-1.37	-0.01	-1.12	-0.09	-0.37	-0.54	-1.72	-0.4	-2.08	-0.46
PF3D7_1322600	PF13_0127	conserved Plasmodium protein, unknown function	0.37	1.07	1.04	1.44	0.08	1.14	-0.8	0.6	-1.02	0.11	-0.83	-0.07	-0.48	0.86	0.44	1.99	0.57
PF3D7_1340000	MAL13P1.203	secreted ookinete protein, putative (PSOP7)	0.37	-0.31	2.16	-0.18	0.36	-0.15	0.08	1.56	0.6	1.43	-0.05	0.67	0.5	1.31	0.22	1.73	0.29
PF3D7_0216700	PFB0765w	PF3D7_0216700	0.37	0.32	0.42	0.96	0.93	0.66	0.16	0.07	0.22	0.58	0.06	1.33	0.76	0.59	0.8	1.3	0.85
PF3D7_1013400	PF10_0131	conserved Plasmodium protein, unknown function	0.37	-0.14	1.25	0.36	0.33	0.34	0.45	1.12	0.39	0.79	0	0.82	0.67	1.07	0.26	0.84	0.33
PF3D7_0213900	PFB0630c	conserved Plasmodium protein, unknown function	0.37	-0.48	0.95	-0.18	0.77	-0.02	0.46	0.9	0.54	0.59	-0.06	0.69	0.36	0.25	0.11	0.83	0.48
PF3D7_1445600	PF14_0433	RNA binding protein, putative	0.37	-0.76	0.82	-0.55	0.18	-0.21	0.4	0.61	0.27	0.28	-0.18	0.31	-0.08	0.27	0.36	0.61	0.41
PF3D7_0604500	PFF0220w	conserved Plasmodium protein, unknown function	0.37	0.1	0.84	0.06	0.38	0.3	0.12	0.63	0.61	0.34	-0.03	0.12	-0.14	0.37	0.25	0.57	0.31
PFC10_API0040		apicoplast ribosomal protein S19	0.37	1.72	-0.2	1.61	-0.21	1.41	1.82	0.52	0.72	-0.26	0.68	0.18	-0.49	1.09	0.33	0.54	0.52
PF3D7_1470600	PF14_0673	RAP protein, putative	0.37	-0.27	0.93	0.38	0.38	0.34	0.65	0.72	0.4	0.31	-0.14	0.55	0.2	0.68	0.1	0.53	0.38
PF3D7_0902100	PFI0100c	serine/threonine protein kinase, FIKK family (FIKK9.2)	0.37	0.9	-0.5	1.53	0.6	0.82	-1.12	-1.47	-1.65	-1.03	-1.22	0.19	-0.37	-0.86	-0.05	0.49	0.1
PF3D7_0933700	PFI1630c	conserved Plasmodium protein, unknown function	0.37	1.09	-0.35	1.03	0.06	1.73	-0.23	-1.18	-0.39	-0.14	-0.08	1.16	0.12	-0.33	1.19	0.38	0.69
PF3D7_1228900	PFL1400c	conserved Plasmodium protein, unknown function	0.37	0.27	0.54	-0.55	0.27	-0.06	0.41	0.97	0.68	0.72	0.27	0.48	0.16	0.61	0.13	0.21	0.05
PF3D7_0309600	PFC0400w	60S acidic ribosomal protein P2 (PfP2)	0.37	0.61	0.56	-0.49	0.26	0.24	0.22	0.42	0.6	0.56	0.4	-0.92	-0.64	0.88	0.38	0.13	0.07
PF3D7_1337400	PF13_0209	conserved Plasmodium protein, unknown function	0.37	0.02	1.48	-0.24	0.25	-0.1	0.11	0.3	-0.07	-0.15	-0.35	-0.66	-0.67	0.29	-0.16	0.06	-0.4
PF3D7_0936300	PFI1755c	ring-exported protein 3 (REX3)	0.37	-1.29	1.95	-1.06	1.24	-1.47	-0.77	-0.96	-0.67	-0.63	-0.78	-0.78	-0.67	-0.99	-0.82	-0.13	-0.72
PF3D7_1434000	PF14_0321	CCR4-associated factor 16, putative (CAF16)	0.37	0.49	0.09	0.12	0.57	0.27	0.24	-1.01	0.13	-1.11	0.21	-0.44	-0.81	-0.6	0.02	-0.19	-0.15
PF3D7_1333900	PF13_0187	conserved Plasmodium protein, unknown function	0.37	0.81	-0.07	0.87	-0.57	1	0.06	-0.13	0.05	-0.7	0.21	-0.53	-0.8	0.16	0.25	-0.24	0.2
PF3D7_1013900	PF10_0136	initiation factor 2 subunit family, putative	0.37	-0.25	1.11	0.06	0.28	0.2	0.28	0.23	-0.13	-0.6	-0.37	-0.25	-0.42	-0.23	-0.31	-0.28	-0.29
PF3D7_1040300	PF10_0396	rifin (RIF)	0.37	-0.44	1.35	-0.59	-0.18	-0.35	-1	0	0.08	-0.36	-0.02	-1.16	-1.06	-0.01	-0.88	-0.33	-0.73
PF3D7_1462900	PF14_0599	conserved Plasmodium protein, unknown function	0.37	-0.14	0.95	0.02	0.09	0.37	0.39	-0.06	0.08	-0.63	-0.09	-0.22	-0.29	0.06	-0.16	-0.53	0.02
PF3D7_0801000	PF08_0137	Plasmodium exported protein (PHISTc), unknown function	0.37	-1.47	0.16	-1.85	0.29	-1.63	-1.2	-2.48	-0.54	-1.46	-0.94	-1.84	-1.82	-2.04	-1.23	-1.14	-1.24
PF3D7_0306900	PFC0290w	40S ribosomal protein S23, putative	0.37	0.63	0.15	-0.49	0.45	0.48	0.43	-0.86	0.55	-0.63	0.34	-0.94	-1.04	-0.35	-0.03	-1.3	-0.15
PF3D7_0113300	PFA0635c	Plasmodium exported protein (hyp1), unknown function	0.37	-1.82	1.23	-1.5	1.45	-1.79	-1.01	-2.04	-1.76	-2	-1.98	-1.66	-1.62	-2.49	-2.11	-1.64	-1.94
PF3D7_0104300	PFA0220w	ubiquitin carboxyl-terminal hydrolase 1, putative (UBP1)	0.36	-0.22	1.16	0.48	1.06	0.21	-0.11	-0.16	-0.04	-0.05	-0.44	0.7	0.12	0.16	0.12	1.35	0.66
PF3D7_0508900	PFE0440w	conserved Plasmodium protein, unknown function	0.36	0.39	0.48	1.19	-0.37	0.95	-0.93	0.23	-0.72	0.22	-0.62	0.52	0.04	0.84	0.47	1.14	0.41
PF3D7_0704300	PF07_0016	conserved Plasmodium membrane protein, unknown function	0.36	0.59	0.58	1.14	-0.17	1.21	-0.37	0.66	-0.11	0.02	-0.2	0.13	-0.38	0.94	0.49	1.05	0.46
PF3D7_0930400	PFI1480w	PF3D7_0930400	0.36	0.37	1.49	0.14	0.8	0.27	0.61	0.9	0.58	0.63	0.07	0.74	0.33	0.62	0.27	0.91	0.48
PF3D7_1109600	PF11_0543	putative ncRNA	0.36	0.16	0.85	-0.77	0.86	-0.12	0.09	-0.06	-0.36	-1.05	0	-0.69	-0.32	-0.39	-0.11	0.87	-0.63
PF3D7_0209500	PFB0425c	conserved Plasmodium protein, unknown function	0.36	-0.62	1.35	0.98	0.45	0.66	-0.64	-0.43	-0.18	0.7	0.25	2.12	1.08	0.75	0.34	0.7	0.94
PF3D7_1142200	PF11_0434	conserved Plasmodium protein, unknown function	0.36	0.48	0.13	0.09	-0.46	0.2	0.47	0.34	-0.09	-0.36	-0.47	-0.78	-0.89	0.53	0.01	0.69	-0.46
PF3D7_1438400	PF14_0363	metacaspase-like protein (MCA2)	0.36	-0.08	0.06	0.65	-0.12	0.28	-0.32	-0.24	-0.23	-0.09	-0.47	0.14	-0.23	0.31	-0.1	0.68	-0.04
PF3D7_1414700	PF14_0145	ubiquitin carboxyl-terminal hydrolase, putative	0.36	-0.41	1.59	-0.76	0.63	-0.57	0.3	0.81	0.37	0.67	-0.04	0.16	0	0.66	-0.21	0.66	-0.19
PF3D7_1369600	PF13_0361	conserved Plasmodium protein, unknown function	0.36	0.49	0.86	0.59	0.02	0.75	0.51	1.1	0.42	0.49	0.24	-0.03	0.04	1.04	0.34	0.65	0.28
PF3D7_1027100	PF10_0266	small subunit rRNA processing stabilizing factor, putative	0.36	-0.09	1.75	-0.55	0.91	-0.27	0.11	0.56	0.4	0.3	-0.18	0.01	-0.24	0.3	-0.27	0.64	-0.11
PF3D7_0702700		tRNA Alanine	0.36	0.51	0	0.45	0.5	0.2	0.5	0	0.07	0.37	0.58	0.16	0.21	0	0.21	0.56	0.2
PF3D7_1136000	PF11_0371	conserved Plasmodium protein, unknown function	0.36	0.15	0.22	0.61	-0.47	0.7	-0.49	0.17	-0.27	0.08	-0.04	0.2	0.2	0.51	-0.01	0.56	-0.04
PF3D7_0714200	PF07_0056	conserved Plasmodium protein, unknown function	0.36	0.03	0.2	0.58	0.03	0.47	-0.13	0.07	-0.16	-0.13	-0.19	0.4	0.02	0.33	0.14	0.49	0.22
PF3D7_1248700	PFL2335w	conserved Plasmodium protein, unknown function	0.36	0.17	0.11	0.06	0.24	0.45	0.07	0.08	0.26	0.08	-0.07	0.15	0	-0.25	0.26	0.47	0.2
PF3D7_1442200	PF14_0400	GTP binding protein, putative	0.36	-0.07	0.71	0.18	-0.17	0.37	0.24	1.27	0.34	0.25	-0.08	0.18	0.07	0.8	0.06	0.46	0.22
PF3D7_1255200	PFL2665c	erythrocyte membrane protein 1, PfEMP1 (VAR)	0.36	0.16	0.71	0.33	0.71	0.31	0.11	0.45	0.08	0.21	-0.12	0.14	-0.05	-0.12	0.07	0.41	0.07
PF3D7_1239200	PFL1900w	transcription factor with AP2 domain(s) (ApiAP2)	0.36	0.44	-0.32	0.47	-0.92	0.79	-0.15	0.34	0.36	0.18	0.25	-0.23	-0.49	0.64	0.52	0.29	0.21
PF3D7_1302200	PF13_0012	early transcribed membrane protein 13 (ETRAMP13)	0.36	-1.63	0.69	-0.84	1.43	-1.14	-0.01	-1.99	-1.26	-1.33	-1.8	-1.31	-1.31	-2.26	-1.9	0.29	-1.01
PF3D7_0317800	PFC0785c	proteasome regulatory protein, putative	0.36	0.8	0.81	0.17	0.48	0.45	0.01	-0.09	0.26	-0.65	-0.16	-0.9	-1.27	0.46	0.37	0.26	-0.37
PF3D7_1227600	PFL1335w	cyclin related protein, putative	0.36	0.35	-0.69	0.44	-0.51	0.7	0.5	0.28	0.42	0.06	0.19	0.34	0.02	-0.06	0.44	0.26	0.38
PF3D7_0604100	PFF0200c	transcription factor with AP2 domain(s),SPE2-interacting protein (SIP2)	0.36	0.25	-0.08	1.23	-0.3	0.81	-1.22	-0.69	-1.49	-0.64	-0.89	-0.06	-0.47	-0.28	0.11	0.23	0.12
PF3D7_1354300	PF13_0286	large subunit rRNA methyltransferase, putative	0.36	-0.2	1.53	-1.01	0.83	-0.41	0.28	0.66	0.49	0.33	0.11	-0.23	-0.45	0.45	-0.19	0.21	-0.11
PF3D7_1402800	PF14_0029	conserved Plasmodium protein, unknown function	0.36	0.05	0.68	0.26	-0.01	0.28	-0.32	-0.01	-0.23	-0.25	-0.35	-0.51	-0.71	0.36	-0.07	0.19	-0.02
PF3D7_1465100	PF14_0618	conserved Plasmodium protein, unknown function	0.36	-0.06	0.56	0.58	-0.21	0.82	0.32	0.34	-0.27	-0.53	-0.25	-0.02	-0.24	0.37	-0.14	0.19	0.15
PF3D7_1228300	PFL1370w	NIMA related kinase 1 (NEK1)	0.36	-0.04	0.1	0.22	-0.37	0.38	-0.14	0.07	0.14	0.23	-0.09	0.31	0.37	0.15	0.17	0.04	0.12
PF3D7_0317500	PFC0770c	kinesin-5, putative (KLP3)	0.36	-0.03	0.21	0.21	0.01	0.41	0.02	0.12	0.05	-0.22	-0.2	-0.16	-0.31	0.11	-0.03	0	-0.02
PF3D7_1320500	MAL13P1.113	SNARE protein, putative (SNAP23)	0.36	0.6	-0.87	0.31	0.07	0.62	-0.01	-0.46	0.48	0.03	0.21	0.01	-0.38	-1.01	0.27	-0.03	0.19
PF3D7_1307800	PF13_0042	fork head domain protein, putative	0.36	-0.46	0.74	-0.62	0.16	-0.26	0.26	0.59	0.01	-0.1	-0.4	-0.51	-0.39	0.28	-0.37	-0.11	-0.54
PF3D7_1010200	PF10_0099	DNA2/NAM7 helicase, putative	0.36	-0.46	1.01	-0.85	0.36	-0.6	0.29	-0.14	0.04	-0.22	-0.3	-0.87	-0.79	0.05	-0.43	-0.19	-0.35
PF3D7_0503300	PFE0160c	Ser/Arg-rich splicing factor, putative	0.36	0.25	1.64	-0.06	0.27	0.62	0.54	0.75	0.64	0.12	0.26	0.06	-0.07	1.35	0.42	-0.24	0.45
PFC10_API0028	PFC10_API0028	elongagion factor EF-Tu	0.36	1.36	-1.58	1.29	0.28	0.89	1.97	-0.16	0.73	0.55	0.71	0.67	0.2	-0.46	1.05	-0.24	0.74
PF3D7_0827000	MAL8P1.19	ATP-dependent RNA helicase DBP10, putative (DBP10)	0.36	-0.52	0.67	-0.8	0.25	-0.35	-0.21	-0.15	-0.19	-0.74	-0.4	-0.97	-1.01	-0.5	-0.68	-0.5	-0.5
PF3D7_1477100	PF14_0742	Plasmodium exported protein (hyp6), unknown function	0.36	0.13	0.12	-0.78	1.09	-0.28	-0.12	-0.2	0.83	-0.49	0.52	-2.57	-2.3	1.17	-2.16	-0.78	-1.23
PF3D7_0902200	PFI0105c	serine/threonine protein kinase, FIKK family (FIKK9.3)	0.36	-0.36	-0.01	-0.43	0.84	-0.51	0.1	-1.19	0.02	-0.75	0.06	-0.23	-0.17	-1.13	-0.77	-0.91	-0.41
PF3D7_0706400	MAL7P1.320	ribosomal protein, L37e, putative	0.36	0.23	0.47	-0.72	0	0.23	-0.06	-0.31	0.31	-0.34	0.12	-1.53	-1.4	0.05	0.03	-1.15	-0.32
PF3D7_0913300	PFI0650c	conserved Plasmodium protein, unknown function	0.36	-0.84	0.62	-0.96	0.16	-0.54	-0.28	-1.03	-0.51	-1.26	-0.38	-1.15	-1.01	-1.09	-0.81	-1.18	-0.73
PF3D7_1010600	PF10_0103	eukaryotic translation initiation factor 2 beta subunit, putative	0.36	1.07	0.74	0.69	1.05	1.03	0.67	-0.81	0.89	-0.4	0.72	0.23	-0.06	-0.62	0.75	-1.2	0.61
PF3D7_1007900	PF10_0077	eukaryotic translation initiation factor 3 subunit 7, putative	0.36	-0.13	-0.22	-0.28	0.33	0.1	0.31	-0.89	0.23	-0.59	-0.04	-0.47	-0.44	-0.71	-0.04	-1.21	-0.11
PF3D7_0936800	PFI1780w	Plasmodium exported protein (PHISTc), unknown function	0.36	-2.98	2.21	-2.57	1.11	-3.11	-1.05	-2.57	-1.09	-1.01	-1.42	-2.02	-1.71	-1.53	-2.06	-1.53	-1.55
PFC10_API0047:tRNA		apicoplast tRNA	0.36	0.83	0	-0.15	-0.3	0.62	-0.17	0	-0.64	-0.33	-0.33	-0.69	-0.97	-1.23	-0.76	-1.7	-1.14
PF3D7_0712600	PF07_0051	erythrocyte membrane protein 1, PfEMP1 (VAR)	0.36	-1.7	-1.38	-1.71	-0.76	-2.26	-1.83	-1.9	-1.5	-0.86	-1.98	-1.49	-1.5	-2.02	-1.67	-1.76	-1.58
PF3D7_1133200	PF11_0342	conserved Plasmodium protein, unknown function	0.35	0.7	0.17	0.88	-0.2	1.11	-0.02	1.2	0.32	0.47	0.14	0.36	-0.16	1	0.87	1.38	0.52
PF3D7_0304700	PFC0215c	conserved Plasmodium protein, unknown function	0.35	0.66	0.2	0.98	1.23	0.5	0.28	0.2	0.23	0.17	0.25	0.23	0.27	0.13	0.8	1.02	0.28
PF3D7_1237800	PFL1830w	ubiquitin-like protein, putative	0.35	0.48	1.24	0.15	0.8	0.29	0.91	0.99	0.77	0.92	0.52	0.44	0.51	0.69	0.67	1.02	0.48
PF3D7_0508600	PFE0425w	conserved Plasmodium protein, unknown function	0.35	-0.37	1.11	-0.22	-0.1	-0.16	0.06	0.76	0.27	0.67	-0.14	0.2	0.1	0.87	0.41	0.99	0.31
PF3D7_1035100	PF10_0342	probable protein, unknown function	0.35	0.73	0.51	1.58	-0.09	1.15	-1.13	-0.47	-1.29	-0.5	-0.82	0.62	-0.19	0.67	0.71	0.86	0.75
PF3D7_0113600	PFA0650w	surface-associated interspersed protein 1.2 (SURFIN 1.2), pseudogene (SURF1.2)	0.35	-0.33	1.97	0.65	1.96	0.21	0.25	0.34	0.07	0.02	-0.2	0.18	0.18	0.28	0.05	0.8	0.05
PF3D7_0723800	PF07_0101	conserved Plasmodium protein, unknown function	0.35	0.76	-0.3	1.01	-0.24	1.03	0.02	0.07	0.26	0.03	0.01	0.43	0.14	0.29	0.22	0.59	0.42
PF3D7_0724600	MAL7P1.132	protein kinase, putative	0.35	0.22	0.3	0.74	-0.66	0.93	-0.63	-0.08	-0.33	-0.34	-0.31	-0.18	-0.26	0.27	0.27	0.48	0.16
PF3D7_1423200	PF14_0223	peptidyl-prolyl cis-trans isomerase (CYP52)	0.35	0.25	0.7	-0.34	0.49	0.03	0.56	0.78	0.32	-0.14	-0.18	-0.7	-0.28	0.34	0.15	0.45	-0.27
PF3D7_1440000	PF14_0379	conserved Plasmodium protein, unknown function	0.35	0.5	0.44	1.13	-0.37	1.05	0.22	0.52	0.11	-0.16	0.03	0.51	0.08	0.77	0.39	0.34	0.48
PF3D7_1464100	PF14_0609	conserved Plasmodium protein, unknown function	0.35	0.46	0.54	0.52	-0.56	0.5	0.44	0.46	-0.01	-0.82	-0.14	-0.96	-0.92	0.23	-0.23	0.21	-0.38
PF3D7_1449700	PF14_0473	exosome complex exonuclease RRP6, putative (RRP6)	0.35	-0.21	0.98	-0.21	0.28	-0.05	0.25	0.06	0.1	-0.41	-0.14	-0.32	-0.29	0.2	-0.19	-0.09	-0.12
PF3D7_0700100	MAL8P1.220	erythrocyte membrane protein 1, PfEMP1 (VAR)	0.35	-0.36	-0.02	0.17	0.22	0.15	-0.5	-0.05	-0.48	-0.39	-0.55	-0.19	-0.3	-0.59	-0.19	-0.12	-0.29
PF3D7_0911700	PFI0570w	GTP binding protein, putative	0.35	0.44	-0.33	0.12	-0.44	0.49	-0.75	-0.21	-0.23	-0.77	-0.13	-1.04	-1.23	-0.09	0.1	-0.22	-0.17
PF3D7_1336500		putative ncRNA	0.35	-0.06	0.93	-0.09	0.11	0.36	0.24	0.16	-0.16	-0.03	-0.44	-0.31	-0.04	0.58	-0.68	-0.29	-0.44
PF3D7_1415600	PF14_0154	conserved Plasmodium protein, unknown function	0.35	0.09	0.19	0.34	-0.01	0.52	0.54	0.32	0.14	-0.35	0.03	-0.02	-0.2	0.21	0.09	-0.35	0.03
PF3D7_1464900	PF14_0616	ATP-dependent protease la, putative	0.35	0.09	0.53	0.2	0.22	0.27	0.18	-0.42	-0.09	-0.62	-0.21	-0.18	-0.45	-0.49	-0.29	-0.36	-0.02
PF3D7_1149300	PF11_0510	serine/threonine protein kinase, FIKK family (FIKK11)	0.35	0.48	0.51	0.62	1.26	0.37	-0.48	-1.83	-0.05	-0.17	-0.08	0.06	-0.25	-1.06	-0.08	-0.54	0.1
PF3D7_1113700	PF11_0145	glyoxalase I (GloI)	0.35	-0.21	-0.72	-0.21	-0.1	0.18	-0.15	-0.74	-0.03	-0.28	-0.01	-0.68	-0.95	-0.95	-0.01	-0.94	-0.44
PF3D7_1203500	PFL0175c	Sua5/YciO/YrdC family protein, putative	0.35	-0.2	0.92	-0.32	0.66	-0.29	0.35	-0.96	0.02	-0.52	-0.24	0.26	-0.17	-0.58	-0.2	-1	-0.32
PFC10_API0046:tRNA		apicoplast tRNA	0.35	0.95	0	-0.32	-0.62	0.59	0.29	-0.73	-0.66	-0.76	-0.02	-0.7	-1.12	-0.37	-0.66	-1.53	-0.99
PF3D7_0422400	PFD1055w	40S ribosomal protein S19, putative	0.35	-0.24	-1.89	-0.84	0	-0.02	0.1	-2.03	-0.05	-1.23	0.1	-1.16	-1.31	-2.39	-0.4	-1.81	-0.4
PF3D7_1001400	PF10_0018	alpha/beta hydrolase, putative	0.35	-2.16	0.68	-1.79	0.87	-2.53	-1.55	-3.61	-1.95	-2.6	-1.83	-1.85	-1.82	-2.96	-2.23	-1.93	-1.73
PF3D7_0918700	PFI0915w	conserved Plasmodium protein, unknown function	0.34	-0.31	2.19	0.68	1.19	0.33	-0.84	-0.99	-1.16	0.02	-1.02	0.67	-0.2	0.39	0.03	1.73	0.23
PF3D7_0919900	PFI0975c	regulator of chromosome condensation, putative	0.34	0.83	0.38	1.34	-0.02	1.16	0.17	0.78	0.17	0.54	0.03	0.72	0.3	0.9	0.83	1.27	0.63
PF3D7_1356800	MAL13P1.278	serine/threonine protein kinase, putative (ARK3)	0.34	0.13	0.38	1.16	-0.06	0.53	-0.43	0.37	-0.41	0.22	-0.45	1.23	0.52	0.79	0.33	1.21	0.58
PF3D7_1345400	MAL13P1.226	conserved Plasmodium protein, unknown function	0.34	0.92	0.4	0.86	0.03	1.28	0.08	0.72	0.52	0.74	0.26	0.77	0.49	0.51	0.65	0.87	0.64
PF3D7_1031300	PF10_0307	conserved Plasmodium protein, unknown function	0.34	-0.23	0.68	0.08	0.32	0.19	0	0.51	0.17	0.05	-0.23	-0.18	-0.26	0.5	0.22	0.75	0.24
PF3D7_1241500	PFL1995c	conserved Plasmodium protein, unknown function	0.34	0.15	0.27	-0.04	-0.31	0.3	0.57	1.2	0.53	0.44	0.2	-0.08	-0.26	0.79	0.01	0.62	0.02
PF3D7_1337500	PF13_0210	conserved Plasmodium protein, unknown function	0.34	-0.22	1.3	-0.01	0.6	-0.06	0.82	1.23	0.97	1.13	0.35	0.86	0.76	1.03	0.07	0.54	0.28
PF3D7_1219300	PFL0935c	erythrocyte membrane protein 1, PfEMP1 (VAR)	0.34	-0.07	0.68	0.29	0.86	0.4	-0.12	0.17	0.15	0.06	-0.19	-0.06	0	-0.14	0.14	0.51	0.02
PF3D7_0517300	PFE0865c	pre-mRNA-splicing factor (SR1)	0.34	-0.87	1	-0.94	0.44	-0.32	-0.11	0.56	-0.28	0.08	-0.35	-0.74	-0.42	0.08	-0.25	0.48	-0.47
PF3D7_0821300	PF08_0042	ATP-dependent RNA helicase prh1, putative	0.34	-0.21	0.69	-0.37	0.72	-0.04	0.36	-0.21	0.17	0.21	-0.12	0.57	0.12	0.3	-0.22	0.36	0.15
PF3D7_1149500	PF11_0512	ring-infected erythrocyte surface antigen 2, pseudogene (RESA2)	0.34	-0.88	2.74	0.11	1.47	0.08	-0.3	0.16	-0.89	-0.55	-1.04	-1.03	-0.98	-0.24	-1.16	0.13	-0.82
PF3D7_1312900	MAL13P1.63	eukaryotic translation initation factor 4 gamma, putative (EIF4G)	0.34	0.04	0.81	0.58	0.2	0.53	0.29	0.46	0.3	0.06	-0.1	0.16	0.08	0.57	0.25	0.13	0.19
PF3D7_1414900	PF14_0147	ATP-dependent protease, putative	0.34	-0.7	0.32	-0.2	0.42	-0.14	-0.06	0.14	-0.01	-0.26	-0.28	-0.32	-0.16	-0.03	-0.32	0.13	-0.1
PF3D7_1032800	PF10_0320a	leucine-rich repeat protein (LRR1)	0.34	0.69	0.13	1.12	-0.42	1.12	0.47	0.1	0.52	-0.05	0.48	0.65	0.7	0.55	0.12	0.07	0.32
PF3D7_0705500	PF07_0024	inositol-phosphate phosphatase, putative	0.34	0.03	0.13	0.32	0.02	0.14	-0.37	-1.01	-0.53	-0.58	-0.41	-0.25	-0.38	-0.79	-0.21	-0.05	0
PF3D7_0602400	PFF0115c	elongation factor G (EF-G)	0.34	0.06	-0.36	-0.05	-0.09	0.13	-0.14	-0.3	0.17	-0.27	-0.04	-0.49	-0.68	-0.01	0.17	-0.15	0.15
PF3D7_1478600	PF14_0758	Plasmodium exported protein (hyp17), unknown function	0.34	-1.84	1.07	-1.13	0.84	-1.31	-1.54	-1.79	-0.91	-1.17	-1.29	-1.03	-1	-0.96	-0.96	-0.15	-0.44
PF3D7_0913200	PFI0645w	elongation factor 1-beta (EF-1beta)	0.34	0.51	0.84	-0.24	0.27	0.26	0.28	0.52	0.41	0.29	0.31	-1	-0.89	0.6	0.34	-0.22	-0.22
PF3D7_0630900	PFF1500c	DEAD/DEAH box ATP-dependent RNA helicase (Has1p)	0.34	-0.7	0.96	-0.77	0.34	-0.61	0.24	-0.18	0	-0.58	-0.46	-0.71	-0.73	-0.22	-0.82	-0.32	-0.45
PF3D7_0817500	PF08_0059	protein kinase c inhibitor-like protein, putative	0.34	0.9	-0.69	0.51	0.29	1.18	0.95	-0.12	0.95	0.55	0.67	0.79	0.53	-0.26	0.85	-0.38	0.56
PF3D7_0716800	MAL7P1.81	eukaryotic translation initiation factor 3 37.28 kDa subunit, putative	0.34	0.65	0.02	0.03	0.53	0.49	0.92	0.37	1.01	0.48	0.77	0.35	0.29	0.34	0.61	-0.5	0.28
PF3D7_1372500	MAL13P1.490	stevor, pseudogene	0.34	0.79	-0.8	-0.16	0.27	0.14	-1.63	-1.58	0.06	-1.13	-0.31	-1.52	-1.14	-0.83	-0.84	-0.85	-1.03
PF3D7_1025300	PF10_0246	conserved Plasmodium protein, unknown function	0.34	-0.45	-0.14	0.24	-0.5	0.59	-0.09	0.03	0.02	-1.01	0.09	-1.18	-1.13	0.34	0.02	-0.86	-0.24
PF3D7_0821500	PF08_0041	ribosome biogenesis protein nep1 homologue, putative	0.34	0.86	3.46	0.49	1.59	0.72	0.48	0.09	0.23	-0.03	0.18	0.09	0.11	1.11	-0.36	-0.9	-0.01
PF3D7_0912500	PFI0610w	conserved Plasmodium protein, unknown function	0.34	0.23	-1.29	0.01	-0.31	0.17	-0.14	-0.41	0.72	0.01	0.65	-0.55	-0.6	-1.5	0.35	-0.93	0.09
PF3D7_1030600	PF10_0299	glycoprotease, putative	0.34	-0.11	0.75	-0.45	0.33	-0.23	-0.35	-1.01	-0.2	-0.75	-0.13	-0.79	-1.02	-0.71	-0.23	-0.95	-0.56
PF3D7_0912800	PFI0625c	tRNA 1-methyladenosine methyltransferase subunit, putative	0.34	-0.53	0.14	-0.47	0.35	-0.25	-0.41	-1.34	-0.34	-0.94	-0.38	-0.35	-0.93	-1.22	-0.59	-0.98	-0.08
PF3D7_0626200	PFF1270c	conserved Plasmodium protein, unknown function	0.34	-0.1	1.34	-0.11	0.42	-0.14	0.46	-0.03	0.04	-0.66	-0.39	-0.7	-0.48	-0.24	-0.25	-1	-0.48
PF3D7_0204300	PFB0195c	conserved Plasmodium protein, unknown function	0.34	-0.56	0.67	-0.66	-0.06	-0.01	-1.11	-0.78	-0.26	-0.54	-0.51	-1.15	-1.09	-0.46	-0.5	-1.09	-0.79
PF3D7_1105400	PF11_0065	40S ribosomal protein S4, putative	0.34	-0.14	-1.5	-1.07	-0.1	-0.01	-0.15	-1.5	0	-0.84	-0.17	-1.58	-1.36	-1.81	-0.43	-2.64	-1.01
PF3D7_0410200		tRNA Isoleucine	0.34	-0.06	0	-1.05	1.56	-0.59	1.34	-1.71	0.53	0.46	-0.66	-1.01	-1.14	-4.4	0.04	-4.22	-1.01
PF3D7_1034600	PF10_0336	conserved Plasmodium protein, unknown function	0.33	0.33	0.57	0.84	-0.22	0.73	1	1.48	0.01	0.43	-0.17	0.24	0.09	0.82	0.38	1.23	0.43
PF3D7_1332200	PF13_0173	conserved Plasmodium protein, unknown function	0.33	-0.07	0.29	0.65	0.78	0.36	-0.77	-1.01	-1.12	-0.26	-1.29	0.88	0.01	-0.51	0.09	1.05	0.71
PF3D7_1368600	PF13_0358	mitochondrial import inner membrane translocase subunit Tim9, putative (TIM9)	0.33	0.75	1.18	-0.01	0.52	0.62	0.9	1.61	1.19	0.56	0.57	0.44	0.16	1.21	0.71	1	0.53
PF3D7_1004300	PF10_0046	zinc finger, C3HC4 type, putative	0.33	-0.16	0.89	-0.09	0.21	0.09	0.25	0.67	0.29	0.68	0.22	0.94	0.42	0.7	0.63	0.74	0.22
PF3D7_1031600	PF10_0310	conserved Plasmodium protein, unknown function (GEXP15)	0.33	0.44	0.53	0.27	0.36	0.49	0.68	1.15	0.67	0.52	0.17	-0.07	-0.1	0.78	0.63	0.65	0.34
PF3D7_1303400	PF13_0018	conserved Plasmodium protein, unknown function	0.33	-0.05	1.03	-0.01	0.35	0.12	0.33	1.19	0.29	0.19	-0.17	-0.08	-0.24	0.64	0.01	0.57	0.11
PF3D7_1473900	PF14_0707	conserved Plasmodium protein, unknown function	0.33	-0.69	1.91	-0.64	0.93	-0.73	0.66	1.27	0.6	0.18	-0.48	-0.07	0.18	0.58	-0.33	0.53	0.07
PF3D7_1365000	PF13_0342	conserved Plasmodium protein, unknown function	0.33	-0.1	1.34	0.28	0.73	0.8	1.12	2.51	0.79	1.23	0.01	0.58	0.58	1.57	0.49	0.51	0.33
PF3D7_0420300	PFD0985w	transcription factor with AP2 domain(s) (ApiAP2)	0.33	-0.48	-0.58	0.27	0.21	-0.06	-0.41	-1.36	-0.74	-0.54	-0.83	0.52	0.19	-0.49	-0.32	0.36	0.37
PF3D7_1447800	PF14_0454	conserved Plasmodium protein, unknown function	0.33	0.35	0.5	0.54	0.28	0.52	0.4	0.61	0.85	0.19	0.12	0.44	0.3	0.53	0.35	0.35	0.32
PF3D7_1229300	PFL1415w	conserved Plasmodium protein, unknown function	0.33	0.29	0.56	1.3	0.2	1.07	0.8	0.22	-0.17	-0.02	-0.23	0.64	0.12	0.51	0.29	0.22	0.77
PF3D7_1017600	PF10_0171	conserved Plasmodium protein, unknown function	0.33	0.49	0.41	0.01	0.25	0.44	-0.01	0.12	0.54	-0.12	0.35	-0.26	-0.46	-0.18	0.32	0.19	0.12
PF3D7_0409400	PFD0462w	heat shock protein 40 (DnaJ)	0.33	-0.33	0.26	-0.3	0.19	0.1	0.31	0.86	0.66	0.3	0.11	0.23	-0.11	0.18	0.03	0.17	0.15
PF3D7_0110500	PFA0510w	bromodomain protein, putative	0.33	-0.06	-0.22	-0.17	-0.21	0.14	0.48	0.61	0.68	0.22	0.13	0.25	0.09	0.42	-0.02	0.14	0.16
PF3D7_0913700	PFI0670w	conserved Plasmodium protein, unknown function	0.33	-0.18	-0.52	0.94	0.04	0.71	-0.08	-0.09	-0.11	0.11	-0.09	0.72	0.24	-0.08	0.71	0.1	0.61
PF3D7_1440300	PF14_0381	delta-aminolevulinic acid dehydratase (ALAD)	0.33	0.54	-0.6	-0.08	0.05	0.21	0.58	0.36	0.23	0.13	-0.01	-0.07	-0.24	-0.33	0.32	-0.02	0.07
PF3D7_0907400	PFI0355c	ATP-dependent protease ATPase subunit ClpY (ClpY)	0.33	0.77	-0.87	0.95	0.13	0.93	0.3	-0.8	0.15	0.08	0.4	0.63	0.28	-0.53	0.84	-0.09	0.63
PF3D7_1100300	PF11_0009	rifin (RIF)	0.33	-1.4	0	-1.09	-0.95	-1.52	-0.99	0	-0.91	-0.67	-1.45	-0.81	-1.22	-0.7	-1.41	-0.54	-0.66
PF3D7_0219200	PFB0885w	40S ribosomal protein S30, putative	0.33	-0.59	0.1	-0.98	-0.44	-0.57	-0.23	-0.32	-0.5	-0.93	-0.47	-1.68	-1.49	-0.29	-0.52	-0.72	-1.05
PFC10_API0008:tRNA		apicoplast tRNA	0.33	0.73	-1.25	0.78	0.32	0.83	0.13	-1.14	-0.8	-0.75	0	-0.56	-0.8	-1.59	0.04	-0.83	-0.53
PF3D7_1139100	PF11_0402	RNA binding protein, putative	0.33	-0.71	1.02	-0.7	0.4	-0.53	-0.13	-0.83	-0.42	-0.74	-0.5	-0.87	-0.72	-0.72	-0.41	-0.84	-0.37
PF3D7_1337200	MAL13P1.186	1-deoxy-D-xylulose 5-phosphate synthase	0.33	0.12	0.1	0.06	-0.41	0.37	-0.08	-0.7	0.06	-1.11	0.03	-0.94	-1.15	-0.07	-0.11	-1.04	-0.36
PF3D7_1328700		putative ncRNA	0.33	0.67	-2.42	0.66	1.89	-0.33	0.56	-1.54	0.86	0.38	0.68	0.94	2.03	-2.54	1.64	-2.16	0.19
PF3D7_1371900	MAL13P1.465	Plasmodium exported protein, unknown function	0.33	-0.07	0	-0.61	0.18	-0.17	-0.54	-2.05	-0.59	-2.08	0.43	-2.22	-2.14	-1.73	-0.81	-2.56	-1.04
PF3D7_0916900	PFI0825w	conserved Plasmodium protein, unknown function	0.32	-1.49	1.71	-0.06	1.03	-0.18	-0.47	-1	-1.07	-0.16	-1.18	1.4	0.1	-0.08	0.03	1.87	1.07
PF3D7_0521000	PFE1055c	conserved Plasmodium protein, unknown function	0.32	0.85	1.48	0.44	1.05	0.86	1.19	2.13	1.6	1.48	0.84	1.09	0.82	1.2	1.04	1.38	0.84
PF3D7_0221900	PFB0973c	erythrocyte membrane protein 1 (PfEMP1), pseudogene	0.32	-0.32	1.89	-0.05	-0.12	0.07	-0.18	1.3	0.05	0.28	-0.29	-0.31	-0.24	0.76	-0.27	0.93	-0.16
PF3D7_1203000	PFL0150w	origin recognition complex subunit 1 (ORC1)	0.32	0.32	0.2	0.43	-0.22	0.7	0.32	1.14	0.44	0.73	0.03	0.53	0.51	0.93	0.5	0.9	0.43
PF3D7_1405900	PF14_0056	RNA binding protein, putative	0.32	-0.27	1.42	-0.12	0.62	-0.09	0.36	0.79	0.54	0.38	-0.16	0.49	0.12	0.65	0.12	0.9	0.33
PF3D7_1324200	MAL13P1.132	micro-fibrillar-associated protein, putative	0.32	0.2	1.29	0.47	0.64	0.53	0.42	0.8	0.74	0.84	0.45	0.81	0.74	0.63	0.25	0.77	0.47
PF3D7_0400300	PFD0015c	rifin (RIF)	0.32	-0.5	-0.16	-0.24	-0.22	-0.62	-1.41	-0.96	-1.13	-0.93	-0.98	-0.77	-0.86	-0.84	-0.32	0.56	-0.46
PF3D7_1328200	PF13_0155	conserved Plasmodium protein, unknown function	0.32	0.44	0.3	0.71	-0.27	0.75	-0.04	0.46	-0.03	-0.16	-0.03	-0.21	-0.31	0.65	0.24	0.48	0.23
PF3D7_0519500	PFE0980c	carbon catabolite repressor protein 4, putative (CCR4)	0.32	0.23	0.05	-0.06	0.15	0.3	0.58	1.13	0.95	0.75	0.18	0.26	0.24	0.45	0.31	0.36	0.27
PF3D7_1438000	PF14_0360	eukaryotic translation initiation factor eIF2A, putative	0.32	-0.19	1.27	-0.37	0.24	-0.11	0.34	1.05	0.21	0.29	-0.04	-0.3	-0.33	0.7	-0.25	0.2	-0.32
PF3D7_1106200	PF11_0073	conserved Plasmodium protein, unknown function	0.32	0.45	0.02	0.6	-0.45	1.02	0.42	0.37	0.29	-0.2	0.38	-0.17	-0.2	0.45	0.06	0.12	0.25
PF3D7_1411400	PF14_0112	plastid replication-repair enzyme (PREX)	0.32	0.43	-0.04	0.27	-0.47	0.42	0.33	0.63	0.43	0.08	0.49	0.04	-0.12	0.53	0.31	0.07	0.17
PF3D7_1459000	PF14_0563	ATP-dependent RNA helicase DBP5 (DBP5)	0.32	-0.54	1.32	-0.34	0.68	-0.04	-0.45	-0.12	-0.19	-0.35	-0.26	-0.19	-0.42	-0.07	-0.23	0.03	-0.31
PF3D7_0920100	PFI0985c	chaperone, putative	0.32	0.4	-0.27	-0.02	0.45	0.35	1.05	-0.63	0.55	0.13	0.26	0.24	0.04	-0.87	0.74	0.02	0.44
PF3D7_0500100	PFE0005w	erythrocyte membrane protein 1, PfEMP1 (VAR)	0.32	0.01	0.36	0.17	0.41	0.45	0.16	-0.2	-0.22	-0.37	-0.29	-0.16	-0.3	-0.42	-0.4	-0.07	-0.38
PF3D7_1225100	PFL1210w	isoleucine--tRNA ligase, putative	0.32	0.56	0.14	0.06	-0.19	0.49	0.51	0.27	0.35	-0.26	0.26	-0.52	-0.46	0.36	-0.11	-0.12	-0.31
PF3D7_1430700	PF14_0286	NADP-specific glutamate dehydrogenase (GDH2)	0.32	0.31	0.83	-0.11	0.26	0.38	-0.38	-0.05	-0.33	0.1	-0.48	-0.55	-0.3	0.12	-0.05	-0.23	-0.15
PF3D7_0807600	MAL8P1.127	conserved Plasmodium protein, unknown function	0.32	-0.19	0.65	-0.27	0.06	0	-0.18	-0.24	-0.11	-0.49	-0.35	-0.73	-0.81	0.05	-0.28	-0.27	-0.3
PF3D7_1451200	PF14_0487	conserved Plasmodium protein, unknown function	0.32	-0.42	0.48	-0.35	0.1	-0.1	-0.16	-0.61	-0.15	-0.59	-0.28	-0.18	-0.39	-0.45	-0.17	-0.39	-0.05
PF3D7_1140800	PF11_0419	conserved Plasmodium protein, unknown function	0.32	-0.43	0.29	-0.23	0.05	0.08	0.04	-0.65	-0.25	-1.06	-0.28	-0.18	-0.5	-0.7	-0.71	-0.61	-0.34
PF3D7_0115600	MAL1P4.28	rifin (RIF)	0.32	-0.61	0	-0.78	-0.1	-1.26	-1.86	0	-1.11	-1.56	-1.65	-1.29	-1.57	-2.04	-1.48	-0.79	-1.42
PF3D7_1401200	PF14_0014	Plasmodium exported protein, unknown function	0.32	-0.07	-1.08	-0.47	-0.73	-0.2	-1.28	-1.21	0.27	-1.21	0.1	-2.21	-2.67	0.01	-0.44	-0.8	-0.76
PFC10_API0049:tRNA		apicoplast tRNA	0.32	1.32	0	0.67	0.82	1.15	0.61	-0.62	0.27	0.39	0.15	0.23	-0.19	-1.11	0.36	-0.81	-0.19
PF3D7_0725300	PF07_0106	conserved Plasmodium protein, unknown function	0.32	-0.79	0.71	-1.21	0.25	-1	-0.54	-1.28	-0.57	-1.2	-0.79	-1.3	-1.34	-0.7	-1.07	-0.94	-0.64
PF3D7_0810600	PF08_0096	RNA helicase, putative	0.32	-0.65	-0.53	-1.27	-0.34	-0.65	0.23	0.49	0.44	0.53	0.13	-0.46	-0.19	-0.33	-0.38	-1.14	-0.45
PF3D7_0611700	PFF0573c	60S ribosomal protein L39, putative	0.32	1.17	-0.28	0.99	1.1	0.88	0.41	-1.63	0.53	-1.09	0.57	-0.21	-0.29	-1.38	0.7	-1.53	0.16
PF3D7_0532400	PFE1605w	Plasmodium exported protein (PHISTb), unknown function	0.32	-1.94	-1.78	-2.24	-2.52	-2.65	-3.56	-1.61	-2.67	-3.37	-2.73	-3.03	-3.24	-4.37	-2.45	-4.22	-2.96
PF3D7_1217000	PFL0820c	conserved Plasmodium protein, unknown function	0.31	1.18	1.09	1	0.43	1.35	0.67	1.78	0.65	0.67	0.67	0.49	0.21	1.06	1.19	1.73	0.94
PF3D7_0701900	PF07_0004	Plasmodium exported protein, unknown function	0.31	-1.29	2.22	0.1	1.82	-0.35	-0.91	-1.22	-1.33	-0.78	-1.31	0.33	-0.28	-0.17	-0.36	1.58	0.59
PF3D7_1145200	PF11_0464	serine/threonine protein kinase, putative	0.31	-0.49	0.03	0.52	-0.22	0.22	-1.55	-0.79	-0.92	0.21	-0.52	1.05	0.44	0.29	0.4	0.98	0.11
PF3D7_0910000	PFI0485c	SET domain protein, putative (SET4)	0.31	0.46	0.92	0.65	0.26	0.59	0.02	0.35	-0.11	0.13	-0.06	0.07	0.41	0.5	0.45	0.79	0.31
PF3D7_1041000	PF10_0403	rifin (RIF)	0.31	0.34	1.15	0.68	0.7	0.75	0.02	0.67	0.01	-0.04	-0.02	-0.09	-0.02	0.57	0.05	0.77	0.13
PF3D7_1201800	PFL0090c	cytochrome c oxidase assembly protein COX19, putative (COX19)	0.31	0.78	-0.17	0.51	0.08	0.67	0.31	-0.1	0.1	-0.1	0.35	0.4	-0.09	-0.21	0.66	0.7	0.48
PF3D7_0223500	PFB1055c	erythrocyte membrane protein 1, PfEMP1 (VAR)	0.31	-0.69	0.88	0.34	0.28	0.03	-0.15	0.28	-0.42	-0.13	-0.42	-0.23	-0.11	0.28	-0.21	0.61	-0.1
PF3D7_1117500	PF11_0181	tyrosine--tRNA ligase	0.31	0.01	-0.05	-0.02	-0.6	0.25	0.01	0.19	-0.09	-0.47	-0.05	-0.47	-0.73	0.49	-0.03	0.54	-0.09
PF3D7_0424400	PFD1160w	surface-associated interspersed protein 4.2 (SURFIN 4.2) (SURF4.2)	0.31	-0.09	0.89	0.93	1.47	0.54	0.05	0	-0.06	-0.05	-0.39	0.18	0.04	-0.06	0.23	0.5	0.34
PF3D7_0108700	PFA0430c	secreted ookinete protein, putative (PSOP24)	0.31	0.65	0.28	0.59	0.48	0.8	0.82	0.23	0.7	0.45	0.5	0.69	0.35	0.27	0.94	0.45	0.74
PF3D7_1002600	PF10_0030	conserved Plasmodium protein, unknown function	0.31	0.24	0.24	0.11	-0.88	0.51	-0.46	0.6	-0.27	-0.42	-0.2	-0.58	-0.89	0.75	0.03	0.42	-0.28
PF3D7_0605800	PFF0285c	DNA repair-like protein, putative	0.31	0.32	0.23	-0.03	-0.31	0.32	-0.35	0.24	0.06	-0.33	-0.02	-0.58	-0.75	0.37	0.28	0.4	-0.02
PF3D7_1209300	PFL0465c	zinc finger transcription factor, putative (KROX1)	0.31	0.36	-0.02	0.52	0.19	0.59	-0.01	0.16	0.46	0.03	0.09	0.35	-0.06	0.2	0.49	0.35	0.44
PF3D7_1103000	PF11_0042	conserved Plasmodium protein, unknown function	0.31	0.96	1.48	0.74	1.44	0.53	-0.07	-0.19	0.09	-0.04	0.11	-0.03	0.02	-0.33	0.4	0.34	0.04
PF3D7_1238300	PFL1855w	cell cycle control protein, putative	0.31	0.15	0.79	-0.15	0.56	0.03	0.46	0.25	0.54	0.1	0.27	-0.03	0.1	0.14	0.38	0.23	0.21
PF3D7_1402400	PF14_0026	U1 small nuclear ribonucleoprotein C, putative	0.31	0.36	0.86	0.36	0.24	0.55	0.23	0.47	0.28	0.22	0.09	0.05	-0.09	0.44	0.19	0.16	0
PF3D7_0208000	PFB0360c	serine repeat antigen 1 (SERA1)	0.31	0.15	0.25	1.12	0.09	0.57	0.43	0.32	-0.41	-0.18	-0.38	0.32	-0.08	0.21	-0.21	-0.08	0.25
PF3D7_0808700	PF08_0106	erythrocyte membrane protein 1, PfEMP1 (VAR)	0.31	-0.18	0.35	0.01	0.45	-0.12	0	0.02	-0.03	0.05	-0.03	0.01	0.12	-0.26	-0.2	-0.16	-0.13
PF3D7_1460300	PF14_0575a	ribosomal protein L29, putative	0.31	1.95	2.02	1.26	1.67	2.27	2.06	0.78	1.79	0.42	1.76	1.4	0.51	1.32	1.03	-0.16	1.28
PF3D7_0819300	PF08_0051	conserved Plasmodium protein, unknown function	0.31	0.17	-0.11	0.1	-0.13	0.07	0.5	0.28	0.2	-0.29	0.28	0.27	0.28	0.02	-0.28	-0.21	-0.25
PF3D7_1220100	PFL0970w	pre-mRNA splicing factor, putative	0.31	-0.09	0.63	-0.2	0.06	0.06	0.32	-0.19	0.15	-0.24	-0.2	-0.18	-0.46	-0.31	-0.14	-0.24	-0.18
PF3D7_1029100	PF10_0284	PF3D7_1029100	0.31	0.36	-0.1	-0.23	-0.18	0.12	0.48	-0.45	0.01	-0.39	0.19	-0.61	-0.57	0	-0.2	-0.26	-0.37
PF3D7_0620900		tRNA Leucine	0.31	0.81	0	0.28	0.67	0.91	1.11	0.91	0.83	0.25	0.59	1.02	0.19	2.01	0.29	-0.27	-0.17
PF3D7_1106500	PF11_0076	conserved Plasmodium protein, unknown function	0.31	0.12	0.47	-0.09	0.02	0.12	0.35	0.23	0.22	-0.46	0.06	-0.24	-0.19	0.32	-0.06	-0.54	-0.03
PF3D7_0102600	PFA0130c	serine/threonine protein kinase, FIKK family (FIKK1)	0.31	-0.06	-0.48	-0.37	0.55	-0.61	0.43	-0.87	0.29	-0.36	-0.2	-0.18	-0.1	-0.99	-0.11	-0.61	-0.09
PF3D7_0201700	PFB0085c	DnaJ protein, putative	0.31	-2.45	1.84	-1.58	0.87	-2.34	-1.74	-2.17	-1.92	-1.27	-2.08	-1.23	-1.34	-1.63	-1.82	-0.63	-1.31
PF3D7_1353800	PF13_0282	proteasome subunit, putative	0.31	0.22	-0.23	-0.03	-0.15	0.29	0.57	-0.47	0.35	-0.35	0.21	-0.28	-0.45	-0.57	0.24	-0.76	0.11
PF3D7_1104200	PF11_0053	chromatin remodeling protein (SNF2L)	0.31	-0.27	0.12	-0.27	0.23	-0.12	-0.23	-0.85	-0.33	-0.74	-0.42	-0.71	-0.75	-0.87	-0.45	-0.8	-0.31
PF3D7_0400800	PFD0035c	stevor	0.31	0.49	0	0.21	0.78	0.17	-0.44	0	0.13	-0.45	-0.54	-0.68	-0.51	-0.46	-0.32	-0.81	-0.59
PF3D7_0913100	PFI0640c	conserved Plasmodium protein, unknown function	0.31	-0.22	-0.6	-0.88	-1.03	-0.25	-0.04	-0.31	-0.14	-0.41	-0.22	-1.11	-0.99	-0.3	-0.63	-0.81	-0.72
PF3D7_0424500	PFD1165w	serine/threonine protein kinase, FIKK family (FIKK4.1)	0.31	-2.15	0.68	-0.98	1.07	-1.33	-1.68	-3.49	-2.29	-2.07	-2.06	-0.59	-1.19	-2.61	-1.69	-0.93	-0.71
PF3D7_1000600	PF10_0006	rifin (RIF)	0.31	-0.94	-0.73	-0.94	-0.33	-1.06	-1.42	-1.98	-0.52	-1.12	-0.48	-1.4	-1.59	-1.29	-1.53	-1.11	-1.17
PF3D7_1040200	PF10_0395	stevor	0.31	-0.57	0	-1.24	-1.06	-1.25	-2.06	0	-0.48	-2.02	-0.29	-2.72	-2.57	-1.27	-1.45	-1.61	-1.88
PF3D7_1357800	MAL13P1.283	TCP-1/cpn60 chaperonin family, putative	0.31	-0.56	-0.92	-1.52	-0.1	-0.62	0.08	-0.96	-0.27	-1.07	-0.38	-1.77	-1.85	-1.51	-1.05	-2.57	-1.1
PF3D7_0806400	MAL8P1.133	glycosyltransferase family 28 protein, putative	0.3	1.04	0.47	1.29	0.23	0.92	0.37	0.48	-0.13	0.18	-0.49	-0.05	-0.49	0.37	0.43	1.35	0.08
PF3D7_0710200	PF07_0042	conserved Plasmodium protein, unknown function	0.3	0.28	-0.09	0.63	-0.47	0.78	-0.1	0.89	0.67	0.74	0.56	1.12	0.64	0.95	0.89	1.28	0.53
PF3D7_1427000	PF14_0249	conserved Plasmodium protein, unknown function	0.3	0.66	0.36	0.6	-0.34	0.65	0.09	0.77	0.47	0.39	0.3	0.26	0.03	1.01	0.49	1.16	0.37
PF3D7_0214600	PFB0665w	serine/threonine protein kinase, putative	0.3	-0.38	0.33	0.74	0.53	0.26	-0.88	-1.15	-1.36	-0.41	-1.05	0.5	0.1	0.09	-0.31	1.08	0.34
PF3D7_0720100	PF07_0083	small subunit rRNA processing protein, putative	0.3	0.48	0.84	0.58	0.93	0.7	0.6	0.38	0.42	0.26	0.28	0.6	0.34	0.01	0.66	1.06	0.61
PF3D7_0114200	PFA0685c	Plasmodium exported protein (hyp4), unknown function	0.3	0.15	0	0.21	0.02	0.42	0.2	0.81	0.37	1.04	-0.18	0.09	-0.05	1.02	-0.06	1.05	0.14
PF3D7_1400500	PF14_0005	rifin (RIF)	0.3	0.2	0.89	0.6	0.51	0.28	0.01	0.53	-0.05	-0.33	-0.08	0.07	0.23	0.48	0.01	1.02	0.22
PF3D7_0506500	PFE0320w	conserved Plasmodium protein, unknown function	0.3	-0.18	0.77	0.27	0.13	0.26	0.38	1.16	0.67	0.91	0.05	0.84	0.64	1.15	0.28	0.92	0.43
PF3D7_0321700	PFC0960c	microtubule and actin binding protein, putative	0.3	0.23	0.22	0.76	-0.3	0.74	-0.58	0.51	-0.14	0.04	-0.16	0.14	-0.19	0.54	0.31	0.89	0.29
PF3D7_1414500	PF14_0143	atypical protein kinase, ABC-1 family, putative (ABCk2)	0.3	0.2	0.54	0.56	0.1	0.34	0.07	0.4	0.1	0.34	-0.17	0.67	0.31	0.68	0.26	0.84	0.4
PF3D7_0623700	PFF1140c	ATP dependent DEAD-box helicase, putative	0.3	0.37	0.63	0.23	0.35	0.36	0.42	0.8	0.44	0.35	-0.03	0.19	0	0.7	0.43	0.82	0.2
PF3D7_1449500	PF14_0471	transcription factor with AP2 domain(s), putative (ApiAP2)	0.3	0.3	0.69	0.23	0.03	0.49	0.53	0.85	0.41	0.6	0.31	0.5	0.22	0.95	0.47	0.8	0.14
PF3D7_0322500	PFC1005c	iron-sulfur cluster assembly accessory protein, putative	0.3	0.19	0.48	0.47	-0.37	0.55	0.21	0.99	-0.07	0.05	-0.31	0.29	-0.41	0.89	-0.08	0.75	0.03
PF3D7_1460500	PF14_0577	conserved Plasmodium protein, unknown function	0.3	0.48	0.5	0.64	-0.05	0.66	1.29	1.63	0.86	0.47	0.28	0.31	0.25	1.14	0.48	0.73	0.6
PF3D7_1026300	PF10_0260	conserved Plasmodium protein, unknown function	0.3	0.47	0.38	0.09	-0.06	0.48	0.56	1.37	0.79	0.9	0.26	0.55	0.63	1.19	0.24	0.72	0.12
PF3D7_1021700	PF10_0211	conserved Plasmodium membrane protein, unknown function	0.3	0.23	-0.04	0.87	-0.02	0.16	-0.27	-0.3	-0.05	-0.09	-0.39	0.11	-0.17	0.36	-0.44	0.71	0.11
PF3D7_0804400	MAL8P1.140	methionine aminopeptidase 1c, putative (MetAP1c)	0.3	0.63	0.35	0.79	-0.06	0.89	0.18	0.73	0.26	0.18	0.23	-0.06	-0.21	0.79	0.8	0.7	0.51
PF3D7_0519000	PFE0955w	conserved Plasmodium protein, unknown function	0.3	0.36	0.36	0.31	0.67	0.3	0.5	0.87	0.71	0.68	0.45	0.74	0.53	0.48	0.49	0.62	0.37
PF3D7_1200400	PFL0020w	erythrocyte membrane protein 1, PfEMP1 (VAR)	0.3	0.07	1.96	0.38	1.13	0.35	0.14	0.83	0.27	0.32	-0.09	-0.01	0.15	0.05	0.09	0.53	0.08
PF3D7_0425000	PFD1195c	Plasmodium exported protein, unknown function, pseudogene	0.3	-0.83	1.92	-0.26	1.99	-0.75	-1.11	0	-0.77	0.06	-1.11	-0.23	-0.33	-0.7	-0.48	0.48	-0.53
PF3D7_0222600	PFB1010w	rifin (RIF)	0.3	0.34	0.91	0.89	0.76	0.55	-0.33	-0.13	-0.36	0.29	-0.66	-0.35	-0.29	-0.17	0.14	0.35	0.11
PF3D7_0900100	PFI0005w	erythrocyte membrane protein 1, PfEMP1 (VAR)	0.3	0.22	0.58	0.12	0.37	0.32	0.13	0.63	0.13	0.28	0.11	0.04	0.11	0.23	0.1	0.33	0.04
PF3D7_1018600	PF10_0179	conserved Plasmodium protein, unknown function	0.3	0.35	0.87	0.09	0.73	0.06	0.76	0.19	0.59	0.25	0	0.37	0.13	-0.09	0.13	0.32	0.21
PF3D7_1325500	MAL13P1.138	conserved Plasmodium protein, unknown function	0.3	0.52	0	0.21	-0.27	0.45	0.02	0.08	0.12	-0.44	-0.01	-0.61	-0.81	0.32	0.17	0.3	-0.07
PF3D7_1307700	PF13_0041	conserved Plasmodium protein, unknown function	0.3	-0.16	0.17	0.35	-0.02	0.32	0.08	-0.27	-0.01	-0.2	-0.19	0.31	0.04	-0.1	-0.15	0.18	0.3
PF3D7_0706600	MAL7P1.205	conserved Plasmodium protein, unknown function	0.3	0.19	0.37	-0.5	-0.3	-0.14	0.56	0.98	0.33	-0.62	-0.12	-1.03	-0.62	0.74	-0.51	0.14	-0.39
PF3D7_0324400	PFC1095w	rifin (RIF)	0.3	-0.1	0	-0.03	0.29	0.23	0.55	0	0.53	0.77	0.18	0	-0.16	0	0.38	0.1	0.47
PF3D7_0906000	PFI0295c	RNB-like protein, putative	0.3	0.21	-0.09	-0.08	-0.06	0.19	0.54	0.23	0.49	0.11	0.26	0.07	0.08	0.23	0.04	-0.02	0.08
PF3D7_0207900	PFB0355c	serine repeat antigen 2 (SERA2)	0.3	0.35	0.38	0.43	-0.36	0.74	-0.74	-0.39	-1.04	-0.52	-0.66	-0.65	-1.05	-0.3	-0.03	-0.06	-0.16
PF3D7_1224300	PFL1170w	polyadenylate-binding protein, putative (PABP)	0.3	-1.12	0.36	-0.81	0.55	-0.6	-0.76	-0.47	-0.46	-0.8	-0.7	-1.43	-1.05	-0.47	-0.45	-0.06	-0.48
PF3D7_1329000	PF13_0150	DNA-directed RNA polymerase 3 largest subunit	0.3	-0.65	0.71	-0.85	0.06	-0.69	-0.06	0.04	0.01	-0.38	-0.42	-0.49	-0.55	-0.11	-0.59	-0.2	-0.38
PF3D7_1445200	PF14_0429	RNA helicase, putative	0.3	-0.52	1.36	-0.98	0.4	-0.72	0.06	0.72	0.07	-0.12	-0.44	-0.59	-0.45	0.26	-0.61	-0.33	-0.47
PF3D7_0721300	MAL7P1.113	DEAD/DEAH box ATP-dependent RNA helicase, putative	0.3	0.04	0.88	-0.44	0.37	-0.22	0.1	0.2	0.72	0.45	0.31	-0.19	-0.36	-0.04	-0.07	-0.41	-0.06
PF3D7_1016700	PF10_0162	Plasmodium exported protein (PHISTc), unknown function	0.3	-2.08	1.2	-1.56	0.38	-1.7	-0.95	-1.25	-1.17	-0.97	-1.29	-0.76	-1.02	-1.01	-1.39	-0.49	-1.02
PF3D7_0730300	PF07_0126	transcription factor with AP2 domain(s) (AP2-L)	0.3	-1.5	0.26	-0.86	-0.23	-1.07	-1.21	-2.06	-0.96	-1.2	-0.91	-0.92	-1.02	-1.24	-0.94	-0.57	-0.6
PF3D7_1133700	PF11_0347	conserved Plasmodium protein, unknown function	0.3	-1.68	2.31	-1.81	1.14	-2.05	-0.4	-0.51	-0.79	-0.73	-1.33	-0.66	-0.68	-0.84	-1.43	-0.58	-0.94
PF3D7_1476200	PF14_0730	Plasmodium exported protein (PHISTb), unknown function	0.3	-0.86	-0.39	-1.61	0.2	-1.41	-0.7	-0.92	0	-0.64	-0.35	-0.86	-1.18	-0.77	-0.76	-0.64	-0.84
PF3D7_1101300	PF11_0021	rifin (RIF)	0.3	0.99	0	0.64	1.02	-0.18	-0.57	0	-0.1	-0.59	-0.18	-0.6	-0.04	-1	0.67	-0.77	-0.56
PF3D7_1329500	PF13_0162	conserved Plasmodium protein, unknown function	0.3	-1.21	0.94	-1.09	0.76	-1.23	-0.51	-1.6	-0.71	-1.11	-0.92	-0.47	-0.58	-1.31	-1.05	-0.92	-0.61
PF3D7_0703500	MAL7P1.12	erythrocyte membrane-associated antigen	0.3	-0.6	-0.1	-0.64	-0.25	-0.35	-0.16	-0.27	0.08	-0.49	-0.16	-0.85	-0.6	-0.32	-0.26	-0.99	-0.35
PF3D7_1409300	PF14_0090	DNA damage-inducible protein 1, putative (DDI1)	0.29	0.69	0.67	1.24	0.19	0.83	0.3	1.64	0.22	0.84	-0.18	0.33	0.41	1.26	0.66	1.71	0.53
PF3D7_0321100	PFC0930c	conserved Plasmodium protein, unknown function	0.29	0.81	0.21	1.48	0.01	1.21	-1.71	-0.37	-1.2	-0.03	-0.81	-0.55	-0.98	0.09	0.18	0.94	-0.13
PF3D7_1149200	PF11_0509	ring-infected erythrocyte surface antigen	0.29	-2.25	1.3	-0.07	1.33	-0.6	-0.96	-2.63	-1.98	-1.09	-1.67	1.07	0.2	-0.35	-0.18	0.77	1.14
PF3D7_1448500	PF14_0463	conserved Plasmodium protein, unknown function	0.29	0.62	0.08	0.75	-0.32	0.75	0.03	0.71	0.34	0.34	0.08	0.11	-0.11	0.65	0.46	0.68	0.32
PF3D7_1002800	PF10_0032	DnaJ protein, putative	0.29	0.19	0.75	0.39	-0.03	0.71	0.73	1.53	0.84	0.7	0.24	0.78	0.7	1.39	0.17	0.66	0.4
PF3D7_0417400	PFD0840w	conserved Plasmodium protein, unknown function	0.29	0.38	0.74	0.21	0.14	0.09	-0.07	0.19	0.46	0.32	0.14	-0.28	-0.33	0.28	0.1	0.57	0.01
PF3D7_1217200	PFL0830w	snoRNA-associated small subunit rRNA processing protein, putative	0.29	-0.31	1.14	-0.19	0.63	-0.22	0.24	0.33	0.23	0.2	-0.19	-0.01	-0.06	0.39	-0.04	0.54	0.1
PF3D7_1028500	PF10_0279	conserved Plasmodium protein, unknown function	0.29	-0.15	1.21	-0.08	0.28	0.11	0.28	0.01	0.13	-0.21	0.12	0.95	0.41	0.41	0.24	0.4	0.29
PF3D7_0316400	PFC0715c	conserved Plasmodium protein, unknown function	0.29	0.69	0.16	0.34	0.15	0.57	0.89	0.73	0.6	0.14	0.4	0.54	0.25	0.31	0.66	0.39	0.45
PF3D7_1241300	PFL1985c	conserved Plasmodium protein, unknown function	0.29	0.68	-0.28	0.31	0.27	0.71	0.8	0.01	0.64	0.1	0.07	0.52	0.07	-0.53	0.49	0.39	0.53
PF3D7_0933000	PFI1600w	mRNA processing protein, putative	0.29	-0.45	1.07	-0.14	0.85	-0.06	-0.07	-0.26	-0.43	-0.47	-0.62	-0.07	-0.32	-0.15	-0.24	0.26	-0.01
PF3D7_0102500	PFA0125c	erythrocyte binding antigen-181 (EBA181)	0.29	-0.43	-0.84	0.6	0.26	0.19	-0.87	-1.19	-1.27	-0.68	-1.06	0.43	0.1	-0.29	-0.15	0.13	0.35
PF3D7_0821100	PF08_0044	protein kinase 1 (PK1)	0.29	-0.24	1.02	-0.03	0.52	0.02	-0.34	-0.52	-0.42	-0.83	-0.56	-0.17	-0.51	-0.16	-0.38	0.13	-0.11
PF3D7_0804000	PF08_0124	cactin homolog, putative	0.29	0.18	0.64	-0.35	0.21	0.2	0.23	0.35	0.26	0.27	-0.15	-0.33	-0.43	0.35	-0.2	0.07	-0.17
PF3D7_1448300	PF14_0461	conserved Plasmodium protein, unknown function	0.29	-0.59	-0.02	0.18	-0.36	0.11	-0.76	-0.12	-0.22	-0.3	-0.31	-0.42	-0.6	0.04	-0.02	0.03	0.21
PF3D7_0604600	PFF0225w	DNA helicase, putative	0.29	0.57	0.23	0.12	-0.23	0.65	0.37	0.61	0.36	0.26	0.12	-0.18	-0.07	0.71	0.13	0.02	0.17
PF3D7_1301600	MAL13P1.60	erythrocyte binding antigen-140 (EBA140)	0.29	-0.6	-1.15	0.85	0.62	0.37	-1.01	-2.46	-2.19	-1.05	-1.77	0.85	0.2	-0.88	-0.17	-0.01	0.6
PF3D7_0714600	PF07_0058	conserved Plasmodium protein, unknown function	0.29	0.17	0.49	-0.26	0.08	0.24	-0.01	0.35	0.1	-0.09	0.09	-0.21	-0.3	0.1	0.03	-0.05	0.13
PFC10_API0021:tRNA		apicoplast tRNA	0.29	2.32	1.02	1.9	-0.81	1.8	1.22	0.12	-0.15	-1.45	0.49	-1.06	-1.92	1.46	0.02	-0.14	0.34
PF3D7_0732200	PF07_0132	rifin (RIF)	0.29	-0.02	-0.53	0.28	0.19	0.09	-0.6	-0.26	-0.23	-0.49	-0.48	-0.47	-0.46	-0.86	-0.3	-0.2	-0.25
PF3D7_1222000	PFL1060c	conserved protein, unknown function	0.29	0.75	-0.28	0.73	0.33	0.88	0.2	-0.37	0.07	-0.26	0.22	-0.07	0	-0.39	0.2	-0.25	0.12
PF3D7_0500600	PFE0030c	stevor, pseudogene	0.29	0.48	0	0.7	0.7	0.38	-0.86	-0.94	-0.32	-0.95	-0.55	-0.97	-0.75	0.1	0.08	-0.3	-0.19
PF3D7_1402100	PF14_0023	conserved Plasmodium protein, unknown function	0.29	0.44	0.89	-0.48	0.24	-0.04	0.62	0.28	-0.05	-0.26	-0.03	-0.64	-0.67	0.36	-0.31	-0.33	-0.41
PF3D7_1301300	MAL13P1.58	Plasmodium exported protein (PHISTa-like), unknown function, pseudogene	0.29	-0.61	3.14	-1.49	0.94	-1.73	-1.19	-1.44	-1.1	-1.44	-1	-2.33	-1.78	-0.69	-1.68	-0.42	-1.56
PF3D7_1334500	PF13_0192	conserved Plasmodium protein, unknown function	0.29	0.2	-0.35	0.6	-0.2	0.9	-0.54	-0.56	0.16	-0.7	0.27	-0.82	-1.02	-0.13	0.17	-0.53	0.01
PF3D7_1129400	PF11_0305	RNA methyltransferase, putative	0.29	-0.42	0.78	-1.28	0.29	-0.67	-0.36	0.47	0.04	-0.24	-0.37	-1.26	-1.16	-0.06	-0.65	-0.59	-0.78
PF3D7_1225900	PFL1250c	conserved Plasmodium protein, unknown function	0.29	0.38	-0.45	0.58	-0.35	0.88	0.33	-0.25	0.12	-0.69	0.22	0.11	0.09	-0.63	0.17	-0.72	0.27
PF3D7_1434600	PF14_0327	methionine aminopeptidase 2 (MetAP2)	0.29	-0.48	0.73	-0.74	0.15	-0.62	0.2	-0.29	0.13	-0.66	-0.38	-0.43	-0.6	-0.17	-0.5	-0.73	-0.31
PF3D7_0909300	PFI0450c	apoptosis-related protein (ARP)	0.29	0.01	-0.34	-0.3	0.42	-0.07	0.84	-1.38	0.01	-0.84	0.05	-0.29	-0.51	-1.44	-0.4	-0.81	-0.19
PF3D7_0908600	PFI0415c	ribosomal RNA methyltransferase, putative	0.29	-0.35	0.6	-0.59	0.28	-0.37	-0.36	-1.05	-0.49	-1.22	-0.67	-0.7	-1.21	-0.57	-0.53	-0.82	-0.65
PF3D7_1305400	MAL13P1.28	AAR2 protein, putative	0.29	-0.41	-0.13	-0.39	0.19	-0.33	0.16	-0.68	0.02	-0.61	0.22	-0.27	-0.41	-0.83	-0.35	-0.85	-0.22
PF3D7_1007700	PF10_0075	transcription factor with AP2 domain(s) (ApiAP2)	0.29	-0.14	-1.66	-0.49	-0.59	-0.11	0.12	-0.44	0.19	-0.21	0.02	-0.38	-0.15	-0.9	0.04	-0.92	-0.12
PF3D7_1212700	PFL0625c	eukaryotic translation initiation factor 3 subunit 10, putative	0.29	-0.24	0.54	-0.78	0.17	-0.11	-0.27	-0.3	0.14	-0.49	-0.21	-0.58	-0.65	-0.17	-0.37	-1.01	-0.44
PF3D7_1357700	PF13_0309	U3 snoRNA-associated small subunit rRNA processing protein, putative	0.29	-0.94	0.49	-1.27	0.4	-1.04	0.08	-0.92	-0.12	-0.91	-0.29	-0.61	-0.5	-1.09	-1.02	-1.56	-0.68
PFC10_API0024:tRNA		apicoplast tRNA	0.29	1.56	0.16	1.45	-1.08	1.02	0.04	-0.51	-0.84	-1.65	-0.03	-2.06	-2.5	0.39	-0.35	-2.16	-0.6
PF3D7_1232500	PFL1565c	CG2-related protein, putative	0.28	0.27	0.12	1.02	0.4	0.64	-0.44	-0.23	-0.85	0.27	-0.66	0.54	0.32	0.55	0.6	1.7	0.62
PF3D7_0600800	PFF0040c	rifin, pseudogene (RIF)	0.28	-0.01	0	0.27	-0.02	0.48	0.25	0.8	0.14	-0.23	-0.07	0.3	0.14	0.24	0.29	1.2	-0.04
PF3D7_0730500	MAL7P1.167	conserved Plasmodium protein, unknown function	0.28	0.37	0.23	0.83	-0.4	0.69	-0.4	0.5	0.03	0.26	-0.14	0.39	-0.09	0.88	0.39	1.17	0.32
PF3D7_0818000	MAL8P1.71	conserved protein, unknown function	0.28	0.63	0.75	0.75	0.99	1	1	0.02	1.16	0.56	0.33	1.35	0.77	0.15	0.97	1.15	1.02
PF3D7_0930300	PFI1475w	merozoite surface protein 1 (MSP1)	0.28	0.42	-0.87	1.94	-0.14	1.57	-1.28	-0.85	-1.86	-0.55	-1.01	0.33	-0.42	0.43	0.32	1.12	1.13
PF3D7_0103700	PFA0185w	L-seryl-tRNA(Sec) kinase, putative (PSTK)	0.28	0.48	0.86	0.45	0.47	0.48	0.15	0.61	0.17	0.34	-0.36	0.21	0.15	0.55	0.69	1.1	0.33
PF3D7_0309200	PFC0385c	serine/threonine protein kinase, putative (ARK2)	0.28	0.55	0.77	0.44	0.17	0.73	0.92	0.94	1.03	1.22	0.64	1.15	0.94	0.87	0.63	0.88	0.7
PF3D7_0516600	PFE0830c	translation initiation factor IF-2,sporozoite surface antigen MB2 (MB2)	0.28	0.28	0.35	0.07	-0.28	0.45	0.15	0.92	0.44	0.44	0	0.11	-0.2	0.63	0.36	0.79	0.31
PF3D7_0521300	PFE1070c	conserved Plasmodium protein, unknown function	0.28	0.53	1.69	0.45	0.96	0.71	0.87	1.22	0.68	0.76	0.16	0.74	0.43	0.92	0.42	0.72	0.43
PF3D7_0109700	PFA0475c	conserved protein, unknown function	0.28	0.48	2.02	-0.15	1.15	0.18	0.71	1.42	0.68	0.81	0.04	0.22	-0.15	0.7	-0.13	0.67	0.01
PF3D7_1363000	MAL13P1.317	conserved Plasmodium protein, unknown function	0.28	0.19	2.31	-0.23	1.23	-0.23	0.56	1.19	0.45	0.56	-0.14	-0.23	0.04	0.8	-0.16	0.66	-0.13
PF3D7_1121600	PF11_0224	circumsporozoite-related antigen,exported protein 1 (EXP1)	0.28	-0.39	-0.35	-0.52	0.61	-0.4	-0.42	-0.98	-0.04	-0.52	0.47	-0.95	-1.01	-0.15	-0.17	0.62	0.37
PF3D7_0218700	PFB0875c	pre-mRNA-processing protein 45, putative (PRP45)	0.28	0.37	1.67	0.13	0.79	0.39	0.54	0.89	0.35	0.61	0.09	0.27	0.22	0.84	0.03	0.61	0.33
PF3D7_0421500	PFD1020c	rifin, pseudogene	0.28	-0.59	0	-0.54	-0.47	-0.34	-0.75	0.32	-0.23	0.36	0.24	0.48	0.02	0.47	0.05	0.61	-0.47
PF3D7_1358100	PF13_0310	small subunit rRNA processing factor, putative	0.28	0	1.33	-0.59	0.66	-0.26	0.16	0.36	0.35	0.22	-0.11	-0.1	-0.24	0.67	0.14	0.58	0.15
PF3D7_0200100	PFB0010w	erythrocyte membrane protein 1, PfEMP1 (VAR)	0.28	0.1	1.25	0.28	0.71	0.35	0	0.19	-0.13	0.14	-0.17	-0.02	-0.2	0.33	-0.23	0.54	-0.18
PF3D7_1439500	PF14_0374	CCAAT-binding transcription factor, putative	0.28	-0.75	0.17	0.58	-0.01	0.01	-0.44	-0.66	-1.04	-0.89	-1.14	0.1	-0.05	-0.9	-0.51	0.44	-0.07
PF3D7_1420600	PF14_0200	pantothenate kinase, putative (PANK)	0.28	0.46	-0.21	0.17	0.06	0.39	-0.06	-0.2	0.36	-0.43	0.29	-0.32	-0.55	-0.27	0.59	0.37	0.2
PF3D7_0426000	PFD1245c	erythrocyte membrane protein 1, PfEMP1 (VAR)	0.28	0.5	1.03	0.43	0.69	0.29	0.02	0.66	0.41	0.46	0.18	0.17	0.29	0.26	0.36	0.36	0.16
PF3D7_0207800	PFB0350c	serine repeat antigen 3 (SERA3)	0.28	0.43	0.55	1.07	0.09	0.99	-1.48	0.05	-1.24	-0.42	-0.72	-0.43	-1.03	0.12	0.18	0.23	0.01
PF3D7_0113200	PFA0630c	Plasmodium exported protein, unknown function	0.28	0.21	-0.49	0.13	0.08	0.34	-0.24	-0.42	0.28	0.07	0.45	-0.01	-0.45	-0.05	0.45	0.19	0.2
PF3D7_0802400	MAL8P1.152	conserved Plasmodium protein, unknown function	0.28	-0.13	1.05	-0.34	0.3	-0.32	0.02	0.25	-0.13	0.06	-0.23	-0.34	-0.3	0.3	-0.15	0.15	-0.13
PF3D7_1433400	PF14_0315	conserved Plasmodium membrane protein, unknown function	0.28	0.51	-0.42	0.68	-0.63	0.54	-0.26	-0.09	0.22	-0.21	0.18	-0.37	-0.49	0.23	0.33	0.1	0.04
PF3D7_0526500	PFE1320w	conserved Plasmodium protein, unknown function	0.28	0.23	1.01	-0.19	0.44	0.09	0.01	0.14	0.19	0.08	-0.14	-0.39	-0.38	0.16	0.01	0.07	-0.15
PF3D7_0813000	PF08_0083	conserved Plasmodium protein, unknown function	0.28	-0.72	0.08	-0.75	1.13	-0.22	-0.47	-1.66	-0.19	-0.65	-0.5	-0.36	-0.8	-1.57	-0.59	-0.12	-0.12
PF3D7_1231600	PFL1525c	pre-mRNA-splicing factor ATP-dependent RNA helicase PRP2, putative (PRP2)	0.28	0.22	0.44	-0.25	0.23	-0.04	0.35	0.55	0.41	0.37	0.16	0.03	0.19	-0.04	0.11	-0.15	0.19
PF3D7_0713600	MAL7P1.66	mitochondrial ribosomal protein S5 precursor, putative	0.28	0.27	0.37	0.2	0.02	0.33	0.32	0.35	-0.05	-0.42	0.05	-0.22	-0.24	-0.03	0	-0.2	-0.06
PF3D7_1101100	PF11_0529	rifin (RIF)	0.28	0.04	0	-0.08	0.28	-0.25	-0.26	-1.19	-0.44	-0.41	-0.59	-0.6	-0.69	-0.81	-0.13	-0.25	-0.58
PF3D7_0410900	PFD0540c	conserved Plasmodium protein, unknown function	0.28	-0.32	0.69	-0.39	0.12	-0.14	0.4	0.22	0.5	0.07	-0.03	0.19	0.16	0.37	-0.07	-0.41	0
PF3D7_1244800	PFL2150c	cytoplasmic translation machinery associated protein, putative	0.28	0.36	0.24	-0.46	0.98	0.05	0.56	0.12	0.71	0.1	0.27	-0.24	-0.37	-0.17	0.02	-0.43	0.14
PF3D7_1125300	PF11_0264	DNA-directed RNA polymerase (mtRNAP)	0.28	-0.39	-0.42	-0.5	0.06	-0.17	0.36	0.58	0.64	0.4	0.14	0.1	0.06	0.15	-0.1	-0.49	-0.08
PF3D7_0821700	PF08_0039	60S ribosomal protein L22, putative	0.28	-0.81	0.87	-1.43	-0.45	-0.5	-0.3	-0.05	-0.4	-0.76	-0.52	-2.05	-1.77	0.62	-0.7	-0.57	-1.24
PF3D7_1317900	MAL13P1.93	small ribosomal subunit nuclear export protein, putative	0.28	-0.58	1.6	-0.93	0.65	-0.73	0.2	-0.12	-0.02	-0.33	-0.34	-0.49	-0.56	-0.18	-0.98	-0.61	-0.7
PF3D7_0324600	PFC1105w	stevor	0.28	0.33	0	0.38	0.27	-0.39	-0.61	0	-0.41	-0.54	-0.26	-0.98	-0.58	0	0.1	-0.69	-0.94
PF3D7_1353700	PF13_0281	conserved Plasmodium protein, unknown function	0.28	-0.31	-1.2	-1.02	-0.08	-0.61	0.31	-1.54	-0.01	-1.16	-0.03	-0.58	-0.66	-1.54	-0.74	-0.81	-0.65
PF3D7_0731200	MAL7P1.173	Plasmodium exported protein, unknown function	0.28	-1.47	0.12	-0.6	1.14	-1.04	-1.55	-3.06	-1.9	-1.64	-1.61	-0.52	-1.11	-2.69	-1.19	-0.82	-0.53
PF3D7_1434700	PF14_0328	mitochondrial import inner membrane translocase subunit TIM17, putative (TIM17)	0.28	-0.71	-0.43	0.01	-0.17	0.48	0.3	-0.06	0.15	-0.57	-0.07	-0.48	-0.73	-0.76	-0.56	-1.05	0.01
PF3D7_1201900	PFL0095c	conserved protein, unknown function	0.28	0.34	-1.2	-0.11	-0.3	0.02	-0.36	-0.9	-0.12	0.01	0.04	-0.57	-0.49	-1.32	0.37	-1.06	0.17
PF3D7_0527500	PFE1370w	Hsc70-interacting protein (HIP)	0.28	0.67	-0.36	-0.44	0.36	0.35	0.43	0.12	0.77	-0.22	0.01	-0.59	-0.56	-0.8	-0.02	-1.23	-0.12
PF3D7_0719700	PF07_0080	40S ribosomal protein S10, putative	0.28	0.61	-1.07	-0.16	0.53	0.63	0.39	-1.77	0.53	-1.02	0.25	-0.73	-1.08	-1.75	-0.03	-1.24	-0.19
PF3D7_0810800	PF08_0095	dihydropteroate synthetase (DHPS)	0.28	-0.41	-0.74	-0.91	-0.71	-0.32	-0.45	-0.57	-0.43	-1.48	-0.3	-1.88	-1.87	-0.18	-0.93	-1.59	-1.05
PF3D7_1452300	PF14_0498	DER1-like protein (Der1-1)	0.28	0.8	0	0.94	-0.34	1.14	0.28	-1.16	-0.32	-0.99	0.45	-0.2	-0.54	-1.58	-0.1	-1.73	-0.19
PF3D7_0310600	PFC0441c	PF3D7_0310600	0.28	0.06	-0.67	-0.2	0.3	0.51	0.42	-2.18	-0.52	-2.06	0.27	-0.9	-0.84	-2.42	-0.77	-2.45	-0.59
PF3D7_1336600	MAL13P1.183	conserved Plasmodium protein, unknown function	0.27	1.38	0.27	0.51	-0.27	0.89	0.41	1.49	0.76	1.03	0.62	0.38	0.24	1.15	0.7	1.48	0.35
PF3D7_1014900	PF10_0146	conserved Plasmodium protein, unknown function	0.27	0.15	0.3	1.35	-0.2	1.05	-0.87	-0.06	-0.65	0.06	-0.1	1.45	0.59	0.63	0.66	1.2	0.64
PF3D7_0214900	PFB0680w	rhoptry neck protein 6 (RON6)	0.27	0.65	-0.76	1.09	0.02	0.81	-1.07	-0.2	-0.41	0.05	-0.26	0.29	-0.1	-0.26	0.54	1.11	0.58
PF3D7_0112800	PFA0610c	Plasmodium exported protein (hyp11), unknown function	0.27	0.6	1.21	0.81	0.93	0.89	-0.13	0.44	0.24	0.13	-0.18	0.99	0.55	0.82	0.62	0.98	0.58
PF3D7_0617700	PFF0855c	rifin (RIF)	0.27	-0.03	0.57	0.3	0.3	0.39	-0.47	0.3	-0.09	-0.11	-0.35	0.1	-0.28	0.33	-0.03	0.86	0.1
PF3D7_1146600	PF11_0477	CCAAT-box DNA binding protein subunit B (NFYB)	0.27	-0.08	0	0.61	-0.14	0.44	0.07	0.15	-0.49	0.11	-0.35	0.4	0.1	0.58	0.3	0.83	0.5
PF3D7_0725400	MAL7P1.141	conserved Plasmodium protein, unknown function	0.27	0.38	0.19	1.83	0.87	0.97	-0.28	-1.85	-1.64	-0.79	-1.24	0.83	0.39	0.91	0.13	0.82	1.02
PF3D7_1334400	MAL13P1.173	MSP7-like protein (MSRP4)	0.27	0.3	0.6	0.5	-0.46	0.71	0.65	1.52	-0.58	0.04	-0.1	-0.8	-0.94	1.35	-0.11	0.75	-0.07
PF3D7_0304300	PFC0195w	conserved Plasmodium protein, unknown function	0.27	0.33	1.26	0.39	0.27	0.5	0.53	1.05	0.26	0.29	0	-0.14	-0.31	0.92	0.07	0.72	0.07
PF3D7_1411800	PF14_0116	conserved Plasmodium protein, unknown function	0.27	0.25	1.2	-0.15	0.48	0.21	0.34	0.78	0.15	0.32	-0.04	0.05	-0.22	0.41	0	0.67	-0.12
PF3D7_1363600	PF13_0337	conserved Plasmodium protein, unknown function	0.27	0.77	-0.16	0.76	0.45	0.83	0.66	-0.42	0.56	0.22	0.42	0.16	0.02	-0.29	0.52	0.66	0.35
PF3D7_1314700	MAL13P1.75	conserved Plasmodium protein, unknown function	0.27	0.32	0.62	0.27	-0.1	0.38	0.75	1.21	0.88	0.74	0.36	0.59	0.65	1.03	0.19	0.49	0.28
PF3D7_0307700	PFC0325c	conserved Plasmodium protein, unknown function	0.27	0.45	-0.44	0.71	-0.05	0.77	-0.09	0.1	0.22	0.34	0.01	0.18	0.07	0.06	0.4	0.46	0.21
PF3D7_0509100	PFE0450w	chromosome condensation protein, putative	0.27	0.51	-0.01	0.44	-0.18	0.68	-0.36	0.2	0.13	0.07	0.25	-0.04	-0.11	0.6	0.57	0.41	0.28
PF3D7_0821400	MAL8P1.52	conserved Plasmodium protein, unknown function	0.27	0.77	-0.6	1.16	0.72	1.32	0.34	-0.94	0.16	0.43	0.47	0.95	0.32	-0.95	0.8	0.38	0.99
PF3D7_1325800	PF13_0146	conserved Plasmodium protein, unknown function	0.27	-0.09	0.28	-0.77	0.1	-0.39	0.63	1.38	1.16	1.15	0.57	0.56	0.78	1.05	0.16	0.38	0.07
PF3D7_1012700	PF10_0124	protein phosphatase, putative	0.27	0.4	0.51	0.6	-0.11	0.62	-0.18	0.35	-0.11	-0.27	0	-0.35	-0.57	0.36	0.18	0.18	0.08
PF3D7_0526700	PFE1330c	conserved Plasmodium protein, unknown function	0.27	0.5	0.1	0.71	-0.06	1.05	0.18	-0.03	0.28	-0.63	0.15	-0.21	-0.7	-0.22	0.49	0.14	0.4
PF3D7_0416900	PFD0815c	conserved Plasmodium protein, unknown function	0.27	0.24	0.64	-0.13	0.19	0.15	-0.01	0.28	0.36	0.13	-0.04	-0.33	-0.34	0.15	0.12	0.11	-0.16
PF3D7_1463600	PF14_0604a	conserved Plasmodium protein, unknown function	0.27	1.08	-0.28	0.8	0.11	1.52	0.61	-0.79	0.21	-0.56	0.47	0	-0.51	-0.17	0.13	0.09	0.05
PF3D7_0521200	PFE1065w	conserved Plasmodium protein, unknown function	0.27	-0.74	0.47	-0.16	0.09	-0.28	0.1	1.02	0.51	0.96	0.01	0.09	0.31	0.41	-0.17	0.02	0.17
PF3D7_1017900	PF10_0174	26s proteasome regulatory subunit p55, putative	0.27	0.4	-0.08	0.23	-0.39	0.54	0.05	0.12	-0.09	-0.46	-0.04	-0.74	-0.74	0.42	0.14	-0.16	-0.16
PF3D7_0504000	PFE0195w	cation transporting P-ATPase (ATPase3)	0.27	0.58	-0.42	0.17	-0.62	0.46	-0.15	-0.36	0.24	-0.73	0.22	-1.28	-1.45	0.21	0.23	-0.18	-0.14
PF3D7_0215400	PFB0700c	conserved Plasmodium protein, unknown function	0.27	0.12	0.18	-0.05	0.22	-0.05	0.2	-0.23	-0.04	-0.31	-0.26	-0.02	-0.29	-0.29	-0.12	-0.2	0.01
PFC10_API0060	PFC10_API0060	molecular chaperone; Clp protease ATP binding subunit	0.27	2.09	-0.46	1.9	-0.15	1.67	1.69	-0.2	0.27	-0.48	0.79	0.33	-0.35	-0.13	0.56	-0.25	0.55
PF3D7_0902300	PFI0110c	serine/threonine protein kinase, FIKK family (FIKK9.4)	0.27	-0.73	0.49	0.01	0.62	-0.32	-0.38	-1.13	0.06	-0.18	-0.36	0.05	-0.08	-1.1	0.29	-0.31	0.08
PF3D7_1008000	PF10_0078	inositol polyphosphate kinase, putative (IPK1)	0.27	0.21	0.59	0.35	-0.27	0.33	-0.33	-0.32	-0.1	-0.49	-0.18	-0.55	-0.67	0.25	0.01	-0.36	-0.03
PF3D7_0503900	PFE0190c	conserved Plasmodium protein, unknown function	0.27	0.96	-0.09	0.37	-0.04	0.74	0.54	0.25	-0.18	-0.75	0.17	-1.04	-0.87	0.03	-0.1	-0.38	-0.33
PF3D7_1246300	PFL2220w	conserved Plasmodium protein, unknown function	0.27	-0.11	0.34	0.73	0.55	0.35	-1.12	-1.68	-1.41	-1.05	-1.18	0.15	-0.47	-0.84	-0.7	-0.43	-0.08
PF3D7_0112900	PFA0615w	Plasmodium exported protein, unknown function	0.27	-0.28	-1.37	-0.68	-1.43	0.18	-1.59	-0.95	0.41	-1.26	0.35	-1.72	-1.84	0.31	0.04	-0.58	-0.49
PF3D7_0832000	MAL7P1.227	stevor	0.27	-0.37	0	-1.33	-0.08	-0.93	-1.33	0	0.17	-0.74	0.36	-2.08	-1.77	-0.46	-0.64	-0.71	-0.63
PF3D7_0223100	PFB1035w	rifin (RIF)	0.27	0.14	0	-0.55	-0.03	-0.43	-0.76	0	-0.32	-0.97	-0.44	-1.38	-1.32	-0.67	-1.08	-0.8	-1.02
PF3D7_1227900	PFL1350w	RNA pseudouridylate synthase, putative	0.27	0.21	-0.41	-0.23	0.62	0.04	0.75	-0.39	0.9	0.41	0.66	0.53	0.51	-1.2	-0.33	-0.87	0.17
PF3D7_1410200	PF14_0100	cytidine triphosphate synthetase	0.27	-0.49	0.68	-1.04	0.71	-0.77	-0.07	-0.53	0.05	-0.64	-0.17	-0.87	-0.88	-0.49	-0.58	-0.95	-0.62
PF3D7_0507100	PFE0350c	60S ribosomal protein L4, putative	0.27	-0.42	0.11	-0.98	-0.18	-0.27	-0.66	-0.47	-0.31	-0.67	-0.35	-1.86	-1.46	-0.2	-0.28	-1.48	-0.73
PF3D7_0401400	PFD0060w	rifin (RIF)	0.27	0.69	0	0.88	0.95	0.66	-0.33	0	-0.08	-0.63	-0.14	-0.39	-0.1	-1.85	-0.58	-1.92	-0.69
PF3D7_1232400	PFL1560c	conserved protein, unknown function	0.26	0.31	1.67	0.59	0.66	0.39	0.11	1.25	0.45	1.35	0.51	1.56	0.94	1.54	1.15	2.08	1
PF3D7_1103900	PF11_0050	conserved Plasmodium protein, unknown function	0.26	-2.12	2.21	-0.94	1.64	-1.59	-1.77	-0.82	-1.37	0.31	-1.85	-0.33	-0.26	-0.31	-1.04	1.58	-0.76
PF3D7_1104900	PF11_0060	calcium/calmodulin-dependent protein kinase, putative	0.26	0.33	0.52	1.36	0.5	0.78	-0.06	0.93	-0.18	0.76	-0.82	0.86	0.55	0.86	-0.21	1.41	0.52
PF3D7_0922700	PFI1115c	pre-mRNA splicing factor, putative	0.26	0.8	1.03	-0.12	0.48	0.12	0.57	1.27	0.54	0.74	0.24	0.12	0.25	1.2	0.56	1.4	0.33
PF3D7_0204200	PFB0194w	conserved Plasmodium protein, unknown function	0.26	0.47	0.14	0.79	0.7	0.77	0.79	0.47	0.78	1.07	0.85	1.79	1.2	0.71	1.14	1.35	1.11
PFC10_API0010:rRNA		apicoplast rRNA	0.26	0.7	-2.09	0.37	1.07	0.3	1.76	-0.09	1.19	2.39	1.55	0.07	-0.17	-1.06	0.64	1.2	1.54
PF3D7_0931400	PFI1525w	conserved Plasmodium protein, unknown function	0.26	1.34	0.76	0.73	0.28	0.99	0.57	1.11	0.97	1.25	0.86	0.68	0.36	1.19	0.97	1.19	0.76
PF3D7_0323700	PFC1060c	U4/U6.U5 tri-snRNP-associated protein 1, putative (SART1)	0.26	0.3	1.08	0.93	0.71	0.96	0.28	1.46	0.47	0.95	-0.08	1.1	0.34	0.47	0.43	1.06	0.58
PF3D7_1228100	PFL1360c	leucine-rich repeat protein (LRR13)	0.26	0.51	0.68	0.82	0.82	0.82	0.59	0.9	0.64	0.59	0.25	0.81	0.9	0.61	0.67	1.06	0.59
PF3D7_0703800	PF07_0014	conserved Plasmodium protein, unknown function	0.26	-0.3	1.42	-0.01	-0.19	0.13	0.1	1.23	0.61	1.53	0.46	1.67	1.43	1.61	0.02	1.05	0.36
PF3D7_0106900	PFA0340w	2-C-methyl-D-erythritol 4-phosphate cytidylyltransferase, putative (IspD)	0.26	0.04	0.83	0.15	0.06	0.46	0.21	1.03	0.09	0.19	-0.32	-0.03	-0.29	0.68	0.34	0.97	0.32
PF3D7_0807700	MAL8P1.126	serine protease, putative	0.26	-0.05	0.51	0.34	0.47	0.06	-0.42	0.05	0.07	0.45	-0.23	0.35	0.04	0.08	0.27	0.94	0.21
PF3D7_0517100	PFE0855c	conserved Plasmodium protein, unknown function	0.26	0.3	1.12	-0.24	0.39	0.04	0.42	0.72	0.12	0.03	0.01	-0.02	-0.14	0.61	0.17	0.91	0.05
PF3D7_1035000	PF10_0341	U2 snRNA/tRNA pseudouridine synthase, putative	0.26	-0.67	1.06	-0.65	-0.05	-0.45	-0.05	0.23	-0.44	-0.03	-0.53	-0.17	-0.36	0.61	-0.3	0.91	-0.38
PF3D7_1235300	PFL1705w	CCR4-NOT transcription complex subunit 4, putative (NOT4)	0.26	0.37	1.44	0.1	0.68	0.41	0.45	1.1	0.66	0.43	-0.02	0.12	0.12	0.82	0.37	0.87	0.31
PF3D7_1415000	PF14_0148	uracil-DNA glycosylase, putative	0.26	0.49	-0.23	0.23	-0.44	0.49	-0.45	0.06	-0.11	0.23	-0.05	-0.23	-0.21	0.47	0.5	0.86	0
PF3D7_0107100	PFA0350c	conserved Plasmodium protein, unknown function	0.26	0.49	1.18	-0.04	0.6	0.44	0.35	0.95	0.66	0.99	0.24	0.3	0.14	0.9	0.44	0.85	0.26
PF3D7_0924400	PFI1200w	conserved Plasmodium protein, unknown function	0.26	-0.03	0.38	0.38	0.19	0.33	0.52	0.99	0.51	0.93	0.22	0.41	0.75	1	0.24	0.81	0.47
PF3D7_1372400	MAL13P1.485	acyl-CoA synthetase (ACS4)	0.26	0.43	0.37	0.77	0.22	0.67	-0.74	-0.15	-0.2	-0.18	-0.55	-0.3	-0.7	0.11	-0.03	0.76	-0.19
PF3D7_0310900	PFC0455w	conserved Plasmodium protein, unknown function	0.26	-0.13	0.13	0.12	0.19	0.38	-0.26	-0.09	-0.06	0.36	-0.18	0.84	0.13	-0.28	0.64	0.74	0.62
PF3D7_0712500	MAL7P1.52	rifin, pseudogene (RIF)	0.26	-0.17	0.03	0.52	0.21	0.45	0.08	0.59	0.63	1.48	0.57	0.96	0.5	0.45	0.44	0.71	0.33
PF3D7_0907300	PFI0350c	conserved Plasmodium protein, unknown function	0.26	-0.34	0.69	-0.37	0.07	-0.11	0.15	0.91	-0.09	-0.03	-0.3	-0.37	-0.58	0.31	-0.23	0.7	-0.15
PF3D7_0425100	PFD1200c	Plasmodium exported protein (hyp6), unknown function	0.26	-2.18	2.15	-1.1	1.3	-1.91	-2.17	-3.6	-3.04	-2.36	-3.23	-1.22	-2	-2.08	-2.37	0.46	-1.65
PF3D7_1040500	PF10_0398	rifin (RIF)	0.26	0.1	0	-0.08	-0.17	-0.22	-0.29	0	0.04	-0.32	-0.1	-0.46	-0.06	0	-0.19	0.44	-0.29
PF3D7_1234100	PFL1645w	conserved Plasmodium protein, unknown function	0.26	0.12	0.79	0	0.21	0.03	-0.02	0.26	0.23	0.16	-0.02	-0.19	-0.23	0.49	0.05	0.4	0.02
PF3D7_0916200	PFI0795w	conserved Plasmodium protein, unknown function	0.26	0.27	0	-0.16	-0.03	0.16	0.49	0.73	0.56	0.71	0.38	0.12	0.25	0.62	0.4	0.29	0.21
PF3D7_1363700	MAL13P1.319	conserved Plasmodium protein, unknown function	0.26	0.18	0.23	0.22	0.03	0.41	0.38	0.48	0.08	0.03	-0.11	-0.12	-0.18	0.35	0.03	0.28	0.04
PF3D7_0110900	PFA0530c	adenylate kinase-like protein 1 (AKLP1)	0.26	0.13	0.85	-0.58	0.33	-0.15	-0.33	0.33	-0.07	-0.33	-0.21	-0.92	-1.19	0.17	-0.24	0.21	-0.45
PF3D7_0520700	PFE1040c	conserved Plasmodium protein, unknown function	0.26	0.12	1.07	-0.13	0.29	0.27	0.48	0.7	0.57	0.34	0.38	0.36	0.26	0.61	0.02	0.21	-0.01
PF3D7_0418100	PFD0875c	conserved Plasmodium protein, unknown function	0.26	-0.73	1.19	-0.4	0.28	-0.65	-0.41	0.34	-0.38	-0.09	-0.6	-0.72	-0.44	0.11	-0.69	0.11	-0.41
PF3D7_0729100	PF07_0120	conserved Plasmodium protein, unknown function	0.26	0.44	-0.01	0.41	-0.07	0.57	0.58	0.38	0.59	0.23	0.24	0.24	0.16	0.56	0.35	0.09	0.28
PF3D7_1102900	PF11_0041	Plasmodium exported protein (hyp11), unknown function	0.26	0.54	0.14	0.68	1.27	0.52	1.05	0.34	0.7	0.72	0.24	0.86	0.87	0.1	0.61	0.01	0.65
PF3D7_0409600	PFD0470c	replication protein A1, large subunit (RPA1)	0.26	0.09	-0.45	0.21	-0.25	0.44	0.05	0.26	0.07	0	-0.03	0.09	-0.01	0.13	0.45	0	0.26
PFC10_API0002:rRNA		apicoplast rRNA	0.26	1.95	-3.01	1.64	1.44	1.7	2.23	-1.42	0.94	0.93	1.7	1.82	0.93	-2.32	1.4	-0.08	2.42
PF3D7_0812800	MAL8P1.380	conserved Plasmodium protein, unknown function	0.26	0.53	-0.05	0.44	0.58	0.71	-0.08	-0.67	0.07	-0.19	0.21	-0.22	-0.47	-0.9	0.27	-0.12	0.15
PF3D7_0720600	MAL7P1.107	conserved Plasmodium protein, unknown function	0.26	0.92	0.58	0.55	0.49	0.6	1.03	-0.09	0.36	-0.18	0.28	-0.24	-0.27	0.23	0.42	-0.15	-0.03
PF3D7_0629700	PFF1440w	SET domain protein, putative (SET1)	0.26	0.5	0	0.17	-0.52	0.13	-0.47	-0.43	0.09	-0.53	0.1	-0.83	-0.75	-0.13	-0.15	-0.26	-0.17
PF3D7_0602800	PFF0135w	JmjC domain containing protein (JmjC2)	0.26	-0.44	1.99	-0.84	0.63	-0.57	0.34	0.14	-0.4	-0.35	-0.56	-0.93	-0.63	0.07	-1.03	-0.34	-0.95
PF3D7_0531000	PFE1550w	conserved Plasmodium protein, unknown function	0.26	0.11	0.3	0.42	0.51	0.5	0.65	-0.84	-0.25	-0.74	0	0.23	0.03	-0.53	-0.18	-0.45	0.06
PF3D7_0415900	PFD0770c	60S ribosomal protein L15, putative	0.26	-0.69	-0.12	-1.46	-0.41	-0.46	-0.68	0.33	-0.25	-0.36	-0.68	-1.55	-1.43	-0.28	-0.61	-0.48	-1.1
PF3D7_0511900	PFE0590w	conserved Plasmodium protein, unknown function	0.26	0.35	0.37	-0.47	-0.23	0.09	0.41	-0.4	0.59	0.17	0.73	-0.22	0.01	0.1	-0.41	-0.48	-0.16
PF3D7_1372800	MAL13P1.505	stevor	0.26	0.59	0	0.63	0.41	0.66	0.24	0	0.27	0.05	0.5	-0.01	-0.09	-0.59	0.08	-0.53	-0.4
PF3D7_0323600	PFC1055w	conserved Plasmodium protein, unknown function	0.26	0.12	0.59	0.43	0.25	0.41	0.51	-0.03	0.39	-0.29	0.12	0.11	0.19	0.38	0.17	-0.58	0.16
PF3D7_1306900	MAL13P1.35	U1 small nuclear ribonucleoprotein a, putative	0.26	0.48	-0.39	-0.02	0.49	0.51	0.56	-0.8	0.33	-0.32	0.17	0.18	-0.3	-1.41	-0.04	-0.69	0.18
PF3D7_0719600	PF07_0079	60S ribosomal protein L11a, putative	0.26	-0.67	0.21	-1.46	-0.55	-0.72	-0.61	-0.14	-0.62	-0.92	-0.77	-2.21	-1.91	-0.35	-0.78	-0.9	-1.38
PF3D7_0717400	PF07_0071	queuine tRNA-ribosyltransferase, putative	0.26	-0.35	-0.33	-0.57	0.49	-0.48	-0.31	-1.37	-0.28	-0.86	-0.42	-0.56	-0.78	-1.49	-0.22	-0.95	-0.12
PF3D7_1004000	PF10_0043	60S ribosomal protein L13, putative	0.26	0.22	-1.64	-0.18	0.05	0.38	0.05	-1.46	0.03	-0.79	-0.26	-0.35	-0.93	-2.06	-0.54	-1.55	-0.25
PF3D7_0201600	PFB0080c	Plasmodium exported protein (PHISTb), unknown function	0.26	-1.54	0.93	-2.19	0.36	-1.91	-1.91	-2.88	-1.1	-2.16	-1.23	-2.93	-3.08	-1.67	-2.35	-2.84	-2.01
PF3D7_1468700	PF14_0655	eukaryotic initiation factor 4A (eIF4A)	0.26	0.2	-2.14	-0.31	0.67	0.31	0.17	-2.92	0.06	-1.55	0.28	-0.69	-0.97	-3.11	-0.56	-3.09	-0.61
PF3D7_0305200	PFC0235w	conserved Plasmodium protein, unknown function	0.25	-0.18	0.73	0.35	0.05	0.13	-0.27	0.27	-0.25	-0.2	-0.42	-0.01	-0.25	0.38	-0.08	1.08	0.02
PF3D7_1024100	PF10_0234	conserved Plasmodium protein, unknown function	0.25	0.15	0.37	0.31	-0.23	0.48	0.09	1.1	0.44	0.58	0.04	0.62	0.26	0.61	0.14	0.9	0.06
PF3D7_0312900	PFC0540w	hypothetical protein	0.25	-0.08	1.38	0.03	0.93	0.19	0.15	0.35	0.34	0.65	-0.11	0.49	0.45	0.52	0.09	0.71	0.23
PF3D7_1208400	PFL0420w	amino acid transporter, putative	0.25	0.26	0.62	0.9	-0.33	1	-0.45	0.7	-0.31	-0.06	-0.38	-0.1	-0.58	0.41	0.18	0.71	0.08
PF3D7_0832300	MAL7P1.224	Plasmodium exported protein (PHISTa-like), unknown function	0.25	0.31	0	0.37	-0.14	0.44	-0.12	0.45	0.17	0.22	0.24	-0.31	-0.32	0.76	0.13	0.69	-0.18
PF3D7_0932600	PFI1585c	apicoplast ribosomal protein S6, putative (RPS6)	0.25	1.35	0.01	1.18	0.5	1.41	0.78	-0.23	0.64	0.43	0.91	1.15	0.46	-0.54	1.3	0.68	1.14
PF3D7_1005100	PF10_0054	conserved protein, unknown function	0.25	-0.07	1.74	-0.24	0.85	-0.23	0.33	0.84	0.27	0.46	0	0.03	0.08	0.62	-0.16	0.56	-0.07
PF3D7_1321100	MAL13P1.114	conserved Plasmodium protein, unknown function	0.25	0.22	-0.14	1.2	-0.23	0.62	-1.16	-0.88	-1.77	-0.85	-1.34	0.09	-0.43	-0.3	-0.1	0.46	0.18
PF3D7_0732400	PF07_0134	rifin (RIF)	0.25	0.12	0.59	0.5	0.37	0.19	0.14	1.31	0.02	-0.04	-0.2	-0.54	-0.42	0.23	-0.24	0.28	-0.09
PF3D7_1108200	PF11_0095	D-tyrosyl-tRNA(Tyr) deacylase (DTD)	0.25	0.27	1.13	0.68	0.18	0.36	0.73	0.16	0.4	0.28	0.42	0.8	0.58	1.09	-0.1	0.28	0.43
PF3D7_1406200	PF14_0059	conserved Plasmodium protein, unknown function	0.25	-0.07	0.77	-0.3	0.35	0.02	-0.12	0.26	0.31	0.14	0.06	-0.29	-0.31	-0.01	0	0.19	-0.12
PF3D7_0914300	PFI0700c	met-10 like protein, putative	0.25	-0.11	0.84	0.01	0.18	0.14	0.25	-0.07	-0.01	-0.43	0.12	-0.02	-0.24	0.24	-0.13	0.17	0.17
PF3D7_1419700	PF14_0191	conserved Plasmodium protein, unknown function	0.25	0.59	0.85	-0.39	0.68	0.39	0.14	-0.07	0.48	0	0.23	-0.46	-0.5	-0.22	0.08	0.13	-0.08
PF3D7_1020500	PF10_0198	conserved Plasmodium protein, unknown function	0.25	0.31	0.47	-0.13	0.55	0.48	0.32	0.27	0.32	0.26	0.14	0.14	-0.23	0.26	0.23	0.09	-0.01
PF3D7_1237200	PFL1800w	conserved Plasmodium protein, unknown function	0.25	-0.32	1.04	-0.53	0.56	-0.46	0.15	0.12	0.39	0.12	0.12	-0.39	-0.17	0.24	-0.31	0.06	-0.15
PF3D7_0806500	PF08_0115	DnaJ protein, putative	0.25	-0.14	0.7	0.49	0.4	0.13	-0.09	0.07	-0.31	-0.11	-0.72	0.16	-0.09	0.41	-0.2	0.01	0.12
PF3D7_1250800	PFL2440w	DNA repair protein rhp16, putative	0.25	0.49	0.14	-0.03	-0.1	0.28	-0.07	-0.02	0.19	-0.28	0.13	-0.48	-0.53	0.21	0.23	0	-0.01
PF3D7_0604300	PFF0210w	conserved Plasmodium protein, unknown function	0.25	0.55	0.02	0.1	-0.12	0.63	0.16	-0.39	-0.06	-0.52	-0.05	-0.44	-0.61	-0.17	-0.29	-0.18	-0.32
PF3D7_0913000	PFI0635c	conserved Plasmodium protein, unknown function	0.25	0.2	1.13	0.04	0.99	0.39	0.98	-0.48	0.32	-0.6	0.36	0.43	-0.35	-0.4	-0.02	-0.25	0.22
PF3D7_1233000	PFL1590c	elongation factor G (EF-G)	0.25	0.04	0.12	0.32	-0.22	0.71	0.11	0	-0.02	-0.66	-0.07	0.01	-0.17	0.11	0.19	-0.26	-0.01
PF3D7_1308600	MAL13P1.41	conserved Plasmodium protein, unknown function	0.25	-0.53	-0.23	-0.07	-0.49	-0.03	0.08	0.4	0.04	0.13	-0.01	-0.13	0.06	0.39	-0.4	-0.28	-0.26
PF3D7_1022000	PF10_0214	RNA binding protein, putative	0.25	-0.12	0.29	-0.4	0.03	0.18	0.29	-0.21	0.27	-0.58	0.08	-0.24	-0.55	-0.13	-0.05	-0.32	0.04
PF3D7_1443100	PF14_0409	conserved Plasmodium protein, unknown function	0.25	0.23	-0.56	0.38	-0.3	0.49	-0.08	0.15	0.68	0.28	0.56	0.03	0.14	-0.16	0.51	-0.33	0.28
PF3D7_1417200	PF14_0170	NOT family protein, putative	0.25	-0.43	0.27	-0.2	0.02	-0.32	0.08	-0.17	0.05	-0.38	-0.22	-0.1	-0.19	-0.42	-0.36	-0.4	-0.01
PF3D7_0322000	PFC0975c	peptidyl-prolyl cis-trans isomerase (CYP19A)	0.25	0.66	0.54	-0.68	0.35	0.19	-0.01	0.62	0.5	-0.24	0.46	-1.72	-1.35	0.32	0.14	-0.44	-0.46
PF3D7_0628200	PFF1370w	protein kinase PK4 (PK4)	0.25	0.11	0.17	-0.09	-0.17	0.09	-0.07	-0.56	-0.04	-0.66	0	-0.53	-0.61	-0.31	-0.18	-0.65	-0.06
PF3D7_0319600	PFC0870w	elongation factor 1 (EF-1), putative	0.25	-0.27	0	-0.73	-0.35	-0.39	-0.22	-0.29	0.1	-0.88	-0.12	-1.56	-1.3	-0.29	-0.38	-0.74	-0.74
PF3D7_1302700	MAL13P1.14	DEAD/DEAH box ATP-dependent RNA helicase, putative	0.25	-0.72	0.78	-1.23	0.52	-0.85	-0.28	-0.47	-0.09	-0.57	-0.45	-0.71	-0.76	-0.66	-1.11	-0.91	-0.57
PF3D7_1110200	PF11_0108	pre-mRNA-processing factor 6, putative (PRPF6)	0.25	-0.4	0.45	-0.63	0.19	-0.28	-0.47	-0.61	-0.37	-0.58	-0.52	-0.62	-0.86	-0.66	-0.48	-0.98	-0.35
PF3D7_0520200	PFE1015c	conserved Plasmodium protein, unknown function	0.25	-1.14	-1.03	-0.69	-1.02	-0.38	-1.01	-0.73	-0.37	-1.3	-0.27	-1.79	-1.57	-0.13	-0.65	-1.03	-0.79
PF3D7_0821800	MAL8P1.51	secretory complex protein 61 beta subunit (Sec61-beta)	0.25	0.83	-0.57	0.61	0.26	0.87	0.65	-0.62	0.66	0.63	0.82	1.17	0.36	-0.3	1.15	-1.03	0.73
PF3D7_1305500	PF13_0027	protein phosphatase, putative	0.25	0.14	0.13	-0.14	-0.02	0.47	0.82	-0.02	0.21	-0.4	0.3	0.48	0.41	0.26	-0.54	-1.14	-0.17
malmito_rna_LSUG:rRNA		mitochondrial rRNA	0.24	2.25	1.53	0.61	0.79	1.87	1.28	2.25	1.81	2.73	1.65	1.94	1.3	2.91	2.1	4.13	1.55
PF3D7_0416700	PFD0807c	CDGSH iron-sulfur domain-containing protein, putative	0.24	0.88	0.63	0.51	-0.01	0.62	0.24	0.86	0.17	0.18	0.03	-0.05	-0.38	0.83	1.15	1.37	0.4
PF3D7_0316300	PFC0710w	PF3D7_0316300	0.24	0.62	-0.31	0.61	-0.46	0.85	0.05	1.72	0.33	0.93	0.27	0.22	0.15	1.21	0.85	1.29	0.34
PF3D7_0309700	PFC0405c	SECIS-binding protein 2, putative (SBP2)	0.24	0.49	1.19	0.2	0.73	0.3	0.82	1.66	1.08	1.43	0.53	0.97	1.11	1.08	0.62	1.2	0.59
PF3D7_0214400	PFB0655c	conserved Plasmodium protein, unknown function	0.24	-0.55	1.73	-0.47	1.06	-0.41	0.65	1.48	0.74	0.98	-0.05	0.93	0.64	0.81	0.37	1.19	0.64
PF3D7_0518000	PFE0900w	conserved protein, unknown function	0.24	0.79	1.44	0.68	1.15	0.59	1.12	0.68	1.06	1.57	0.61	1.45	1.28	1.22	1.22	1.19	0.92
PF3D7_1325400	MAL13P1.137	conserved Plasmodium protein, unknown function	0.24	0.54	0.2	1.01	-0.3	0.84	-0.15	0.74	0.11	0.52	-0.12	0.49	0.23	0.71	0.6	1.16	0.48
PF3D7_0403200	PFD0150w	conserved Plasmodium protein, unknown function	0.24	0.45	1.39	0.31	1.1	0.43	0.45	1.62	1	1.13	0.43	0.68	0.67	0.46	0.82	1.15	0.43
PF3D7_0410100		tRNA Serine	0.24	1.29	0.1	1.36	1.39	0.62	0.21	-0.63	0.15	0.09	-0.12	0.66	0.51	-0.08	1.07	0.9	0.4
PF3D7_0102200	PFA0110w	ring-infected erythrocyte surface antigen (RESA)	0.24	-2.82	1.07	-0.75	1.07	-1.14	-1.34	-3	-2.05	-1.35	-1.91	0.07	-0.37	-1.18	-0.73	0.88	0.27
PF3D7_1416200	PF14_0160	metacaspase-like protein (MCA3)	0.24	0.39	0.25	0.78	-0.02	0.81	0.43	1	0.55	0.68	0.1	0.69	0.54	0.44	0.45	0.84	0.61
PF3D7_0806100	PF08_0116	conserved Plasmodium protein, unknown function	0.24	-0.34	0.37	0.3	0.29	0.15	0.26	0.25	0.04	0.31	0.05	0.5	0.48	0.64	0.29	0.7	0.46
PF3D7_1222600	PFL1085w	transcription factor with AP2 domain(s) (ApiAP2)	0.24	0.36	2.1	1.89	2.01	1.6	0.46	0.08	-0.14	-0.04	-0.37	0.49	0.29	0.51	0.35	0.69	0.5
PF3D7_0828800	PF08_0008	GPI-anchored micronemal antigen (GAMA)	0.24	-0.79	-0.2	1.12	0.67	0.51	-0.77	-1.58	-1.18	-0.49	-0.94	1.46	0.87	-0.24	-0.12	0.68	0.8
PF3D7_1021900	PF10_0213	conserved Plasmodium protein (10b antigen), unknown function	0.24	0.23	-0.61	0.38	-0.3	0.76	0.41	0.73	0.88	0.84	0.4	0.49	0.32	0.44	0.69	0.58	0.42
PF3D7_0726300	MAL7P1.145	mismatch repair protein pms1 homologue, putative	0.24	0.22	0.29	0.23	0.13	0.19	-0.06	0.01	0.13	0.25	-0.05	0.23	0.14	0.04	0.2	0.55	0.19
PF3D7_1400400	PF14_0004	rifin (RIF)	0.24	0.67	0.68	0.74	1.01	0.41	0.18	-0.22	0.21	0.2	0.17	0.05	0.13	-0.08	0	0.55	0.11
PF3D7_1113000	PF11_0528	conserved Plasmodium protein, unknown function	0.24	0.25	0.1	1.14	-0.34	0.58	-0.5	0.03	-0.28	-0.12	-0.3	0.15	0.01	0.18	-0.05	0.28	0.22
PF3D7_1421100	PF14_0204	conserved Plasmodium protein, unknown function	0.24	-0.69	1.56	-0.43	0.02	-0.3	-0.59	0.1	-0.78	-0.25	-0.59	-0.48	-0.5	-0.11	-0.53	0.09	-0.61
PF3D7_1136300	PF11_0374	tudor staphylococcal nuclease (TSN)	0.24	0.21	0.72	0.02	0.04	0.33	0.09	0.3	0.12	-0.14	-0.02	-0.51	-0.39	0.61	0.26	0.05	0
PF3D7_0402800	PFD0140w	erythrocyte membrane protein 1 (PfEMP1), pseudogene	0.24	-0.33	0.26	-0.04	-0.11	0.01	-0.29	-0.28	0.04	-0.02	-0.05	-0.37	-0.25	-0.74	-0.4	0.03	-0.39
PF3D7_0518500	PFE0925c	ATP-dependent RNA helicase DDX23, putative (DDX23)	0.24	0.06	0.56	-0.09	0.3	0.17	0.2	0.54	0.41	0.39	-0.13	-0.12	0.02	0.19	0.17	-0.02	0.08
PF3D7_1459600	PF14_0569	conserved Plasmodium protein, unknown function	0.24	-0.44	0.78	-0.3	-0.2	-0.04	-0.08	0.62	-0.1	-0.06	-0.38	-0.4	-0.36	0.39	-0.31	-0.04	-0.17
PF3D7_1014600	PF10_0143	transcriptional coactivator ADA2 (ADA2)	0.24	0.2	0.05	0.25	-0.11	0.32	-0.16	-0.22	-0.14	-0.33	-0.13	-0.36	-0.54	-0.12	0.15	-0.06	0.03
PF3D7_0206300	PFB0279w	conserved Plasmodium protein, unknown function, pseudogene	0.24	-0.38	1.27	-0.61	1	-0.58	0.25	0.25	0.16	-0.25	-0.4	-0.48	-0.46	-0.03	-0.58	-0.09	-0.36
PF3D7_1111200	PF11_0118	conserved Plasmodium protein, unknown function	0.24	0.28	0.66	-0.5	0.1	-0.04	0.55	0.09	0.26	0.03	-0.02	-0.19	-0.33	0.33	-0.08	-0.13	-0.01
PF3D7_1015400	PF10_0151	conserved Plasmodium protein, unknown function	0.24	-0.1	-0.51	0.05	-0.88	0.44	-0.76	0.21	-0.57	-0.88	-0.26	-0.92	-1.15	-0.12	-0.11	-0.19	-0.26
PF3D7_0514300	PFE0715w	aspartate--tRNA ligase, putative	0.24	-0.07	-0.01	0.06	-0.44	0.28	-0.05	0.18	-0.01	-0.14	-0.08	-0.19	-0.4	0.29	0.1	-0.21	-0.2
PF3D7_0217700	PFB0826c	E2F-associated phosphoprotein, putative	0.24	0.15	0.32	-0.36	0.77	-0.1	-0.17	-1.08	-0.54	-1.07	0.02	-0.18	-0.5	-1.02	-0.08	-0.51	-0.67
PF3D7_0527200	PFE1355c	ubiquitin carboxyl-terminal hydrolase, putative	0.24	0.38	-0.29	0.31	0.13	0.6	-0.15	-0.94	-0.1	-0.8	-0.16	-0.47	-0.77	-0.42	0.01	-0.51	0.06
PF3D7_1238100	PFL1845c	calcyclin binding protein, putative	0.24	-0.4	-0.68	-0.63	-0.6	0	-0.12	-0.16	0.04	-0.22	-0.18	-1.3	-0.94	-0.11	-0.74	-1.15	-0.7
PF3D7_0222100	PFB0985c	Pfmc-2TM Maurer's cleft two transmembrane protein (MC-2TM)	0.24	-0.53	-0.93	-1.78	-0.12	-0.92	-1.52	-1.01	0.2	-0.84	-0.46	-2.04	-2.01	-1	-1.72	-1.33	-1.89
PF3D7_0324100	PFC1080c	Pfmc-2TM Maurer's cleft two transmembrane protein (MC-2TM)	0.24	-1.64	-2.35	-2.49	-0.92	-1.92	-2.11	-1.64	-1.28	-1.41	-1.73	-2.62	-2.15	-1.84	-1.76	-1.82	-2.22
PF3D7_0412200	PFD0605c	conserved Plasmodium protein, unknown function	0.24	0.23	-0.41	-0.24	-0.15	-0.04	-0.26	-1.49	-0.71	-1.53	-0.3	-1.77	-1.17	-1.11	-0.83	-1.86	-1.2
PF3D7_1035400	PF10_0345	merozoite surface protein 3 (MSP3)	0.23	0.66	0.52	1.27	0.73	1.11	-0.63	0.45	-1.43	0.59	-0.99	0.85	0.36	1.42	0.74	2.94	1.1
PF3D7_0318700	PFC0830w	trophozoite stage antigen	0.23	0.29	0.77	1.39	1.44	0.82	-0.11	-0.23	-0.54	0.09	-0.38	0.87	0.8	0.59	0.47	1.85	1
PF3D7_0927600	PFI1355w	conserved Plasmodium protein, unknown function	0.23	0.17	0.34	1.06	-0.08	1.17	0.38	0.24	0.57	1.02	1	2.32	1.21	1.05	0.92	1.23	0.85
PF3D7_1353000	MAL13P1.269	tryptophan-rich antigen, pseudogene	0.23	0.58	0.98	0.85	0.36	0.77	-0.23	0.37	0.3	0.22	0.2	-0.1	-0.13	0.71	0.78	1.16	0.47
PF3D7_0610000	PFF0495w	mitochondrial ribosomal protein L19 precursor, putative	0.23	0.51	0.24	0.22	0.08	0.26	-0.35	0.87	-0.35	0.53	-0.52	-0.03	-0.42	0.75	-0.12	0.91	-0.14
PF3D7_0111200	PFA0540c	conserved Plasmodium protein, unknown function	0.23	1.17	-0.19	0.32	-0.26	0.9	0.09	0.26	0.05	0.11	0.03	-0.53	-0.98	0.15	0.76	0.81	0.03
PF3D7_0208600	PFB0390w	ribosome-recycling factor, putative (RRF)	0.23	0.79	0.22	0.61	-0.2	0.73	0.11	0.83	0.54	0.7	0.42	0.22	0.26	1	0.82	0.81	0.51
PF3D7_0403900	PFD0190w	SET domain protein, putative (SET8)	0.23	0.11	0.24	0.79	-0.05	0.62	0.2	0.61	0.5	0.78	-0.13	0.63	0.73	0.62	0.11	0.77	0.4
PF3D7_1110900	PF11_0115	ES2 protein, putative	0.23	0.13	1.08	0.3	0.41	0.59	0.44	0.34	0.26	0.04	0.18	0.4	-0.05	0.23	-0.04	0.74	0.17
PF3D7_1459200	PF14_0565	conserved Plasmodium protein, unknown function	0.23	0.23	1.35	0.05	0.74	0.06	0.58	0.83	0.25	0.24	-0.14	-0.19	-0.11	0.46	0.07	0.65	0
PF3D7_1107800	PF11_0091	transcription factor with AP2 domain(s) (ApiAP2)	0.23	-0.07	-0.49	0.51	-0.24	0.06	-0.3	-0.29	-0.54	-0.07	-0.4	-0.07	-0.03	-0.17	-0.15	0.57	0.01
PF3D7_0815800	MAL8P1.82	vacuolar sorting protein VPS9, putative	0.23	0.43	-0.17	0.74	0.04	0.67	0.26	0.39	0.36	0.4	0.05	0.55	0.4	0.57	0.43	0.56	0.5
PF3D7_0107000	PFA0345w-a	centrin-1 (CEN1)	0.23	0.92	-0.87	0.64	-0.04	0.97	0.66	0.01	0.65	1.42	0.45	0.83	0.59	0.26	0.91	0.49	0.62
PF3D7_0400500	PFD0025w	rifin (RIF)	0.23	-0.8	0	0.31	-0.56	-0.24	-0.78	0.84	-0.44	0.24	-0.11	0.04	0.12	-0.05	-0.39	0.48	0.12
PF3D7_1234200	PFL1650w	conserved Plasmodium protein, unknown function, pseudogene	0.23	0.34	0.12	0.41	-0.11	0.42	0.23	0.39	0.33	0.27	0.07	-0.02	-0.08	0.55	0.35	0.46	0.08
PF3D7_0103300	PFA0165c	conserved Plasmodium protein, unknown function	0.23	0.11	0.82	-0.29	0.28	0.02	-0.55	-0.44	-0.34	-0.2	-0.19	-0.19	-0.41	-0.03	-0.25	0.26	-0.21
PF3D7_0824800	PF08_0028	conserved Plasmodium membrane protein, unknown function	0.23	0.02	0.9	-0.13	0.13	0.25	0.17	0.5	0.25	0.02	0.16	-0.22	-0.36	0.37	0.1	0.22	0.01
PF3D7_1225600	PFL1235c	conserved Plasmodium protein, unknown function	0.23	-0.27	1.02	-0.63	0.43	-0.39	0.3	0.55	0.33	0.31	-0.19	-0.12	-0.12	0.39	0.03	0.19	-0.13
PF3D7_1301500	MAL13P1.59	Plasmodium exported protein (PHISTa), unknown function	0.23	-0.55	-0.17	-0.2	-0.28	-0.52	-1.04	-1.2	-0.67	-1.46	-0.4	-0.9	-1.64	-0.19	-0.76	0.14	-0.65
PF3D7_1342200	PF13_0230	conserved Plasmodium membrane protein, unknown function	0.23	0.3	-0.12	-0.32	-0.43	0.09	0.6	0.78	0.43	0.01	-0.08	-0.37	-0.24	0.59	-0.39	0.12	-0.33
PF3D7_0528800	PFE1435c	nucleolar preribosomal GTPase, putative	0.23	-0.78	1.36	-1.04	0.45	-0.69	0.34	0.3	0.27	0.27	-0.05	-0.32	-0.13	0.23	-0.41	0.06	-0.37
PF3D7_0819200	PF08_0052	perforin like protein 5 (PPLP5)	0.23	-0.03	0.52	-0.32	0.03	-0.14	-0.4	-0.06	-0.2	-0.16	-0.44	-0.64	-0.66	0.21	-0.24	0.01	-0.42
PF3D7_1432600	PF14_0308	conserved Plasmodium protein, unknown function	0.23	0.11	0.79	-0.09	-0.18	0.33	0.05	0.46	0.11	-0.26	0.07	-0.44	-0.47	0.46	-0.1	-0.03	-0.1
PF3D7_0515000	PFE0750c	RNA binding protein, putative	0.23	-0.1	0.08	-0.12	0.49	0.13	0.39	0.23	0.37	0.27	-0.12	0.09	0.04	-0.31	0.14	-0.06	0.11
PF3D7_0525500	PFE1270c	conserved Plasmodium protein, unknown function	0.23	-0.14	0.83	-0.6	0.35	-0.41	0.02	0.03	0.1	0	-0.11	-0.45	-0.29	0.17	-0.48	-0.08	-0.41
PF3D7_0727100	MAL7P1.149	conserved Plasmodium protein, unknown function	0.23	0.54	-0.06	0.59	0.01	0.7	0.3	-0.03	0.28	0.02	0.22	0.17	0.12	0	0.42	-0.12	0.36
PF3D7_0912000	PFI0585c	conserved Plasmodium protein, unknown function	0.23	0.52	0.43	0.17	0.02	0.46	0.27	0.22	0.36	-0.16	0.28	-0.79	-0.92	0.34	0.36	-0.12	-0.01
PFC10_API0026:tRNA		apicoplast tRNA	0.23	2.12	0	1.84	0.6	1.43	0.39	-0.65	0.23	0.13	0.15	0.02	-0.75	-0.42	0.77	-0.12	0.46
PF3D7_1138800	PF11_0400	conserved Plasmodium protein, unknown function	0.23	-0.51	0.67	-0.34	-0.07	-0.24	0.15	0.66	0.14	0.06	-0.27	-0.23	-0.31	0.21	-0.34	-0.14	-0.16
PF3D7_1200800	PFL0040c	serine/threonine protein kinase, FIKK family (FIKK12)	0.23	-0.76	0.42	-0.75	0.64	-0.92	0.12	-0.74	-0.26	-0.47	-0.46	-0.33	-0.44	-0.59	-0.65	-0.17	-0.35
PF3D7_1427900	PF14_0257	conserved protein, unknown function	0.23	0.5	-1	-0.03	-0.74	0.7	0.29	0.65	0.56	0.63	0.57	-0.47	-0.1	0.49	0.48	-0.27	-0.01
PF3D7_0425500	PFD1220c	stevor	0.23	0.02	0	-0.28	0.13	-0.64	-0.47	0	0.1	-0.84	-0.14	-0.77	-0.89	0.15	-0.61	-0.32	-1.07
PF3D7_0937100	PFI1795c	Plasmodium exported protein, unknown function	0.23	2.15	0	1.3	1.36	1.84	1.31	1.83	0.16	-0.31	0.44	-0.26	0.27	1.02	0.09	-0.34	-0.26
PF3D7_1144300	PF11_0455a	conserved Plasmodium protein, unknown function	0.23	0.88	0.74	0.45	0.74	1.4	1.15	0.69	1.19	0.11	1.18	0.26	0.03	0.37	0.89	-0.34	0.79
PF3D7_1121700	PF11_0225	protein GCN20 (GCN20)	0.23	-0.52	0.33	-0.38	-0.04	-0.14	0.14	-0.26	0.01	-0.48	-0.12	-0.04	-0.12	-0.01	-0.06	-0.35	0.24
PF3D7_0320500	PFC0910w	conserved Plasmodium protein, unknown function	0.23	0.76	-1.39	1.11	0.4	0.91	-0.16	-1.67	-0.06	-0.45	0.21	0.74	-0.12	-1.42	0.55	-0.4	0.53
PF3D7_0814300	MAL8P1.92	ATPase, putative	0.23	-0.46	1.18	-0.68	0.55	-0.5	0.14	-0.2	-0.22	-0.76	-0.44	-0.61	-0.61	-0.42	-0.46	-0.4	-0.4
PF3D7_0921700	PFI1065c	conserved Plasmodium protein, unknown function	0.23	1.2	-0.98	0.98	-0.09	1.13	-0.13	-0.79	0.02	-0.46	0.34	-0.12	-0.84	-0.67	0.85	-0.41	0.44
PF3D7_1237000	PFL1790w	ubiquitin-activating enzyme, putative (Uba2)	0.23	0.47	-0.49	0.56	0.37	0.67	0.36	-0.28	0.57	0.16	0.41	0.11	-0.25	-0.6	0.51	-0.45	0.31
PF3D7_1454200	PF14_0515	conserved Plasmodium protein, unknown function	0.23	-0.35	0.7	-0.87	0.35	-0.48	0.63	-0.12	0.28	-0.32	0.05	-0.15	-0.25	-0.11	-0.69	-0.45	-0.33
PF3D7_0408400	PFD0415c	conserved Plasmodium protein, unknown function	0.23	0.5	-0.31	0.25	-0.3	0.4	0.75	0.62	0.66	0.53	0.24	0.41	0.25	0.47	0.52	-0.5	0.37
PF3D7_1108900	PF11_0101	conserved Plasmodium protein, unknown function	0.23	-0.14	0.73	-0.23	0.33	0.02	0.62	-0.15	-0.01	-0.53	-0.04	-0.34	-0.2	-0.08	-0.77	-0.69	-0.4
PF3D7_0732500	MAL7P1.185	rifin (RIF)	0.23	0.7	0	0.77	0.74	0.67	0.22	0	0.3	0.52	0.17	0.09	0.19	-0.34	0.33	-0.72	0.29
PF3D7_1116800	PF11_0175	heat shock protein 101 (HSP101)	0.23	-1.28	0.05	-0.25	0.94	-0.24	-0.06	-2.56	-1.11	-1.67	-0.98	0.29	-0.38	-1.84	-1.05	-0.78	0.17
PF3D7_1225500	PFL1230w	small subunit rRNA processing factor, putative	0.23	0.25	0.44	-0.37	0.7	0.04	-0.07	0.11	0.77	0.35	0.52	-0.15	-0.29	-0.55	0.14	-0.95	0.11
PF3D7_0403500	PFD0165w	ubiquitin specific protease, putative	0.23	0.25	0.04	0.44	-0.29	0.4	0.1	-0.65	-0.35	-1.08	-0.24	0	-0.39	-0.59	-0.21	-1	-0.03
PF3D7_0308900	PFC0375c	splicing factor 3B subunit 1, putative (SF3B1)	0.23	-0.07	-0.09	-0.27	0.63	-0.04	0	-0.29	0.01	-0.78	-0.19	-0.49	-0.52	-1.03	-0.18	-1.16	-0.09
PF3D7_0527800		tRNA Leucine	0.23	1.7	0	1.2	1.86	1.26	0.99	0.03	1.03	0.58	0.93	0.54	0.72	-0.71	1.41	-1.17	0.69
PF3D7_1118400	PF11_0190	haloacid dehalogenase-like hydrolase, putative	0.23	0.36	-0.22	0.89	0.03	0.07	-0.46	-1.6	-0.29	-0.24	-0.25	0.39	0.06	-1.35	0.42	-1.19	0.1
PF3D7_0200700	PFB0040c	rifin (RIF)	0.23	-1.67	-0.76	-0.28	-0.34	-0.15	-0.65	-0.94	-1.01	-1.37	-0.94	-0.57	-0.98	-0.66	-1.11	-1.35	-0.83
PF3D7_0411500		tRNA Alanine	0.23	0.19	-0.68	0.19	0.94	-0.17	0.21	-1.2	0.28	-0.14	0.17	-0.41	0.14	-1.62	0.1	-1.37	-0.07
PF3D7_1462800	PF14_0598	glyceraldehyde-3-phosphate dehydrogenase (GAPDH)	0.23	0.6	-1.43	-0.82	-0.44	0.46	-0.65	-0.64	0.5	-1.16	1.1	-2.46	-1.92	-0.48	-0.32	-1.47	-0.64
PF3D7_0301200	PFC0060c	serine/threonine protein kinase, FIKK family (FIKK3)	0.23	-1.08	0.12	-0.6	0.53	-1.11	-1.07	-1.63	-0.99	-1.11	-1.17	-1.39	-1.06	-1.38	-1.07	-1.48	-0.9
PF3D7_1220600	PFL0990w	conserved Plasmodium protein, unknown function	0.23	1.52	0	0.99	0.03	1.47	0.71	-1.71	-0.33	-0.9	0.71	-0.31	-0.6	-1.68	-0.27	-1.58	-0.14
PF3D7_1426000	PF14_0240	60S ribosomal protein L21e, putative	0.23	0.41	-0.74	-0.42	0.05	0.22	-0.3	-1.59	0.22	-1.15	0.28	-1.45	-1.41	-1.31	-0.12	-1.75	-0.47
PFC10_API0025:tRNA		apicoplast tRNA	0.23	1.74	0.06	1.37	-0.75	1.02	-0.04	-0.54	-0.68	-1.28	0.18	-1.49	-2.01	0.23	-0.21	-1.96	-0.52
PF3D7_0702500	PF07_0008	Plasmodium exported protein, unknown function	0.23	-2.38	0.66	-2.15	0.85	-2.44	-1.22	-2.86	-1.2	-1.48	-1.26	-2	-1.86	-2.95	-1.81	-1.98	-1.71
PF3D7_1341100		U6 spliceosomal RNA	0.22	1.85	1	0.76	2.29	1.76	1.97	1.57	1.54	1.7	1.98	2.34	2.7	0.59	2.56	1.78	1.92
PF3D7_0702100	MAL7P1.7	Plasmodium exported protein (PHISTb), unknown function, pseudogene	0.22	-2.06	2.03	-0.41	1.55	-0.77	-1.45	-1.58	-1.93	-0.55	-2.01	0.11	-0.55	-0.46	-0.88	1.64	-0.09
PF3D7_1030400	PF10_0297	conserved Plasmodium protein, unknown function	0.22	0.51	1.16	0.67	0.83	0.31	0.47	0.34	0.19	-0.4	-0.01	-0.03	0.33	0.39	0.67	1.31	0.35
PF3D7_0511600	PFE0575c	conserved Plasmodium protein, unknown function	0.22	1.39	0.41	1.23	0.49	0.8	-1.21	-0.4	-1.32	-0.39	-0.98	-0.77	-1.04	0.37	-0.09	1.2	0.01
PF3D7_1464200	PF14_0610	zinc finger protein, putative	0.22	0.1	2.08	-0.09	1	-0.2	0.93	1.55	0.62	0.86	0.29	0.48	0.58	0.78	0.24	1.16	0.09
PF3D7_0301100	PFC0055w	Plasmodium exported protein (hyp13), unknown function	0.22	0.45	0.84	0.85	0.55	0.68	-0.8	0.17	-1.16	0.15	-1.2	-0.09	-1.08	0.86	-0.6	0.97	-0.59
PF3D7_0931100	PFI1510w	nucleolar protein Nop52, putative	0.22	-0.31	1.81	-0.55	1	-0.24	0.33	0.52	0.42	0.42	0.07	0.48	-0.13	0.27	0.13	0.95	0.39
PF3D7_0105300	PFA0260c	cyclase-associated protein, putative (CAP)	0.22	0.23	-0.22	0.69	-0.27	0.7	-0.21	0.35	-0.86	0.14	-0.84	0.3	-0.42	0.41	0.27	0.93	0.43
PF3D7_0700900	MAL8P1.212	RESA-like protein, pseudogene	0.22	0.4	0.52	0.81	0.57	0.73	-0.02	0.58	-0.24	-0.13	-0.3	-0.09	-0.14	0.55	0.17	0.91	-0.08
PF3D7_0308100	PFC0345w	conserved Plasmodium protein, unknown function	0.22	0.41	0.26	1.27	-0.16	0.83	-1.4	-0.21	-1.26	-0.23	-0.77	0.18	-0.28	0.28	0.3	0.87	0.11
PF3D7_1021800	PF10_0212a	conserved Plasmodium protein, unknown function	0.22	0.8	-0.17	0.95	-0.09	0.8	-0.24	0.36	0.18	0.53	-0.18	0.47	0.22	0.58	0.61	0.87	0.63
PF3D7_1250900	PFL2445c	conserved Plasmodium protein, unknown function	0.22	0.74	0.75	0.3	0	0.4	0.07	0.01	0.04	0.24	0.13	-0.07	-0.36	0.6	0.56	0.87	0.23
PF3D7_1319100	PF13_0106	conserved protein, unknown function	0.22	-0.31	1.7	-0.28	0.66	-0.3	-0.09	0.43	-0.56	0.05	-0.56	-0.11	-0.31	0.19	-0.14	0.83	-0.21
PF3D7_1455300	PF14_0527	conserved Plasmodium protein, unknown function	0.22	-0.45	0.22	1.4	0.87	0.66	-0.9	-1.27	-1.54	-0.16	-0.68	1.55	0.83	0.29	0.33	0.83	0.72
PF3D7_0709400	PF07_0038	Cg7 protein	0.22	0.85	0.13	0.78	-0.38	1	-0.13	0.6	0.25	0.43	0.37	0.17	-0.1	0.92	0.76	0.82	0.29
PF3D7_1027000	PF10_0265	conserved Plasmodium protein, unknown function	0.22	0.13	0.46	-0.01	0.1	0.21	0.62	1.24	0.47	0.83	0.13	0.79	0.5	0.87	0.23	0.82	0.13
PF3D7_0221100	PFB0951w	Plasmodium exported protein, unknown function, pseudogene	0.22	0.84	0.47	0.92	1.08	0.95	0.29	0.27	0.49	0.26	0.24	0.27	0.24	0.07	0.74	0.81	0.28
PF3D7_1136200	PF11_0373	conserved Plasmodium protein, unknown function	0.22	0.59	-0.53	1.16	-0.09	0.76	-1.67	-1.02	-2.03	-0.87	-1.41	-0.27	-0.8	-0.57	-0.11	0.74	0.22
PF3D7_0404300	PFD0207c	conserved Plasmodium protein, unknown function	0.22	1.25	0.5	0.64	0.9	1.09	0.65	0.01	0.73	0.28	0.54	0.6	0.12	-0.1	0.95	0.73	0.61
PF3D7_1002700	PF10_0031	conserved Plasmodium protein, unknown function	0.22	0.04	0.61	0.69	-0.23	0.61	-0.1	0.39	-0.21	-0.55	-0.24	0.29	-0.17	0.6	0.31	0.73	0.16
PF3D7_0929100	PFI1430w	conserved Plasmodium protein, unknown function	0.22	0.07	0.34	0.2	-0.31	0.48	0.67	0.82	0.37	0.39	0.44	0.14	0.3	0.83	0.42	0.67	0.24
PF3D7_0813600	PF08_0079	translation initiation factor SUI1, putative	0.22	0.32	1.15	-0.23	0.65	0.18	0.11	0.45	0.39	0.37	0.26	-0.24	-0.24	0.64	0.48	0.64	0.2
PF3D7_1368300	MAL13P1.345	conserved Plasmodium protein, unknown function	0.22	1.45	-0.47	0.91	0.9	1.59	0.85	-0.66	0.68	0.45	0.69	1.28	0.51	-0.43	0.54	0.45	0.64
PF3D7_1402900	PF14_0029a	conserved Plasmodium protein, unknown function	0.22	0.09	0.57	1.11	0.03	0.41	0.01	-0.13	-0.27	-0.26	-0.23	0.13	-0.19	0.18	-0.14	0.43	0.11
PF3D7_1113600	PF11_0144	Rpr2, RNAse P, putative	0.22	-0.05	1.12	-0.36	0.28	-0.12	-0.24	-0.26	-0.37	-0.28	-0.4	-0.72	-0.95	-0.07	-0.23	0.41	-0.31
PF3D7_1221900	PFL1055c	conserved Plasmodium membrane protein, unknown function	0.22	-1.5	1.95	-1.24	0.92	-1.83	-0.46	-1.11	-1.41	-1.14	-1.72	-0.99	-1.28	-0.77	-1.52	0.25	-0.77
PF3D7_1358500	PF13_0313	zinc finger protein, putative	0.22	-0.69	0.48	-0.41	0.46	-0.32	-0.16	-0.06	-0.35	-0.3	-0.41	-0.3	-0.58	-0.12	-0.28	0.24	-0.19
PF3D7_0803500	MAL8P1.144	AAA family ATPase, putative	0.22	-0.18	-0.21	0.68	0.48	0.33	-0.33	-1.12	-0.87	-0.75	-0.8	0.63	-0.02	-0.62	-0.24	0.21	0.26
PF3D7_0408500	PFD0420c	flap endonuclease 1 (FEN1)	0.22	-0.77	0.53	-0.22	0.14	-0.3	-0.59	-0.17	-0.61	-0.21	-0.7	-0.33	-0.35	-0.49	-0.48	0.19	-0.45
PF3D7_1372600	MAL13P1.495	rifin (RIF)	0.22	0.68	0	0.56	0.64	0.26	-0.03	-0.26	0.06	-0.28	0.17	-0.17	-0.3	-0.18	0.04	0	-0.04
PF3D7_0107800	PFA0390w	DNA repair exonuclease Mre11, putative	0.22	0.07	-0.02	0.03	-0.51	0.28	0.08	0.45	0.13	-0.15	0.18	-0.49	-0.39	0.63	0.22	-0.01	0.01
PF3D7_1464500	PF14_0613	conserved Plasmodium membrane protein, unknown function	0.22	0.04	-0.39	0.32	-0.72	0.32	-0.47	-0.23	-0.17	-0.37	0.06	-0.55	-0.56	-0.03	-0.09	-0.14	-0.04
PF3D7_0409800	PFD0485w	zinc finger protein, putative	0.22	-0.59	0.84	0.15	0.2	0.04	0.09	0.13	-0.37	-0.25	-0.66	0.01	-0.38	0.31	-0.32	-0.15	-0.03
PF3D7_1364300	MAL13P1.322	pre-mRNA-splicing factor ATP-dependent RNA helicase PRP16 (PRP16)	0.22	-0.19	0.35	-0.22	0.25	-0.24	-0.56	-0.55	-0.28	-0.48	-0.33	-0.48	-0.62	-0.47	-0.37	-0.19	-0.28
PF3D7_1408200	PF14_0079	transcription factor with AP2 domain(s) (ApiAP2)	0.22	-0.37	1.14	-0.74	0.44	-0.56	0.27	0.47	0.46	0.34	-0.01	-0.25	-0.2	0.16	-0.53	-0.2	-0.24
PF3D7_1455200	PF14_0526	PF3D7_1455200	0.22	0.6	-0.59	0.02	-0.59	0.62	0.06	0.26	0.3	0.2	0.18	-0.46	-0.36	0.21	0.13	-0.2	-0.28
PF3D7_1145800	PF11_0469	conserved Plasmodium protein, unknown function	0.22	-0.07	0.28	-0.57	0.24	-0.15	0.34	0.31	0.31	0.09	0.01	0.01	-0.04	-0.07	-0.38	-0.21	-0.18
PF3D7_0424800	PFD1180w	Plasmodium exported protein (PHISTb), unknown function	0.22	-1.25	1.23	-0.57	1.15	-1.1	-1.1	-1.64	-1.55	-1.04	-1.66	-0.77	-0.97	-1.4	-1.12	-0.22	-1.09
PF3D7_1142100	PF11_0433	conserved Plasmodium protein, unknown function	0.22	-0.39	0.79	-0.12	-0.08	-0.02	0.16	0.33	0.17	-0.26	-0.11	-0.25	-0.25	0.18	-0.31	-0.22	-0.12
PF3D7_0212500	PFB0560w	conserved Plasmodium protein, unknown function	0.22	0.05	0.34	0.04	-0.11	0.1	-0.18	-0.13	0.08	-0.32	0.01	-0.51	-0.47	-0.04	0.01	-0.26	-0.13
PF3D7_0319500	PFC0865w	RNA binding protein, putative	0.22	0.44	-0.06	0.06	0.69	0.32	0.65	0.12	0.76	0.38	0.39	0.46	0.13	-0.36	0.32	-0.28	0.37
PF3D7_1208500	PFL0425c	conserved Plasmodium protein, unknown function	0.22	-0.19	0.37	-0.1	-0.17	-0.01	0.62	0.63	0.16	0.04	0	-0.05	0.06	0.64	-0.43	-0.29	-0.25
PF3D7_0823300	PF08_0034	histone acetyltransferase GCN5 (GCN5)	0.22	-0.08	-0.11	-0.21	0.03	0.04	0.11	-0.28	-0.04	-0.5	-0.1	-0.48	-0.57	-0.3	-0.06	-0.39	-0.07
PF3D7_1308400	MAL13P1.39	conserved Plasmodium protein, unknown function	0.22	0.23	-0.23	0.36	-0.61	0.24	-0.48	-0.5	-0.17	-0.69	-0.01	-0.66	-0.81	-0.16	-0.12	-0.41	-0.19
PF3D7_0624600	PFF1185w	SNF2 helicase, putative (ISWI)	0.22	-0.09	-0.01	0.08	-0.17	0.07	-0.24	-0.4	-0.14	-0.35	-0.25	-0.35	-0.36	-0.19	-0.21	-0.42	-0.23
PF3D7_1340300	PF13_0219	nucleolar complex protein 2, putative	0.22	-0.43	0.94	-0.71	0.54	-0.46	0.18	-0.26	0.45	-0.15	-0.05	-0.44	-0.39	0.03	-0.46	-0.44	-0.26
PF3D7_1437900	PF14_0359	HSP40, subfamily A, putative	0.22	-0.53	0.06	-1.16	-0.3	-0.41	0.02	0.72	0.13	-0.08	-0.24	-0.67	-0.59	0	-0.32	-0.44	-0.68
PF3D7_0407400	PFD0365c	conserved Plasmodium protein, unknown function	0.22	-0.27	1.04	-0.39	0.12	0.16	0.7	1.48	0.53	0.61	0.01	-0.3	-0.1	0.93	-0.4	-0.51	-0.21
PF3D7_1002300	PF10_0027	conserved Plasmodium protein, unknown function	0.22	0.1	1.1	-0.51	-0.01	-0.13	0.28	0.06	-0.4	-0.66	-0.51	-1.06	-0.98	0.19	-0.55	-0.55	-0.48
PF3D7_0729300	PF07_0121	60S ribosomal subunit export protein, putative	0.22	-0.76	0.75	-1.06	0.09	-0.85	0.17	0.06	0.06	-0.36	-0.25	-0.7	-0.5	-0.05	-0.61	-0.6	-0.57
PF3D7_1200900	PFL0045c	Plasmodium exported protein (PHISTc), unknown function	0.22	-0.24	0.42	-0.09	0.34	-0.15	0.08	-0.93	-0.25	-1.18	-0.07	-0.36	-0.7	-1.05	-0.6	-0.76	-0.43
PF3D7_0614500	PFF0700c	60S ribosomal protein L19, putative	0.22	-0.84	0.17	-1.2	-0.68	-0.38	-0.58	-0.22	-0.41	-0.78	-0.45	-1.87	-1.52	-0.21	-0.64	-0.79	-1.15
PF3D7_0402100	PFD0095c	Plasmodium exported protein (PHISTb), unknown function	0.22	-1.62	1.49	0.15	1.01	-0.2	-0.64	-2.55	-1.94	-1.51	-1.38	0.62	-0.32	-0.51	-0.98	-0.81	0.47
PF3D7_0728000	PF07_0117	eukaryotic translation initiation factor 2 alpha subunit, putative	0.22	0.12	-0.24	-0.49	-0.1	0	-0.02	-0.93	0.07	-0.58	-0.1	-1.17	-0.9	-0.79	0.07	-1.23	-0.21
PF3D7_1236100	PFL1745c	clustered-asparagine-rich protein	0.22	-0.33	-0.03	-0.25	0.12	-0.1	0.29	-0.39	0.07	-0.35	0.1	-0.9	-0.62	-0.53	-0.03	-1.41	-0.37
PF3D7_1331800	PF13_0171	60S ribosomal protein L23, putative	0.22	0.45	-1.46	-0.25	0.62	0.58	0.97	-1.2	0.67	-0.3	0.61	-0.35	-0.16	-1.56	0.38	-1.44	-0.13
PF3D7_1035800	PF10_0350	probable protein, unknown function (M712)	0.22	-1.53	-0.41	-1.74	-0.09	-2.12	-1.86	-2.65	-1.56	-2.07	-1.55	-1.99	-1.99	-1.9	-1.78	-1.51	-1.37
PF3D7_1033400	PF10_0325	haloacid dehalogenase-like hydrolase, putative	0.22	-0.28	-0.56	-1.23	-0.03	-0.41	-0.3	-1.2	0.12	-0.98	0.18	-1.98	-1.94	-0.95	-0.41	-1.64	-0.77
PF3D7_1370100		tRNA Cysteine	0.22	0.34	0	-1.17	1.79	0.55	1.39	-0.65	0.35	0.75	-0.33	-1.21	-1.32	-3.42	-0.54	-3.24	-0.8
PF3D7_0914100	PFI0690c	conserved Plasmodium protein, unknown function	0.21	0.58	0.7	1.24	0.81	0.78	-0.3	0.65	0.2	1.56	0.11	1.85	1.31	1.07	0.97	2.13	0.98
PF3D7_1035200	PF10_0343	S-antigen	0.21	0.75	-0.65	0.89	-0.34	0.86	-1.2	-0.44	-1.67	-0.59	-1.49	-0.61	-0.7	0.25	0.42	1.83	0.47
PF3D7_0213000	PFB0590w	conserved Plasmodium protein, unknown function	0.21	1.4	0.28	1.06	-0.07	0.8	0.3	0.94	0.25	0.04	0.25	0.36	0.15	0.89	1.03	1.15	0.4
PF3D7_0718500	MAL7P1.94	prefoldin subunit 3, putative	0.21	0.96	0.69	0.24	0.54	0.51	1.47	1.63	1.1	1.38	0.51	0.64	0.35	1.42	0.61	1.14	0.49
PF3D7_1430400	PF14_0283	conserved Plasmodium protein, unknown function	0.21	0.07	0.91	-0.34	0.43	0.01	0.1	-0.12	0.21	0.76	0.41	1.26	0.5	0.1	0.94	0.93	0.19
PF3D7_1001100	PF10_0014	PF3D7_1001100	0.21	-2.39	1.66	-1.51	0.52	-2.35	-2.05	-2.82	-2.46	-1.87	-2.59	-1.41	-1.59	-2.14	-1.8	0.89	-1.61
PF3D7_0707200	MAL7P1.207	conserved Plasmodium protein, unknown function	0.21	0.47	-0.09	0.78	-0.49	0.6	-0.45	-0.12	-0.14	-0.13	-0.07	-0.06	-0.18	0.27	0.42	0.66	0.11
PF3D7_0215500	PFB0705w	conserved Plasmodium protein, unknown function	0.21	0.02	1.18	0.18	0.47	-0.12	-0.04	0.42	0.52	0.8	0.02	0.37	0.22	0.67	0.41	0.63	0.27
PF3D7_0323500	PFC1050w	survival of motor neuron (SMN)-like protein	0.21	-0.38	0.09	-0.06	0.04	-0.41	-0.16	-0.14	-0.33	0.04	-0.47	-0.16	-0.09	0.08	-0.25	0.57	0.08
PF3D7_1123800	PF11_0249	conserved Plasmodium protein, unknown function	0.21	0.63	0	0.67	-0.27	0.96	-0.26	-0.08	-0.12	-0.31	0.12	-0.14	-0.43	0.36	0.53	0.56	0.39
PF3D7_0801700	MAL8P1.157	sentrin-specific protease 2, putative (SENP2)	0.21	0.22	0.2	-0.17	0.11	0.19	0.33	0.9	0.47	0.43	0.23	0	-0.09	0.63	0.07	0.51	0.12
PF3D7_0830300	PF08_0005	sporozoite invasion-associated protein 2 (SIAP-2)	0.21	-0.61	0.59	0.11	0.35	0.05	-0.02	0.2	-0.06	0.12	-0.53	0.01	-0.25	0.14	-0.07	0.51	0.05
PF3D7_0807800	PF08_0109	proteasome subunit alpha type 5, putative	0.21	0.07	0	0.16	-0.21	0.23	0.09	0.14	-0.06	0.25	-0.01	0.08	0	0.2	0.32	0.35	0.15
PF3D7_0100900	PFA0045c	rifin (RIF)	0.21	-3.21	1.87	-0.84	1.57	-1.59	-2.25	-1.54	-1.85	-0.29	-2.32	-0.07	-0.58	-0.84	-1.26	0.29	0.24
PF3D7_1312300	PF13_0068	mitochondrial ribosomal protein S35 precursor, putative	0.21	1.17	-0.16	0.27	0.53	0.51	1.74	0.88	1.08	1.42	0.53	0.42	0.55	-0.38	0.81	0.29	0.77
PF3D7_0937800	PFI1830c	erythrocyte membrane protein 1, PfEMP1 (VAR)	0.21	-0.08	0.26	0.29	0.33	0.18	-0.59	-0.32	-0.56	-0.51	-0.48	-0.57	-0.64	-0.12	-0.29	0.21	-0.14
PF3D7_1122800	PF11_0239	calcium-dependent protein kinase 6 (CDPK6)	0.21	-0.07	0.78	0	0.45	0.1	0.28	0.11	0.39	0.53	0.11	0.87	0.41	0.1	0.19	0.19	0.58
PF3D7_1223300	PFL1120c	DNA gyrase subunit A (GyrA)	0.21	0.24	-0.11	0.25	-0.55	0.34	-0.28	-0.29	-0.21	-0.96	-0.17	-0.77	-0.97	-0.12	0.22	0.19	0.25
PF3D7_1110300	PF11_0109	conserved Plasmodium protein, unknown function	0.21	-0.17	0.39	-0.15	-0.1	-0.23	0.43	0.64	0.6	0.12	0.29	-0.55	-0.11	0.12	0.1	0.09	-0.03
PF3D7_1038100	PF10_0373	GDP dissociation inhibitor domain containing protein	0.21	-0.33	0.71	-0.29	-0.03	-0.14	0.14	0.78	0.26	-0.01	-0.03	-0.51	-0.3	0.25	-0.24	-0.01	-0.21
PF3D7_0705200	PF07_0022	conserved Plasmodium protein, unknown function	0.21	-0.23	-0.03	-0.07	-0.23	-0.15	-0.14	-0.02	-0.52	-0.89	-0.5	-0.53	-0.66	-0.2	-0.52	-0.09	-0.44
PF3D7_0220200	PFB0921c	Plasmodium exported protein, unknown function	0.21	-0.63	-0.05	-0.67	-0.28	-0.52	-0.78	-0.97	-0.03	-0.89	0.02	-1.49	-1.93	0.11	-0.37	-0.1	-0.67
PF3D7_1306300	MAL13P1.31	SAM dependent methyltransferase, putative	0.21	0.49	0.2	0.32	0.19	0.58	0.65	0.14	0.14	-0.35	0.13	-0.32	-0.41	0.11	0.27	-0.11	-0.04
PF3D7_0712900	MAL7P1.56	erythrocyte membrane protein 1, PfEMP1 (VAR)	0.21	0.04	0.73	-0.2	0.73	-0.19	-0.14	-0.18	0.61	0.88	0.35	0.31	0.25	-0.41	0.14	-0.13	-0.02
PF3D7_0621700	PFF1045w	conserved Plasmodium protein, unknown function	0.21	-0.16	-0.29	-0.47	-0.24	-0.09	0.65	0.42	0.3	0.26	0.02	0.01	0.23	0.26	-0.24	-0.19	-0.29
PF3D7_1339300	PF13_0215	conserved Plasmodium protein, unknown function	0.21	0.13	0.61	0.14	0.09	0.05	0.25	-0.19	0.12	-0.58	-0.1	-0.54	-0.57	0.22	-0.27	-0.19	-0.28
PF3D7_0704900	MAL7P1.20	peptide chain release factor, putative	0.21	0.71	0	0.45	-0.54	1.93	1.04	0	0.14	-0.15	0.97	1.68	0.54	-0.32	0.15	-0.2	0.58
PF3D7_1013200	PF10_0129	conserved Plasmodium protein, unknown function	0.21	0.12	-0.91	0.19	-0.48	0.24	-0.28	-0.12	0.08	-0.5	0.04	-0.38	-0.58	-0.34	-0.15	-0.21	-0.18
PF3D7_0424300	PFD1155w	erythrocyte binding antigen-165, pseudogene (EBA165)	0.21	0.05	-0.67	1.01	1.29	0.65	-0.52	-2.04	-1.49	-0.91	-1.05	0.59	0.22	-0.94	-0.07	-0.24	0.75
PF3D7_1240100	PFL1945c	early transcribed membrane protein 12 (ETRAMP12)	0.21	-0.14	-0.46	0.78	1.87	0.49	-0.37	-3.16	-1.1	-0.66	-0.92	1.23	0.32	-2.12	0.02	-0.26	1.39
PF3D7_0937600	PFI1820w	erythrocyte membrane protein 1, PfEMP1 (VAR)	0.21	0.22	1.38	0.64	1.19	0.26	-0.2	-0.98	-0.21	-0.27	-0.41	-0.25	-0.35	-0.98	0.08	-0.3	-0.07
PF3D7_0903500	PFI0170w	conserved Plasmodium protein, unknown function	0.21	-0.78	0.46	-0.18	0.32	-0.19	-0.37	-0.28	-0.23	-0.55	-0.49	-0.5	-0.6	-0.48	-0.55	-0.35	-0.4
PF3D7_0910500	PFI0510c	DNA repair protein REV1, putative	0.21	0.01	0.4	0.52	-0.12	0.44	-0.13	-0.59	-0.5	-1.01	-0.52	-0.1	-0.57	-0.18	-0.41	-0.36	0.05
PF3D7_1221500	PFL1035w	conserved Plasmodium protein, unknown function	0.21	-0.07	-0.25	-0.46	-0.71	0.3	0.02	0.72	0.27	-0.26	0.05	-0.77	-0.83	0.25	-0.36	-0.37	-0.39
PF3D7_1232100	PFL1545c	60 kDa chaperonin (CPN60)	0.21	0.46	-1.33	0.1	-0.54	0.59	0.32	-0.71	0.27	-0.57	0.45	-0.55	-0.82	-0.25	0.23	-0.4	0.11
PF3D7_0102100	PFA0105w	stevor, pseudogene	0.21	0.65	0	0.53	0.35	0.23	0.11	0	-0.01	-0.22	0.12	-0.21	-0.22	-1.18	0.2	-0.43	-0.26
PF3D7_0313800	PFC0575w	conserved Plasmodium protein, unknown function	0.21	0.32	0.05	0.46	-0.69	0.59	0.06	0.15	-0.07	-0.65	0.04	-0.27	-0.64	0.63	0.27	-0.43	0.02
PF3D7_0530600	PFE1530c	XAP-5 DNA binding protein, putative	0.21	-0.03	-0.36	-0.21	-0.12	0.14	0.29	-0.06	0.35	0.27	0.04	-0.46	-0.19	-0.33	-0.15	-0.48	-0.13
PF3D7_1343000	MAL13P1.214	phosphoethanolamine N-methyltransferase (PMT)	0.21	0.38	-1.07	0.99	-1.13	0.24	-1.6	-1.36	-0.26	-1.11	1.48	-2.33	-1.89	0.06	0.61	-0.59	0.35
PF3D7_1434500	PF14_0326	dynein-related AAA-type ATPase, putative	0.21	-0.31	0.54	-0.72	0.06	-0.77	-0.05	-0.34	0.36	-0.22	0.01	-0.57	-0.34	-0.15	-0.54	-0.63	-0.36
PF3D7_0621300	PFF1030w	mRNA binding Pumilio-homology domain protein, putative	0.21	-0.85	0.79	-1.46	0.21	-1.17	-0.14	-0.16	-0.23	-0.65	-0.51	-0.81	-0.79	-0.36	-1	-0.72	-0.78
PF3D7_0702800		tRNA Tyrosine	0.21	0.86	-0.51	0.92	1.42	0.61	0.67	-0.75	0.75	0.2	0.24	0.26	-0.04	-1.14	0.38	-0.9	0.2
PFC10_API0058:tRNA		apicoplast tRNA	0.21	2.22	0	1.4	0.55	1.39	0.48	-0.62	-0.33	-0.34	0.34	-0.42	-0.42	-0.14	0.26	-0.9	-0.39
PF3D7_0505900	PFE0290c	conserved Plasmodium protein, unknown function	0.21	0.81	-1.35	-0.22	-0.13	0.56	1.24	-0.36	0.94	0.01	0.65	0.44	-0.43	-1.03	-0.19	-0.93	0.41
PF3D7_1342000	PF13_0228	40S ribosomal protein S6, putative	0.21	-0.13	0.15	-0.74	-0.21	-0.18	-0.2	-0.41	0	-0.95	-0.31	-1.71	-1.39	-0.12	-0.4	-0.95	-0.83
PF3D7_0902000	PFI0095c	serine/threonine protein kinase, FIKK family (FIKK9.1)	0.21	-0.16	0.03	-0.81	0.25	-0.68	-0.93	-2.09	-0.28	-1.5	0.11	-1.71	-1.95	-1.33	-0.51	-1.1	-0.71
PF3D7_1468100	PF14_0649	conserved Plasmodium protein, unknown function	0.21	-0.19	-0.58	0.05	-0.62	-0.17	-0.72	-0.62	-0.37	-0.83	-0.43	-1.09	-0.93	-0.84	-0.68	-1.12	-0.59
PF3D7_0306800	PFC0285c	T-complex protein beta subunit, putative	0.21	0.21	-0.78	-0.94	0.06	-0.31	0.44	-0.7	0.25	-0.59	0.12	-0.98	-0.83	-0.87	-0.28	-1.25	-0.44
PF3D7_1413800	PF14_0136	diphthamide synthesis protein, putative	0.21	-0.47	-0.36	-0.47	0.8	-0.74	0.03	-1.78	-0.4	-1.18	-0.56	-0.39	-0.5	-1.99	-0.91	-1.3	-0.41
PF3D7_0621900	PFF1055c	conserved Plasmodium protein, unknown function	0.21	-0.04	-0.82	-0.4	0.22	-0.04	-0.09	-0.73	-0.17	-0.73	-0.04	-0.86	-0.9	-1.45	-0.13	-1.31	-0.37
PF3D7_1324900	PF13_0141	L-lactate dehydrogenase (LDH)	0.21	-0.37	-1.64	-1.29	-0.96	-0.29	-1.09	-1.13	-0.32	-1.55	0.58	-2.7	-2.26	-1.22	-0.67	-2.1	-1.19
PF3D7_0516900	PFE0845c	60S ribosomal protein L8, putative	0.21	-0.27	-0.38	-1.14	-0.14	-0.19	-0.52	-1.05	-0.2	-0.91	-0.27	-1.6	-1.53	-0.78	-0.1	-2.18	-0.82
PF3D7_0832200	MAL7P1.225	PF3D7_0832200	0.21	-2.61	-1.86	-3.46	-0.03	-3.38	-1.66	-3.13	-0.95	-2.1	-1.24	-3.69	-4.07	-2.38	-2.92	-3.2	-2.53
PF3D7_1102800	PF11_0040	early transcribed membrane protein 11.2 (ETRAMP11.2)	0.2	-2.4	1.91	0.25	2.38	-0.72	-1.44	-2.47	-2.05	-0.1	-1.44	0.74	-0.06	-0.24	-0.11	3.47	1.91
PF3D7_0903600.1	PFI0175w	conserved Plasmodium protein, unknown function	0.2	-0.76	-0.16	0.2	0.36	-0.03	-0.6	-0.3	-0.61	0.01	-0.83	0.46	0.01	0.28	-0.29	1.17	0.25
PF3D7_0405200	PFD0255w	ag-1 blood stage membrane protein homologue (PfMAg-1)	0.2	0.43	-0.07	0.85	0.02	0.63	-0.12	0.19	-0.32	0.3	-0.39	0.53	0.19	0.37	0.65	1.16	0.49
PF3D7_0932100	PFI1560c	protein MAM3, putative	0.2	0.34	0.29	1.02	0.01	0.78	-0.8	-0.08	-1.05	-0.27	-0.78	0.19	-0.18	0.54	0.23	1.07	0.47
PF3D7_1417300	PF14_0171	cysteine protease ATG4, putative (ATG4)	0.2	0.36	0.17	1.01	0.19	0.64	-0.64	0.21	-0.51	-0.25	-0.38	-0.35	-0.27	0.14	0.23	1.01	0.21
PF3D7_1204500	PFL0225c	conserved Plasmodium protein, unknown function	0.2	-1.18	0.7	-0.22	0.97	-0.41	-0.47	-1.61	-1.12	-0.78	-1.22	1.09	-0.14	-1.1	-0.45	0.99	0.66
PF3D7_0402700	PFD0135c	rifin, pseudogene (RIF)	0.2	0	0	-0.09	-1.33	-0.08	0.31	0	0.01	-0.18	0.07	0.41	-0.02	0	-0.67	0.85	0.44
PF3D7_0901600	PFI0080w	stevor	0.2	0.97	0.76	0.8	0.64	0.4	0.26	0.57	0.12	-0.36	0.13	-0.62	-0.14	0.18	0.26	0.85	-0.03
PF3D7_0600700	PFF0035c	rifin (RIF)	0.2	0.45	0	0.44	0.2	0.18	0.25	0	0.17	0.32	0.1	0.62	0.2	0.87	0.47	0.83	0.46
PF3D7_1028700	PF10_0281	merozoite TRAP-like protein (MTRAP)	0.2	-0.54	-0.29	0.96	0.45	0.4	-0.49	-0.65	-1.04	0.03	-0.83	0.44	0.22	0.16	-0.14	0.83	0.32
PF3D7_0101600	PFA0080c	rifin (RIF)	0.2	0.26	0.49	0.46	0.93	0.45	-0.05	0.11	0.04	0.15	-0.26	0.18	0.19	0.01	0.18	0.82	0.19
PF3D7_0933200	PFI1610c	calcyclin binding protein, putative	0.2	0.96	-0.44	0.33	0.41	0.83	0.94	0.17	1.27	0.93	0.61	0.98	0.65	-0.1	1.03	0.69	0.82
PF3D7_1132900	PF11_0339	glycine cleavage H protein (GCVH)	0.2	0.47	0.51	-0.01	0.05	0.19	0.07	0.05	0.07	-0.26	0.06	-0.25	-0.75	0.69	0.49	0.67	0.22
PF3D7_1449400	PF14_0470	DNA replication related protein, putative	0.2	0.27	0.13	0.21	-0.15	0.4	-0.04	0.22	0.22	0.02	-0.09	-0.2	-0.21	0.12	0.25	0.6	0.22
PF3D7_0210200	PFB0460c	conserved Plasmodium protein, unknown function	0.2	0.25	0.1	0.28	-0.41	0.59	0.08	0.7	0.35	0.47	0.19	-0.16	0	0.73	0.18	0.5	0.06
PF3D7_0720800	MAL7P1.110	Ham1-like protein, putative	0.2	1.1	0	0.63	0.48	1	0.59	0.54	0.69	0.35	0.34	0.12	-0.12	0.39	0.81	0.49	0.41
PF3D7_1457900	PF14_0552	conserved Plasmodium protein, unknown function	0.2	0.28	0.6	0.65	-0.25	0.53	-0.21	0.41	-0.33	-0.32	-0.25	-0.4	-0.51	0.47	0.13	0.41	0.04
PF3D7_0626900	PFF1305w	mitochondrial ribosomal protein L46 precursor, putative	0.2	0.52	0.02	0.42	0.19	0.45	0.45	0.52	0.47	0.67	0.3	0.33	0.16	0.36	0.47	0.4	0.25
PF3D7_1112300	PF11_0129	conserved Plasmodium protein, unknown function	0.2	0.48	0.16	0.12	-0.4	0.3	0.63	0.86	0.05	-0.25	-0.01	-0.44	-0.44	0.6	0.25	0.4	-0.1
PF3D7_1200100	PFL0005w	erythrocyte membrane protein 1, PfEMP1 (VAR)	0.2	-0.17	0.09	0.26	0.26	0	-0.37	0.57	0.12	0.08	0	-0.01	0.01	-0.07	0.14	0.4	0.12
PF3D7_1040800	PF10_0401	rifin (RIF)	0.2	0.54	0.06	0.59	0.81	0.71	0.42	0.12	0.41	0.07	0.16	-0.23	-0.2	-0.06	0.29	0.36	0.03
PF3D7_1250600	PFL2430c	eukaryotic translation initiation factor 2b, subunit 2, putative	0.2	-0.2	1.4	-0.39	0.33	-0.2	0.2	1.07	0.4	0.75	0.02	0.02	0.4	0.74	-0.27	0.35	-0.24
PF3D7_1112600	PF11_0131	DNA helicase, putative	0.2	0.55	0.31	0.52	0.19	0.69	0.87	0.78	0.24	0.21	0.22	0.48	0.47	0.37	0.1	0.29	0.24
PF3D7_0603200	PFF0155w	mitochondrial chaperone BCS1, putative	0.2	0.05	-0.26	-0.16	-0.42	0.04	-0.44	-0.08	-0.18	-0.52	-0.33	-0.54	-0.73	0.21	-0.09	0.25	-0.39
PF3D7_1208300	PFL0415w	mitochondrial ACP precursor, putative	0.2	-0.01	-0.68	-0.29	-0.6	0.1	0.55	0.15	0.17	-0.71	0.02	-0.79	-1.22	0.38	0.04	0.22	-0.24
PF3D7_1309600	PF13_0052	ribosomal RNA methyltransferase, putative	0.2	0.84	0.09	0.32	1.04	0.52	1.79	-0.04	1.03	0.93	0.69	0.85	0.58	-0.51	0.87	0.19	0.69
PF3D7_1316100	PF13_0089	inositol polyphosphate kinase, putative (IPK2)	0.2	0.38	0.49	0.48	-0.15	0.65	0.45	0.42	0.47	0.42	0.43	-0.11	0.09	0.4	0.2	0.16	0.29
PF3D7_1443800	PF14_0416	zinc finger protein, putative	0.2	0.33	0.61	0.05	-0.19	0.44	0.19	0.26	0.17	0.05	0.01	-0.1	-0.34	0.42	0.09	0.14	0.05
PF3D7_1323800	PF13_0135	vacuolar protein sorting 52 homologue	0.2	-0.13	1.05	0.08	0.18	0.19	-0.02	0.38	-0.11	-0.08	-0.19	-0.24	-0.28	0.08	-0.25	0.13	-0.2
PF3D7_0705000	PF07_0020	methyltransferase, putative	0.2	0.05	0.93	-0.33	0.5	-0.06	-0.14	-0.06	-0.2	-0.53	-0.37	-0.57	-0.65	-0.02	-0.18	0.11	-0.31
PF3D7_1224600	PFL1185c	cytochrome c heme lyase, putative	0.2	-0.6	0.22	-0.7	0.29	-0.69	-0.2	-0.35	-0.35	-0.46	-0.45	-0.27	-0.59	-0.37	-0.33	0.05	-0.49
PF3D7_0322700	PFC1015c	conserved Plasmodium protein, unknown function	0.2	0.18	0.86	0	0.03	0.21	0.02	0.28	0.3	0.03	0.19	-0.6	-0.25	0.43	-0.06	-0.04	-0.29
PF3D7_0420400	PFD0990w	ribosome recycling factor, putative	0.2	-0.15	0.3	-0.09	0.2	0.02	0.13	0.23	0.1	-1.08	-0.09	-1.14	-0.25	-0.22	0.1	-0.08	-0.07
PF3D7_0906800	PFI0330c	probable protein, unknown function	0.2	-0.2	0.75	-0.32	0.02	-0.27	0.37	0.24	0.1	-0.09	0.04	-0.43	-0.08	0.17	-0.16	-0.09	-0.29
PF3D7_0829200	PF08_0006	prohibitin, putative	0.2	0.22	-0.4	-0.73	0.09	-0.19	0.67	0.08	0.69	0.37	0.4	-0.07	-0.25	0.21	0.2	-0.12	-0.09
PF3D7_0920700	PFI1015w	conserved Plasmodium protein, unknown function	0.2	-0.08	-0.33	0.84	0.18	0.36	0.2	-0.78	-0.56	-0.45	-0.53	0.48	0.18	-0.62	-0.21	-0.15	0.26
PF3D7_0220100	PFB0920w	DnaJ protein, putative	0.2	-1.13	1.4	-1.08	0.55	-1.16	-0.07	-0.13	-0.53	-0.75	-1.1	-0.7	-0.79	-0.31	-0.93	-0.18	-0.56
PF3D7_1119800	PF11_0205	alternative splicing factor ASF-1, putative (ASF1)	0.2	0.34	0.66	0.35	0.39	0.49	0.29	-0.9	-0.18	-0.55	-0.07	0.08	-0.12	-0.35	-0.26	-0.19	0.21
PF3D7_0632200	PFF1565c	rifin (RIF)	0.2	0.7	0	0.5	0.64	0.02	0.04	0	-0.01	0.23	0.26	0.4	0.02	0	0	-0.2	0.29
PF3D7_0710900	PF07_0046	mitochondrial ribosomal protein L1 precursor, putative	0.2	0.14	0.77	-0.17	-0.14	0.11	-0.44	0.11	-0.39	-0.71	-0.55	-1.01	-1.01	-0.03	-0.4	-0.21	-0.72
PF3D7_1312400	PF13_0069	translation initiation factor IF-2, putative	0.2	0.16	0.55	0.29	-0.08	0.43	0.37	0.13	0.11	-0.24	0.21	0.18	0.15	0.18	0.03	-0.21	0.14
PF3D7_0530700	PFE1535w	conserved Plasmodium protein, unknown function	0.2	-0.4	0.47	-0.58	0.08	-0.6	0.11	0.17	-0.06	-0.06	-0.24	-0.67	-0.46	-0.03	-0.46	-0.31	-0.5
PF3D7_0305500	PFC0245c	conserved Plasmodium protein, unknown function	0.2	-0.31	0	-0.04	-0.28	-0.24	-0.39	-0.75	-0.26	-0.64	-0.2	-0.71	-0.61	-0.21	-0.43	-0.35	-0.35
PF3D7_0413800	PFD0675w	apicoplast ribosomal protein L10 precursor, putative	0.2	0.34	-0.18	0.84	-1.03	0.97	-0.16	-0.47	-0.16	-0.36	0.26	0.9	0.11	0.01	0.41	-0.35	0.29
PF3D7_1035900	PF10_0351	probable protein, unknown function (M566)	0.2	0.54	-0.01	0.89	0.21	1.05	-0.7	-1.78	-1.06	-0.46	-0.65	0.61	0.05	-0.35	-0.38	-0.35	0.42
PF3D7_0820100	MAL8P1.59	conserved Plasmodium protein, unknown function	0.2	0.92	-0.97	0.47	-0.04	0.81	0.15	0.1	0.98	0.12	0.86	0.06	-0.12	-0.63	0.6	-0.38	0.57
PF3D7_0218600	PFB0870w	conserved Plasmodium protein, unknown function	0.2	-0.12	-0.13	-0.52	-0.05	-0.3	-0.27	-0.2	-0.02	-0.38	-0.12	-0.98	-0.87	-0.17	-0.42	-0.43	-0.51
PF3D7_1364200	PF13_0339	conserved Plasmodium protein, unknown function	0.2	-0.5	0.5	-0.06	0.18	0.11	-0.18	-0.6	-0.46	-1	-0.52	-0.19	-0.53	-0.65	-0.38	-0.46	-0.21
PF3D7_1456200	PF14_0535	SNARE protein, putative (SYN3)	0.2	0.11	-0.49	-0.33	-0.37	-0.01	0.28	0.02	-0.03	-0.52	-0.01	-0.64	-0.61	-0.48	-0.47	-0.57	-0.47
PF3D7_0510400	PFE0515w	conserved Plasmodium protein, unknown function	0.2	-0.55	1.03	-0.68	-0.05	-0.47	-0.22	-0.43	-0.52	-1.15	-0.35	-1.15	-0.79	-0.43	-0.95	-0.6	-0.72
PF3D7_1251800	PFL2490c	conserved Plasmodium protein, unknown function	0.2	-0.1	0.76	0.07	0.09	0.27	0.61	0.44	0.27	0.16	0.27	0.36	0.19	0.35	0.14	-0.6	0.28
PF3D7_1420700	PF14_0201	surface protein, Pf113 (Pf113)	0.2	-0.91	0.39	-0.59	0.08	-0.39	-0.02	-0.19	-0.27	-0.84	-0.29	-0.37	-0.53	-0.33	-0.43	-0.62	0
PF3D7_1039700	PF10_0390	Pfmc-2TM Maurer's cleft two transmembrane protein (MC-2TM)	0.2	0.37	0	-0.1	0.26	-0.33	-0.78	-0.29	-0.02	-0.05	-0.24	-1.04	-0.54	-0.07	-0.14	-0.63	-0.77
PF3D7_0801500	PF08_0135	conserved Plasmodium protein, unknown function	0.2	-0.49	0.92	-1.08	0.23	-1.07	-0.41	-0.42	-0.38	-0.71	-0.65	-1.28	-1.08	-0.27	-0.94	-0.85	-0.81
PF3D7_1213700	PFL0665c	RNA polymerase subunit 8c, putative	0.2	-0.01	0.17	-1.11	0.23	-0.83	-0.17	-0.1	-0.24	-0.01	-0.32	-1.18	-0.83	-0.8	-0.56	-0.86	-0.79
PF3D7_0816600	PF08_0063	ClpB protein, putative (ClpB1)	0.2	0.43	-0.64	-0.39	-0.43	0.14	0.43	0.13	0.52	-0.35	0.26	-0.64	-0.47	0.22	-0.09	-0.87	-0.11
PF3D7_0700400	MAL8P1.217	stevor	0.2	0.29	0	0.34	0.04	0.17	-0.01	0	-0.19	-0.64	0	0	-0.47	0	0.41	-0.88	-0.31
PF3D7_0916100	PFI0790w	thioredoxin 3 (TRX3)	0.2	0.88	-0.83	0.81	0.56	0.97	0.84	-0.68	0.13	-0.66	0.35	0.9	0.15	-1.26	0.33	-0.89	0.35
PF3D7_0731300	MAL7P1.174	Plasmodium exported protein (PHISTb), unknown function (PfG174)	0.2	-1.8	0.42	-1.89	0.31	-1.89	-0.89	-2.2	-0.98	-1.57	-0.93	-1.63	-1.53	-1.55	-1.5	-0.91	-1.08
PF3D7_1405500	PF14_0052	COBW domain-containing protein 1, putative (CBWD1)	0.2	-0.44	0.52	-0.69	0.06	-0.51	0.26	-0.06	0	-0.48	-0.37	-0.58	-0.72	-0.56	-0.73	-0.92	-0.62
PFC10_API0006:tRNA		apicoplast tRNA	0.2	0.58	-1.81	0.56	0.15	0.33	-0.21	-1.29	-0.86	-0.89	-0.75	-0.97	-1.09	-1.91	-0.24	-0.96	-0.56
PF3D7_0406400	PFD0311w	cytosolic glyoxalase II (cGloII)	0.2	-0.14	-0.22	-0.36	-0.01	-0.23	-0.59	-1.35	-0.24	-0.43	-0.16	-0.72	-0.64	-1.18	-0.33	-1	-0.6
PF3D7_0901900	PFI0090c	probable protein, unknown function	0.2	-0.38	1.27	-0.5	0.81	-0.73	-0.84	-1.16	-0.85	-1.44	-0.72	-1.89	-1.68	-0.29	-1.14	-1.08	-1.26
PF3D7_1026800	PF10_0264	40S ribosomal protein S2B, putative	0.2	-0.69	-0.14	-1.5	-0.24	-0.9	-0.67	-0.51	-0.43	-0.89	-0.59	-1.89	-1.67	-0.63	-0.83	-1.3	-1.26
PF3D7_1341300	MAL13P1.209	60S ribosomal protein L18-2, putative	0.2	-0.28	-0.54	-1	-0.27	-0.35	-0.12	-0.67	-0.07	-0.91	-0.05	-1.49	-0.97	-0.67	-0.46	-1.52	-0.86
PF3D7_1319300	PF13_0109	N2,N2-dimethylguanosine tRNA methyltransferase, putative	0.2	-0.68	1.38	-0.9	0.34	-0.78	-0.09	-0.77	-0.26	-1.17	-0.43	-0.83	-0.94	-0.4	-0.84	-1.58	-0.71
PF3D7_1414800	PF14_0146	small nuclear ribonucleoprotein-associated protein B, putative (SNRPB)	0.2	-0.1	-0.35	-0.34	0.09	-0.03	0.03	-1.27	-0.14	-1.3	-0.02	-0.82	-1.12	-1.25	-0.12	-2.1	-0.55
PF3D7_1442300	PF14_0401	tRNA binding protein, putative	0.2	-0.14	-0.24	-0.51	0.07	-0.17	0.28	-1.4	-0.09	-1.64	0.1	-1.24	-1.12	-1.3	-0.56	-2.38	-0.32
PF3D7_0503800	PFE0185c	60S ribosomal protein L31, putative	0.2	0.14	-0.5	-0.83	-0.31	0.15	0.1	-2.16	-0.14	-1.91	0.05	-1.16	-1.82	-1.15	-0.98	-2.77	-0.57
PF3D7_0531500		just upstream of MAL5_rRNA cluster	0.2	-1.24	-2.47	-0.27	0.21	-0.5	1.5	-0.26	0.46	-1.17	1.17	-1.72	-1.18	-2.55	-0.16	-4.36	0.1
PF3D7_1314800	PF13_0084	ubiquitin-like protein, putative	0.19	0.18	1.08	0.4	0.72	0.44	0.32	1.04	0.41	0.72	-0.07	0.65	0.63	0.93	0.55	1.59	0.32
PF3D7_0805300	PF08_0118	conserved Plasmodium protein, unknown function	0.19	-0.58	0.59	0.87	0.43	0.42	-0.74	-0.05	-0.35	0.91	0.58	2.12	1.23	0.97	1.09	1.55	0.87
PF3D7_0903600	PFI0175w	PF3D7_0903600	0.19	0.13	0.57	1.1	0.85	0.59	-0.36	-0.57	-0.67	0.21	-0.71	1.46	0.71	0.84	0.41	1.47	0.94
PF3D7_1217500	PFL0845w	conserved Plasmodium protein, unknown function	0.19	0.58	1.59	0.45	1.07	0.49	0.99	1.71	1.14	1.45	0.8	0.28	0.67	1.43	0.86	1.42	0.54
PF3D7_1423500	PF14_0226	conserved Plasmodium protein, unknown function	0.19	0.22	1.14	0.47	0.28	0.35	0.26	0.95	0.22	0.72	-0.07	0.38	0.29	0.91	0.47	1.39	0.48
PF3D7_1346600	PF13_0246	conserved Plasmodium protein, unknown function	0.19	0.19	0	0.56	-0.48	0.28	0.1	1.19	-0.52	0	-0.43	-0.28	-0.48	0.67	0.22	1.17	-0.22
PF3D7_1335300	MAL13P1.176	reticulocyte binding protein 2 homologue b (RH2b)	0.19	0.11	-0.16	0.99	0.79	0.5	-0.85	-0.99	-1.47	-0.33	-1.23	0.89	0.18	-0.05	0.12	1.08	0.54
PF3D7_1331500	PF13_0169	conserved Plasmodium protein, unknown function	0.19	-0.14	0.49	0.69	0.24	0.26	-0.4	-0.11	-0.54	-0.04	-0.65	0.51	0.07	0.37	0.15	1.07	0.33
PF3D7_0405300	PFD0260c	sequestrin (LISP2)	0.19	0.27	0.73	0.57	0.68	0.43	0.05	0.62	0.17	0.38	-0.29	0.3	0.24	0.47	0.46	1.01	0.33
PF3D7_0304000	PFC0180c	inner membrane complex protein 1a, putative (IMC1a)	0.19	-0.03	0.04	0.49	0.71	0.32	-0.3	0.18	-0.23	0.44	-0.24	0.52	0.22	-0.09	0.45	0.84	0.53
PF3D7_1229800	PFL1435c	myosin D (MyoD)	0.19	0.3	-0.01	1	0.28	0.47	-0.36	-0.48	-0.43	0.02	-0.63	0.52	0.25	0.3	0.15	0.82	0.5
PF3D7_1409100	PF14_0088	aldo-keto reductase, putative	0.19	0.12	0.2	0.28	-0.12	0.29	0.12	1.29	0.34	0.73	0.02	0.26	0.24	0.62	0.15	0.82	0.14
PF3D7_1358000	MAL13P1.285	patatin-like phospholipase, putative	0.19	0.32	0.32	0.63	-0.36	0.64	0.13	0.79	0.08	0.31	-0.15	0.07	-0.14	0.69	0.39	0.69	0.17
PF3D7_0615900	PFF0770c	conserved Plasmodium protein, unknown function	0.19	0.32	0.34	0.07	0.08	0.18	0.35	0.67	0.53	0.46	0.2	-0.12	0.13	0.7	0.18	0.62	0.1
PF3D7_0810300	MAL8P1.109	protein phosphatase, putative	0.19	0.54	-1.23	1.15	0.27	0.78	0.31	-0.4	-0.18	0.55	-0.11	0.73	0.59	-0.19	0.36	0.56	0.67
PF3D7_1102700	PF11_0039	early transcribed membrane protein 11.1 (ETRAMP11.1)	0.19	-0.88	2.56	0.75	2.35	0.15	-0.35	-2.63	-1.07	-0.77	-1.1	1.2	0.24	-0.01	-0.09	0.32	1.36
PF3D7_1225000	PFL1205c	conserved Plasmodium protein, unknown function	0.19	0.4	0.21	-0.19	0.02	0.05	0.7	0.97	0.23	0.39	0.14	-0.28	-0.31	0.71	-0.32	0.25	-0.53
PF3D7_0411200	PFD0555c	conserved Plasmodium protein, unknown function	0.19	-0.22	0.25	-0.03	-0.17	0	0.37	0.61	0.36	0.22	-0.01	-0.08	0.11	0.52	-0.23	0.21	-0.12
PF3D7_1433700	PF14_0318	conserved Plasmodium protein, unknown function	0.19	0.28	-0.3	0.21	-0.74	0.19	-0.04	-0.1	0.03	-0.43	0.1	-0.75	-0.64	0.24	0.06	0.2	-0.2
PF3D7_0625800	PFF1250w	conserved Plasmodium protein, unknown function	0.19	-0.23	-0.01	0.37	-0.21	0.41	-0.38	-0.04	-0.63	-0.63	-0.73	-0.15	-0.51	-0.32	-0.34	0.17	-0.11
PF3D7_0614700	PFF0710w	conserved Plasmodium protein, unknown function	0.19	-0.53	1.25	-0.05	0.67	-0.16	-0.16	0.32	-0.22	0.18	-0.88	0.25	-0.1	-0.31	-0.59	0.11	-0.31
PF3D7_0519800	PFE0995c	conserved protein, unknown function	0.19	-0.35	0.39	-0.62	0.14	-0.21	0.29	0.1	0.37	-0.14	0.11	-0.68	-0.16	0.08	-0.01	0.09	-0.11
PF3D7_0219700	PFB0900c	Plasmodium exported protein (PHISTc), unknown function (GEXP20)	0.19	-1.53	1.84	-1.24	0.96	-1.77	-1.43	-2.01	-1.81	-1.2	-1.62	-0.86	-1.02	-1.48	-1.44	0.05	-1.23
PF3D7_0531400	PFE1570c	conserved Plasmodium protein, unknown function	0.19	-0.38	1.06	-0.22	0.17	-0.11	-0.02	0.07	0.08	-0.37	-0.05	-0.22	-0.23	0.25	-0.25	0.05	-0.07
PF3D7_1428100	PF14_0259	WW domain-binding protein 11, putative	0.19	-0.71	0.41	0.02	-0.13	-0.01	-0.55	0.04	-0.54	-0.28	-0.88	-0.14	-0.51	-0.05	-0.56	-0.02	-0.37
PF3D7_0902600	PFI0125c-a	serine/threonine protein kinase, FIKK family (FIKK9.7)	0.19	0.16	0.57	-0.5	0.59	-0.37	0.24	-0.55	-0.02	-0.4	0.15	-0.06	0.09	-0.46	-0.48	-0.03	-0.3
PF3D7_0907600	PFI0365w	translation initiation factor SUI1, putative	0.19	-0.37	0.75	-0.53	0.14	-0.28	0.33	0.48	0.12	-0.15	-0.36	-0.05	-0.16	0.17	-0.42	-0.05	-0.27
PF3D7_0606600	PFF0325c	conserved Plasmodium protein, unknown function	0.19	-0.14	0.61	-0.49	0.47	-0.35	0.52	0.31	0.54	0.36	0.16	0.28	0.3	-0.03	-0.02	-0.06	0.08
PF3D7_0608300	PFF0410w	conserved Plasmodium protein, unknown function	0.19	-0.24	0.35	-0.02	-0.35	-0.04	0.66	1.04	0.61	0.48	0.32	0.07	0.14	1.03	-0.2	-0.08	-0.14
PF3D7_1220900	PFL1005c	heterochromatin protein 1 (HP1)	0.19	0.35	-0.64	0.21	-0.83	0.52	-0.53	0	-0.42	-0.19	0.14	-0.67	-0.65	0.03	0.37	-0.26	-0.12
PF3D7_1302600	PF13_0013	deoxyhypusine hydroxylase (DOHH)	0.19	-0.13	0.75	-0.7	0.28	-0.31	-0.39	-1.08	-0.32	-0.54	-0.08	-0.39	-0.66	-0.54	-0.12	-0.3	-0.26
PF3D7_1243000	PFL2070w	syntaxin, Qa-SNARE family (SYN16)	0.19	0.05	0.86	0.48	0.29	0.85	0.46	0.09	0.18	0	-0.02	0.89	0.55	-0.61	0.42	-0.31	0.08
PF3D7_0425300	PFD1210w	Plasmodium exported protein (PHISTa), unknown function, pseudogene	0.19	-0.39	0.27	0.91	0.29	0.31	-0.53	-0.04	-0.61	-0.29	-1.11	-0.71	-0.57	0.7	-0.48	-0.32	0.03
PF3D7_1121300	PF11_0220	protein kinase, putative (TKL2)	0.19	0.24	0.21	0.95	-0.47	0.83	-0.96	-0.42	-0.84	-0.71	-0.29	-0.42	-0.48	-0.33	-0.06	-0.32	-0.16
PF3D7_1241800	PFL2010c	DEAD/DEAH box ATP-dependent RNA helicase, putative	0.19	-0.39	0.63	-0.7	0.42	-0.29	0.14	0.08	0.24	-0.06	-0.18	-0.26	-0.4	-0.17	-0.47	-0.34	-0.18
PF3D7_1429600	PF14_0275	conserved Plasmodium protein, unknown function (GEXP03)	0.19	-2.04	0.43	-0.34	-0.66	-0.03	0.37	0.43	-0.08	-0.18	-0.31	-0.54	-0.42	0.17	-0.67	-0.34	-0.42
PF3D7_0606500	PFF0320c	polypyrimidine tract binding protein, putative	0.19	0.04	0.75	-0.11	0.9	-0.12	0.37	-0.24	0.2	-0.11	-0.2	-0.09	-0.16	-0.57	0	-0.39	-0.16
PF3D7_0924200	PFI1190w	conserved Plasmodium protein, unknown function	0.19	-0.11	0.38	-0.22	-0.38	-0.07	-0.05	0.16	-0.3	-0.81	-0.24	-0.88	-0.92	0.05	-0.44	-0.44	-0.51
PF3D7_1451900	PF14_0494	small subunit rRNA processing factor, putative	0.19	-0.38	0.15	-0.72	0.09	-0.4	0.11	-0.52	-0.35	-0.76	-0.3	-0.74	-0.82	-0.84	-0.6	-0.5	-0.48
PF3D7_0907900	PFI0380c	peptide deformylase (PDF)	0.19	1.02	-0.05	0.68	-0.02	1.23	0.15	-0.62	1.52	1.06	1.26	0.7	0.98	-0.06	0.74	-0.53	0.71
PF3D7_0207600	PFB0340c	serine repeat antigen 5 (SERA5)	0.19	0.22	-1.67	1.21	-1.24	1.08	-2.01	-0.57	-2.24	-1.01	-0.85	-1.53	-1.76	-0.44	0.08	-0.61	-0.16
PF3D7_1426800	PF14_0247	conserved Plasmodium protein, unknown function	0.19	-0.35	1.15	-0.47	0.16	-0.38	-0.23	-0.31	-0.21	-0.59	-0.19	-0.54	-0.48	-0.03	-0.5	-0.63	-0.52
PF3D7_0602100	PFF0100w	ATP-dependent RNA helicase, putative	0.19	-1.08	0.95	-1.01	0.32	-0.88	0.1	0.18	-0.16	-0.56	-0.51	-0.47	-0.35	-0.19	-0.87	-0.68	-0.47
PF3D7_1133500	PF11_0345	conserved Plasmodium protein, unknown function	0.19	0.24	0.28	0.45	-0.24	0.73	0.15	-0.15	-0.36	-0.77	-0.11	0.31	-0.13	0.26	-0.46	-0.71	-0.06
PF3D7_0407500	PFD0367w	mitochondrial carrier protein, putative	0.19	0.52	1.11	0.27	0.45	0.85	0.94	-0.16	0.37	-0.34	0.46	0.02	-0.19	0.28	-0.24	-0.82	-0.1
PF3D7_0509200	PFE0455w	leucine-rich repeat protein (LRR2)	0.19	-0.96	0.27	-0.08	-0.19	-0.54	0.27	0.07	-0.3	-0.34	-0.47	-0.66	0	-0.02	-0.78	-0.88	-0.53
PF3D7_0710600	PF07_0043	60S ribosomal protein L34a, putative	0.19	0.46	1.06	-0.37	0.31	0.55	0.39	-0.44	0.61	-0.78	0.18	-0.87	-0.99	0.46	-0.07	-0.98	-0.27
PF3D7_1344900	MAL13P1.222	conserved Plasmodium protein, unknown function	0.19	-0.8	0.87	-0.9	0.23	-0.69	0.07	-0.26	-0.11	-0.5	-0.11	-0.32	-0.18	-0.25	-0.8	-1.05	-0.46
PF3D7_0216300	PFB0745w	conserved Plasmodium protein, unknown function	0.19	0.04	0.43	-0.69	0.1	-0.19	0.14	-0.27	-0.23	-0.93	-0.3	-1.35	-1.06	-0.23	-0.66	-1.13	-0.72
PF3D7_0314300	PFC0590c	DER1-like protein (Der1-2)	0.19	1.22	-2.45	0.6	-0.37	0.84	0.78	-2.29	0.39	-0.67	0.75	-0.15	-0.31	-2.29	0.28	-1.43	0.04
PF3D7_1349200	PF13_0257	glutamate--tRNA ligase, putative	0.19	-0.37	0.41	-0.68	0.06	-0.16	-0.02	-0.47	0	-1.14	-0.09	-0.87	-0.65	-0.54	-0.37	-1.61	-0.43
PF3D7_1372000	MAL13P1.470	Plasmodium exported protein (PHISTa), unknown function	0.19	-3.14	2.04	-2.49	0.53	-3.17	-1.82	-2.9	-2.27	-2.08	-2.19	-2.54	-2.38	-2.47	-2.84	-1.74	-2.42
PF3D7_0532300	PFE1600w	Plasmodium exported protein (PHISTb), unknown function	0.19	-4.55	-5.75	-4.42	-4.39	-5.17	-4.57	-5.58	-4.73	-5.38	-5.33	-5.56	-5.15	-6.52	-5.19	-5.82	-5.44
PF3D7_0404100	PFD0200c	transcription factor with AP2 domain(s), putative (ApiAP2)	0.18	0.21	1.24	0.58	0.04	0.7	0.75	1.83	0.74	1.05	0.06	0.3	0.77	1.38	0.14	1.49	0.43
PF3D7_1030300	PF10_0296	conserved Plasmodium protein, unknown function	0.18	-0.47	1.23	0.47	0.27	-0.4	0.11	0.33	0.2	0.29	-0.14	1.2	0.3	0.8	0.73	1.46	0.54
PF3D7_0424100	PFD1145c	reticulocyte binding protein homologue 5 (RH5)	0.18	-0.12	0.17	1.09	0.46	0.48	-0.51	-1.4	-1.38	-0.63	-1.06	0.72	0.13	0.27	-0.2	1.04	0.62
PF3D7_1449600	PF14_0472	conserved Plasmodium protein, unknown function	0.18	-0.14	0.62	0.94	-0.34	0.47	-0.81	0.27	-0.76	0	-0.56	0.42	0.09	0.38	0.04	0.89	0.12
PF3D7_0824300	MAL8P1.33	GTP binding protein, putative	0.18	0.36	0.43	0.53	-0.18	0.52	0.08	1.14	0.48	0.94	0.28	0.38	0.51	1.06	0.4	0.67	0.33
PF3D7_1456600	PF14_0539	mitochondrial ribosomal protein L28 precursor, putative	0.18	0.72	0.04	0.46	0.17	0.75	0.15	-0.22	0.16	0.07	-0.06	-0.16	-0.06	-0.23	0.49	0.61	0.03
PF3D7_1016500	PF10_0161	Plasmodium exported protein (PHISTc), unknown function	0.18	0.34	2.3	0.16	1.34	0.37	0.97	0.79	0.07	0.21	-0.34	0.17	0.21	0.7	-0.33	0.6	-0.29
PF3D7_1336200	MAL13P1.180	conserved Plasmodium protein, unknown function	0.18	0.53	-0.37	0.43	-0.33	0.73	0.41	1.35	0.81	0.98	0.56	0.23	0.32	0.86	0.52	0.56	0.21
PF3D7_0615400	PFF0745c	ribonuclease, putative	0.18	0.28	0.74	0.27	0.34	0.32	-0.02	0.37	0.09	0.07	-0.04	-0.39	-0.33	0.38	0.29	0.46	-0.02
PF3D7_0516800	PFE0840c	transcription factor with AP2 domain(s) (ApiAP2)	0.18	0.53	-0.23	0.74	-0.49	0.84	0.49	0.8	1.14	1.42	0.97	1.3	1.3	0.7	0.82	0.37	0.75
PF3D7_0815100	PF08_0070	RAP protein, putative	0.18	-0.28	0.45	-0.05	0.21	-0.12	0.25	0.43	0.44	0.44	-0.07	0.57	0.34	0.3	-0.05	0.34	0.21
PF3D7_1149600	PF11_0513	DnaJ protein, putative	0.18	-0.94	1.19	-0.19	1.58	-0.69	-0.84	-1.75	-0.9	-0.78	-1.16	0	-0.42	-1.09	-0.46	0.31	0.1
PF3D7_1228800	PFL1395c	conserved Plasmodium protein, unknown function	0.18	0.04	-0.1	0.18	-0.56	0.3	0.19	0.72	0.46	0.36	0.12	-0.21	-0.13	0.73	0.2	0.23	0.08
PF3D7_1032100	PF10_0314	mRNA-decapping enzyme subunit 1, putative (DCP1)	0.18	-0.74	0.93	-0.26	0.04	-0.23	0.61	0.85	0.39	0.59	0	0.3	0.47	0.75	-0.18	0.17	0.16
PF3D7_1316500	PF13_0091	conserved Plasmodium protein, unknown function	0.18	0.31	0.72	0.03	0.56	0.16	0.12	0.17	0.5	0.44	0.14	0.13	0.27	0.3	0.16	0.17	0.19
PF3D7_1240900	PFL1970w	erythrocyte membrane protein 1, PfEMP1 (VAR)	0.18	0.14	0.46	0.42	1.08	0.13	0.13	-0.03	0.47	0.42	0.44	0.51	0.6	-0.3	0.43	0.16	0.25
PF3D7_1219000	PFL0925w	formin 2	0.18	0.38	-0.15	0.4	-0.08	0.02	0.31	0.37	0.63	0.37	0	0.12	0.07	0.31	-0.1	0.13	0.22
PF3D7_0606000	PFF0295c	conserved Plasmodium protein, unknown function	0.18	-0.41	0.74	-0.1	0.67	-0.34	-0.12	-0.34	-0.22	0.15	-0.56	0.03	0.05	-0.39	-0.08	0.12	-0.04
PF3D7_1320900	PF13_0122	RNA-binding protein, putative	0.18	-0.31	-0.16	-0.16	0.25	-0.33	0.1	-0.1	0.13	0.53	-0.26	0.1	0.09	0.47	0.16	0.03	0.4
PF3D7_0104600	PFA0235w	conserved Plasmodium protein, unknown function	0.18	0.1	0.97	-0.22	0.05	-0.03	0.43	0.48	-0.08	-0.24	-0.11	-0.42	-0.23	0.61	-0.66	0	-0.57
PF3D7_1037500	PF10_0368	dynamin-like protein (DYN2)	0.18	0.34	-0.75	0.89	0.21	0.38	0.01	-0.87	-0.47	-0.33	-0.28	0.14	0.11	-0.94	-0.04	-0.03	0.32
PF3D7_1309300	MAL13P1.45	U4/U6 small nuclear ribonucleoprotein PRP3, putative (PRPF3)	0.18	0.23	1.35	0.26	0.42	0.35	0.13	-0.07	0.23	-0.02	0.14	0.26	0.04	0.38	0.04	-0.03	0.05
PF3D7_1440700	PF14_0386	adaptor complexes medium subunit family	0.18	-0.1	-0.42	0.1	-0.77	-0.06	-0.17	0.15	-0.24	-0.57	-0.12	-0.73	-0.84	0.07	-0.08	-0.04	-0.29
PF3D7_0404600	PFD0225w	conserved Plasmodium membrane protein, unknown function	0.18	-0.22	0.18	-0.33	-0.5	-0.4	-0.24	0.01	0.35	0.47	0.31	0.14	0.09	0.38	-0.45	-0.06	-0.31
PF3D7_0910400	PFI0505c	selenide water dikinase, putative	0.18	0.65	-0.37	0.43	-0.09	0.57	0.22	0.13	0.23	0.06	0.1	-0.2	-0.3	0.1	0.37	-0.09	-0.01
PF3D7_0321800	PFC0965w	conserved Plasmodium protein, unknown function	0.18	0.22	0.46	0.08	0.12	0.09	-0.39	-0.5	-0.08	-0.44	-0.14	-0.37	-0.4	-0.13	-0.2	-0.1	-0.15
PF3D7_0600500	PFF0025w	rifin (RIF)	0.18	0.41	0	0.19	0.64	0.18	-0.56	0	-0.43	0.04	-0.15	-0.24	-0.04	-0.11	-0.35	-0.25	-0.19
PF3D7_0716100	PF07_0067	large ribosomal subunit assembling factor, putative	0.18	-0.35	1.51	-0.84	0.69	-0.63	0.29	0.43	0.36	0.21	-0.07	-0.31	-0.18	0.28	-0.72	-0.29	-0.45
PF3D7_0623600	PFF1135w	transcription or splicing factor-like protein, putative	0.18	-0.41	0.43	-0.65	0	-0.47	0.19	0.07	-0.04	-0.55	-0.45	-0.69	-0.65	-0.07	-0.41	-0.34	-0.44
PF3D7_0922100	PFI1085w	ubiquitin-like protein, putative	0.18	-0.38	1.09	-0.65	0.25	-0.28	0.35	0.65	0.17	-0.22	-0.14	-0.54	-0.34	0.37	-0.29	-0.35	-0.28
PF3D7_0106700	PFA0330w	small ribosomal subunit assembling AARP2 protein (AARP2)	0.18	-0.22	0.39	-0.53	0.33	-0.34	0.01	-0.34	0.23	-0.15	0	-0.11	-0.13	-0.18	-0.28	-0.37	-0.08
PF3D7_1404800	PF14_0045	conserved Plasmodium protein, unknown function	0.18	-2.89	0.43	-1.62	0.74	-2.37	-1.31	-2.81	-2.08	-1.67	-2.03	-0.85	-0.94	-2.21	-1.61	-0.46	-0.73
PF3D7_0627100	PFF1315w	ankyrin-repeat protein, putative	0.18	-0.61	0.53	0.07	0.16	-0.1	0.19	-0.2	-0.08	-0.2	-0.16	0.14	-0.01	-0.08	-0.34	-0.47	-0.02
PF3D7_1440200	PF14_0382	stromal-processing peptidase, putative (SPP)	0.18	0.4	-0.64	0.09	-0.69	0.32	-0.18	-0.42	0.17	-0.61	0.31	-0.98	-1.01	-0.34	0.22	-0.49	0
PF3D7_0731100	MAL7P1.172	Plasmodium exported protein (PHISTc), unknown function (GEXP11)	0.18	-1.91	0.83	-1.46	0.71	-1.65	-1.01	-1.85	-1.1	-1.1	-1.2	-1.23	-1.14	-1.25	-1.16	-0.5	-0.94
PF3D7_1251500	PFL2475w	DEAD/DEAH box ATP-dependent RNA helicase, putative	0.18	-0.91	0.44	-0.73	0.08	-0.64	-0.03	0.1	0.01	-0.37	-0.35	-0.48	-0.3	-0.2	-0.65	-0.5	-0.33
PF3D7_0405800	PFD0290w	conserved Plasmodium protein, unknown function	0.18	0.02	-1.36	0.08	0.12	-0.41	-0.95	-1.99	-1.36	0.3	-1.73	0.04	-0.89	-1.02	-0.96	-0.58	-0.71
PF3D7_1479500	PF14_0767	stevor	0.18	1.2	-0.07	1.09	1.38	0.57	0.49	-0.42	0.3	0.13	0.23	-0.15	0.15	-1.05	0.55	-0.58	0.16
PF3D7_1206200	PFL0310c	eukaryotic translation initiation factor 3 subunit 8, putative	0.18	-0.12	0.41	-0.58	0.03	-0.15	0.06	-0.11	0.11	-0.65	-0.04	-0.78	-0.6	0.17	-0.09	-0.8	-0.31
PF3D7_0909800	PFI0475w	small nuclear ribonucleoprotein Sm D3, putative (SNRPD3)	0.18	0.12	-0.17	-0.45	0.24	-0.03	0.21	-0.51	-0.14	-0.5	0.09	-0.65	-0.88	-0.95	-0.04	-0.91	-0.33
PF3D7_0700800	MAL8P1.213	Pfmc-2TM Maurer's cleft two transmembrane protein (MC-2TM)	0.18	0.04	-1.27	-0.77	0.43	-0.77	-0.65	-1.49	0.82	-0.7	0.57	-1.82	-1.48	-1.09	-0.58	-1.03	-0.9
PF3D7_1352700	PF13_0273	P-loop containing nucleoside triphosphate hydrolase, putative	0.18	-0.25	0.3	-0.46	-0.06	-0.16	-0.04	-0.43	0.01	-0.76	0.05	-0.88	-0.65	-0.52	-0.45	-1.06	-0.41
PF3D7_0523400	PFE1170w	DnaJ protein, putative	0.18	0.04	-0.4	0.59	0.35	0.54	0.25	-0.82	0.27	-0.19	0.35	0.59	0.47	-0.49	0.33	-1.1	0.15
PF3D7_0221400	PFB0955w	stevor	0.18	1.18	0	0.98	1.38	0.62	0.21	-0.95	0.28	-0.04	0.1	-0.4	0	-1.54	0.65	-1.19	-0.01
PF3D7_0529100	PFE1450c	conserved Plasmodium protein, unknown function	0.18	-2.34	-1.41	-0.91	-1.82	-0.92	-1.35	-0.84	-0.55	-1.42	-0.72	-2.28	-2.25	0.41	-1.27	-1.31	-1.06
PF3D7_0109800	PFA0480w	phenylalanine--tRNA ligase, putative	0.18	-0.42	-0.23	-0.52	0.02	-0.22	0.13	-1.33	-0.15	-1.31	-0.23	-0.63	-0.6	-1.23	-0.41	-1.52	-0.34
PF3D7_0923000	PFI1130c	DNA-directed RNA polymerase II, putative	0.18	-0.2	0	-0.87	0.34	-0.48	0.34	-1.04	0.03	-0.87	-0.3	-0.51	-0.74	-1.22	-0.49	-1.56	-0.66
PF3D7_1019400	PF10_0187	60S ribosomal protein L30e, putative	0.18	0.67	-1.11	0.01	0.18	1.2	0.49	-2	0.34	-1.27	0.47	-0.45	-1.52	-2.32	-0.51	-2.45	-0.28
PF3D7_0922500	PFI1105w	phosphoglycerate kinase (PGK)	0.18	-0.09	-2.78	-1.03	-0.69	-0.03	-0.43	-2.03	0.11	-1.43	0.34	-1.95	-1.71	-2.56	-0.6	-2.72	-0.94
PF3D7_1027800	PF10_0272	60S ribosomal protein L3, putative	0.18	0.01	-0.57	-0.43	0.05	-0.12	0.15	-1.33	0.07	-1.08	0.19	-1.17	-0.89	-1.14	-0.35	-2.84	-0.57
PF3D7_1335200	PF13_0197a	reticulocyte binding protein homologue 6, pseudogene (RH6)	0.17	0.18	1.68	2.32	1.63	1.5	-0.32	0.11	-1.33	-0.27	-1.08	0.84	0.53	0.73	-0.17	1.57	0.59
PF3D7_0407900	PFD0390c	AAA family ATPase, putative	0.17	0.22	0.27	0.75	0.55	0.44	-0.36	-0.39	-0.96	0.1	-0.84	0.68	0.09	0.52	0.05	1.46	0.55
PF3D7_1431400	PF14_0293	conserved Plasmodium protein, unknown function	0.17	0.93	0.09	1.4	0.34	0.96	-1.1	-0.63	-1.38	-0.31	-1.16	0.24	-0.36	0.22	0.35	1.46	0.62
PF3D7_1126700	PF11_0277	conserved Plasmodium protein, unknown function	0.17	0.26	0.05	1.01	0.59	0.61	-0.18	0.25	-0.16	0.16	-0.71	0.76	0.62	0.52	0.15	1.33	0.66
PF3D7_0414700	PFD0710w	GTP binding protein, putative	0.17	0.42	0	0.56	-0.12	0.43	-0.22	0.45	-0.32	-0.14	-0.1	-0.18	-0.11	0.56	0.19	1.31	0.25
PF3D7_0321300	PFC0940c	conserved Plasmodium protein, unknown function	0.17	-0.03	0.49	0.42	0.03	0.34	0.34	1.2	0.38	0.97	0.06	0.63	0.56	1.09	0.12	1.12	0.1
PF3D7_1354700	PF13_0288	conserved Plasmodium protein, unknown function	0.17	0.17	0.7	0.34	0.35	0.24	-0.03	0.39	-0.11	-0.22	-0.42	0.04	-0.16	0.19	0.05	0.93	-0.19
PF3D7_0203300	PFB0160w	ERCC1 nucleotide excision repair protein, putative	0.17	1.05	0.73	1.13	0.72	1.29	1.81	0.62	0.93	0.01	0.55	1.83	1.11	1.04	1.17	0.92	0.92
PF3D7_0622300	PFF1075w	vacuolar transporter chaperone, putative	0.17	0.53	0.64	-0.05	0.02	0.35	1.03	1.13	0.78	0.47	0.28	0.02	0.6	0.84	0.22	0.78	0.24
PF3D7_0813100	PF08_0082	conserved Plasmodium protein, unknown function	0.17	0.01	0.45	0.86	-0.06	0.52	-0.7	0.68	-0.47	0.19	-0.55	0.16	0.21	0.59	-0.06	0.78	0.25
PF3D7_0217200	PFB0800c	conserved Plasmodium protein, unknown function	0.17	0.13	0.76	-0.23	-0.23	0.04	0.66	1.32	0.36	0.47	-0.06	0.02	0.06	0.91	-0.05	0.76	0.02
PF3D7_0505400	PFE0265c	conserved Plasmodium protein, unknown function	0.17	-0.13	-0.05	0.3	-0.22	0.66	-0.18	0.56	0.11	-0.07	0.06	-0.22	-0.27	0.41	0.51	0.69	0.31
PF3D7_1131900	PF11_0328	conserved Plasmodium protein, unknown function	0.17	-0.25	0.8	0.18	0	0.29	0.09	0.29	-0.05	-0.16	-0.42	-0.23	0.07	0.66	-0.1	0.69	0.01
PF3D7_1350700	MAL13P1.255	N6-adenine-specific methylase, putative	0.17	0.17	-0.29	-0.05	-0.57	0.24	-0.13	0.26	0.21	0.29	0.46	0.26	0.12	0.64	0.44	0.62	0.22
PF3D7_0502600	PFE0127c	conserved Plasmodium protein, unknown function	0.17	-0.07	0.15	0.26	0.04	0.41	0.86	1.06	0.86	0.82	0.38	0.78	0.59	0.81	0.35	0.48	0.5
PF3D7_0930600	PFI1490c-a	peptidyl-prolyl cis-trans isomerase (CYP72)	0.17	0.3	0.98	0.1	0.31	0.15	0.19	0.6	0.28	0.13	0.14	-0.4	-0.18	0.65	0.24	0.45	0.15
PF3D7_1134300	PF11_0354	conserved Plasmodium protein, unknown function	0.17	-0.04	0.21	0.54	-0.21	0.49	-0.19	0.44	-0.05	0.02	-0.32	-0.01	-0.17	0.27	0.04	0.37	0.1
PF3D7_1235400	PFL1710c	tetQ family GTPase, putative	0.17	0.28	0.49	0.13	-0.03	0.31	0.51	0.43	0.51	0.24	0.45	0.72	0.42	0.8	0.38	0.29	0.33
PF3D7_1400200	PF14_0002	rifin (RIF)	0.17	0.14	0.16	0.38	0.98	-0.05	-0.69	-1.27	-0.74	-0.72	-0.86	-0.65	-0.66	-1.15	-0.15	0.21	-0.15
PF3D7_1469500	PF14_0663	conserved Plasmodium protein, unknown function	0.17	-0.58	1.19	-0.44	-0.06	-0.22	-0.29	-0.03	-0.22	-0.4	-0.54	-0.33	-0.36	0.27	-0.29	0.16	-0.38
PF3D7_0510600		tRNA Leucine	0.17	0.57	0	-0.51	1.61	0.42	1.78	0	1.5	1.68	0.61	0.59	0.07	0	0.75	0.06	0.08
PF3D7_1335700	PF13_0199	conserved Plasmodium protein, unknown function	0.17	0.16	-0.03	0.33	-0.54	0.61	0.17	0.19	0.1	-0.17	0.18	-0.21	-0.25	0.33	0.32	0.06	0.21
PF3D7_1233900	PFL1635w	sentrin-specific protease 1 (SENP1)	0.17	0.52	-0.06	0.15	0.11	0.51	0.32	-0.3	0.27	-0.23	0.29	0.02	-0.02	-0.33	0.2	0.05	0.21
PF3D7_0604900	PFF0240c	conserved Plasmodium protein, unknown function	0.17	1.06	0.03	0.6	0.61	0.65	0.71	0.05	1.35	1.57	1.23	1.35	1.29	0.39	0.93	0.03	0.67
PF3D7_0904100	PFI0200c	adapter-related protein, putative	0.17	0.44	0.06	0.37	0.1	0.56	0.32	0.4	0.49	0.38	0.46	0.44	0.29	0.11	0.29	0.02	0.25
PF3D7_1040900	PF10_0402	rifin (RIF)	0.17	0.74	0	0.94	0.65	0.47	0.45	0	0.41	0.27	0.22	-0.11	0.17	0.17	0.15	0.02	-0.11
PF3D7_1443600	PF14_0414	conserved Plasmodium protein, unknown function	0.17	-0.1	0.11	0.45	-0.22	0.44	0.19	0.11	0.12	-0.1	0.23	0.48	0.34	0.01	0.16	0.01	0.35
PF3D7_1409600	PF14_0094	conserved Plasmodium protein, unknown function	0.17	-0.65	0.9	0.21	-0.4	0.07	-0.62	-0.23	-0.59	-0.88	-0.48	-0.93	-1.08	0.34	-0.18	-0.04	-0.3
PF3D7_1450100	PF14_0477	signal recognition particle SRP54 (SRP54)	0.17	0.12	0.07	-0.09	0.55	0.1	0.55	-0.49	0.47	0.27	-0.02	-0.04	0.03	-1.02	-0.03	-0.09	0.2
PF3D7_1479900	PF14_0771	stevor	0.17	0.98	0	0.76	0.58	0.33	0.29	0	0.29	-0.27	0.31	-0.13	0.07	-0.39	0.07	-0.11	-0.25
PF3D7_0813400	PF08_0081	conserved Plasmodium protein, unknown function	0.17	-0.67	0.28	-0.96	0.08	-0.7	0.16	-0.63	-0.1	-0.12	0.1	0.03	-0.16	-0.3	0.04	-0.14	-0.3
PF3D7_0314200	PFC0585c	conserved Plasmodium protein, unknown function	0.17	-0.12	-0.04	0.17	-0.71	0.38	0.09	0.36	-0.15	-0.31	0.21	-0.5	-0.39	0.25	-0.05	-0.15	-0.1
PF3D7_1412400	PF14_0123	conserved Plasmodium protein, unknown function	0.17	0.13	0.69	-0.08	0.05	0.01	0.35	0.24	0.22	0	0.17	-0.11	-0.15	0.24	-0.1	-0.17	-0.19
PF3D7_1329800	MAL13P1.157	conserved Plasmodium protein, unknown function	0.17	0.41	-0.4	0.16	-0.23	0.31	0.11	-0.58	-0.29	-0.99	-0.28	-0.39	-0.58	-0.29	-0.04	-0.19	-0.19
PF3D7_1218900	PFL0920c	conserved Plasmodium protein, unknown function	0.17	0.19	0.63	0.14	0.44	0.28	0.84	0.15	0.63	0.05	0.07	0.3	0.15	-0.09	-0.22	-0.21	0.1
PF3D7_1432800	PF14_0310	conserved Plasmodium protein, unknown function	0.17	0.06	-0.31	0.22	-0.05	0.43	0.09	0.01	0.18	-0.35	0.04	-0.08	-0.1	0.07	0.25	-0.23	0.07
PF3D7_1412100	PF14_0120	conserved Plasmodium protein, unknown function	0.17	-0.21	-0.66	0.36	-0.61	0.21	-0.25	0.17	-0.07	-0.24	0	-0.17	-0.23	-0.05	0.1	-0.26	0.19
PF3D7_1143400	PF11_0447	translation initiation factor eIF-1A, putative	0.17	0.31	-0.21	-0.4	0.27	0	0.47	0.01	0.74	0.91	0.45	0.09	0.48	-0.38	0.62	-0.27	0.34
PF3D7_1458600	PF14_0559	conserved Plasmodium protein, unknown function	0.17	-0.08	0.88	-0.1	0.46	-0.07	0.28	0.1	0.12	-0.14	-0.24	-0.33	-0.16	-0.07	-0.16	-0.33	-0.21
PF3D7_0702200	PF07_0005	lysophospholipase, putative	0.17	-1.55	-0.48	0.11	1.06	-0.74	-1.3	-2.53	-1.9	-1	-1.57	0.4	-0.05	-2.05	-0.65	-0.4	0.04
PF3D7_1453900	PF14_0512	conserved Plasmodium protein, unknown function	0.17	-0.88	0.61	-0.62	0.25	-0.67	0.28	0.25	0.17	0.05	-0.2	-0.06	-0.06	-0.22	-0.46	-0.44	-0.26
PF3D7_0833100	MAL7P1.216	rifin (RIF)	0.17	-0.91	-0.43	-0.65	0.16	-0.61	-0.73	-1.17	-0.6	-0.34	-0.7	-0.8	-0.66	-0.84	-0.8	-0.51	-0.42
PF3D7_1030100	PF10_0294	pre-mRNA-splicing factor ATP-dependent RNA helicase PRP22, putative (PRP22)	0.17	0.06	-0.08	-0.42	0.19	-0.13	-0.04	-0.5	0.13	-0.32	-0.2	-0.31	-0.42	-0.45	0.08	-0.52	-0.08
PF3D7_1308900	PF13_0048	mRNA-decapping enzyme 2, putative (DCP2)	0.17	-0.15	0	-0.58	-0.18	-0.12	0.2	0.25	0.23	0.01	0.01	-0.36	-0.14	-0.14	-0.38	-0.57	-0.14
PF3D7_0832700	MAL7P1.220	Plasmodium exported protein (PHISTa-like), unknown function, pseudogene	0.17	-0.28	0	-0.3	0.43	-0.6	0.37	0	-0.13	-0.03	-0.18	-0.62	-0.82	0.33	-0.63	-0.64	-0.67
PF3D7_0518100	PFE0905w	RAP protein, putative	0.17	0.26	-0.78	-0.12	-0.3	0.19	0.25	-0.48	-0.04	-0.9	0.01	-0.29	-0.64	-0.45	-0.03	-0.76	-0.26
PF3D7_1456100	PF14_0534	serine hydroxymethyltransferase, putative (SHMT)	0.17	0.33	-0.32	-0.62	-0.52	-0.03	0.12	0.22	-0.07	-0.24	-0.09	-1.1	-0.43	-0.21	-0.51	-0.79	-0.81
PF3D7_0910700	PFI0520w	actin-like protein, putative (ALP5a)	0.17	-0.14	-0.17	0.16	-0.34	-0.4	-0.68	-0.71	-0.23	-0.01	-0.16	-0.31	0.12	-0.03	-0.59	-0.8	-0.48
PF3D7_1412600	PF14_0125	deoxyhypusine synthase (DHS)	0.17	0.02	0.14	-0.58	0.61	-0.45	0.46	-0.07	0.32	-0.06	-0.09	-0.76	-0.41	-0.45	-0.47	-0.85	-0.3
PF3D7_0503600	PFE0175c	myosin B (MyoB)	0.17	0.06	-1.44	0.8	0.54	0.34	-0.4	-2.9	-1.95	-1.52	-1.25	1.05	0.1	-2.04	-0.7	-0.86	0.47
PF3D7_1480000	PF14_0772	rifin (RIF)	0.17	0.62	0	0.52	0.94	0.22	-0.03	0	0.06	-0.44	-0.07	-0.54	0	-0.42	0.32	-0.87	-0.35
PF3D7_0301300	PFC0065c	alpha/beta hydrolase, putative	0.17	0.28	-0.73	0.41	1.03	0.05	-0.12	-1.54	-0.49	-1.03	-0.23	0.34	-0.39	-1.76	-0.37	-0.9	-0.04
PF3D7_0623100	PFF1110c	coronin binding protein, putative	0.17	-0.73	0.26	-1.04	0.35	-0.5	-0.07	-0.31	-0.07	-0.24	-0.45	-0.5	-0.3	-0.79	-0.36	-0.91	-0.31
PF3D7_1018300	PF10_0177b	conserved Plasmodium protein, unknown function	0.17	-0.13	-0.01	-0.28	0.34	-0.18	-0.15	-0.84	-0.11	-0.39	-0.17	-0.1	-0.23	-1.05	-0.38	-1.13	-0.18
PF3D7_1001900	PF10_0023	Plasmodium exported protein (hyp16), unknown function (PfJ23)	0.17	-1.43	0.1	-1.03	0.86	-1.41	-1.02	-3.31	-1.79	-2.08	-1.28	-0.7	-1.25	-3.1	-1.59	-1.84	-0.94
PF3D7_0524400	PFE1215c	cytosolic preribosomal GTP-binding protein, putative	0.17	0.06	0.59	-0.43	0.52	-0.21	0.44	-0.93	0.2	-0.68	-0.03	-0.35	-0.29	-0.75	-0.42	-1.96	-0.37
PF3D7_1402300	PF14_0025	26S proteasome regulatory subunit (RPN6)	0.17	-0.09	-1.01	0.26	-0.58	0.21	0.25	-0.68	-0.31	-0.95	0.13	-0.39	-0.38	-0.97	-0.23	-2	-0.1
PF3D7_0200900	PFB0050c	stevor, pseudogene	0.17	-2.61	-0.28	-1.21	-1.6	-0.85	-1.7	-0.78	-1.59	-2.43	-1.81	-3.51	-3.22	0.22	-2.9	-2.55	-2.32
PF3D7_0403000		tRNA Asparagine	0.17	0.25	0	-1.64	1.59	-0.1	1.64	-1.38	0.56	0.46	-0.3	-0.52	-1.29	-4.47	-0.39	-3.59	-0.62
PF3D7_1409500	PF14_0093	conserved Plasmodium protein, unknown function	0.16	0.11	1.18	0.39	0.3	0.56	1.07	2.14	0.52	1.12	0.02	0.76	0.98	1.67	0.83	2.46	0.62
PF3D7_0108600	PFA0425c	conserved Plasmodium protein, unknown function	0.16	1.06	0.73	0.12	0.43	0.7	0.09	1.03	0.33	1.35	0.57	0.89	0.63	1.3	1.09	1.78	0.57
PF3D7_1227500	PFL1330c	cyclin (CYC2)	0.16	0.69	0.38	1.01	-0.34	0.93	0.05	1.08	0.44	0.98	0.19	0.53	0.51	1.27	0.82	1.49	0.48
PF3D7_1227300	PFL1320w	conserved Plasmodium protein, unknown function	0.16	0.15	0.63	0.89	-0.32	0.75	-0.04	1.24	-0.13	0.59	-0.09	0.56	0.34	0.95	0.52	1.41	0.48
PF3D7_1203600	PFL0180w	cytochrome c1 heme lyase, putative	0.16	0.48	0.81	0.25	0.28	0.28	0.34	0.74	0.22	0.48	0.12	0.48	0.06	0.61	0.67	1.28	0.19
PF3D7_1117900	PF11_0185	conserved Plasmodium protein, unknown function	0.16	0.14	0.9	0.62	0.44	0.66	0.37	1.31	0.36	0.71	-0.1	0.82	0.41	1.09	0.32	1.07	0.3
PF3D7_1442700	PF14_0405	conserved Plasmodium protein, unknown function	0.16	0.46	0.68	0.88	0.01	0.86	0.31	1.33	0.58	0.79	0.16	0.72	0.59	1.29	0.44	1.03	0.44
PF3D7_0208400	PFB0380c	conserved Plasmodium protein, unknown function	0.16	0.56	0.79	0.58	0.12	0.56	0.62	1.11	0.45	0.78	0.33	0.37	0.44	1.08	0.57	0.98	0.42
PF3D7_0300500	PFC0030c	rifin (RIF)	0.16	-0.52	0	0.54	0.13	-0.01	-0.16	0	-0.03	-0.03	-0.15	-0.43	0.03	0.49	-0.2	0.91	-0.04
PF3D7_0413200	PFD0640c	rifin (RIF)	0.16	0.11	0.84	0.2	0.06	0.26	0.32	0.95	-0.04	0.45	-0.13	-0.05	-0.01	1.15	-0.15	0.84	-0.18
PF3D7_0323200	PFC1035w	conserved Plasmodium protein, unknown function	0.16	0.79	0.21	0.36	-0.06	0.4	-0.41	0.23	-0.24	-0.31	-0.05	-0.46	-0.58	0.67	0.46	0.78	-0.06
PF3D7_0507200	PFE0355c	subtilisin-like protease 3 (SUB3)	0.16	0.48	-0.14	0.97	0.01	0.66	-1.17	-0.89	-1.18	-0.8	-0.75	-0.06	-0.24	-0.24	0.75	0.71	0.52
PF3D7_1300700	MAL13P1.4	rifin (RIF)	0.16	-0.05	0	-0.01	-0.13	-0.42	0.01	0	-0.26	-0.08	0.03	0.37	-0.34	-0.41	0.1	0.69	0.31
PF3D7_0920200	PFI0990c	CS-domain containing protein, conserved in Apicomplexa	0.16	0.58	-0.18	0.41	-0.5	0.6	-0.18	0.38	0.12	0.11	0.06	-0.17	-0.5	0.41	0.6	0.59	0.24
PF3D7_0902700	PFI0130c	Plasmodium exported protein (PHISTb), unknown function, pseudogene	0.16	-0.43	-0.4	1.07	0.17	0.46	-0.89	-0.84	-1.02	-0.57	-0.86	0.36	-0.17	-0.25	-0.04	0.54	0.36
PF3D7_0914000	PFI0685w	pseudouridylate synthase, putative	0.16	-0.55	0.47	-0.19	0.15	-0.36	-0.21	0.36	-0.25	-0.17	-0.44	-0.08	-0.24	0.33	-0.4	0.54	0.03
PF3D7_1418100	PF14_0179	liver specific protein 1, putative (LISP1)	0.16	0.27	0.56	0.46	0.19	0.19	0.55	0.9	0.47	0.39	0.08	0.27	0.5	0.49	0.32	0.54	0.3
PF3D7_0405500	PFD0270c	conserved Plasmodium protein, unknown function	0.16	0.11	0.44	0.71	0.63	0.38	0.09	-0.22	-0.04	0.25	-0.01	0.57	0.31	-0.16	0.18	0.52	0.25
PF3D7_1201400	PFL0070c	Plasmodium exported protein, unknown function	0.16	-0.58	0.58	0.03	0.29	-0.02	0.15	0.86	0.38	0.89	0.07	0.61	0.52	0.53	0.11	0.52	0.3
PF3D7_1306800	MAL13P1.34	RED-like protein, putative	0.16	0.28	0.69	0.21	0.32	0.26	0.57	0.43	0.72	0.37	0.05	0.3	0.15	0.36	0.17	0.5	0.36
PF3D7_1335100	PF13_0197	merozoite surface protein 7 (MSP7)	0.16	0.27	1.06	1.93	1.01	1.5	-0.63	-1.13	-1.4	-0.33	-1.03	0.91	0.03	-0.28	0.05	0.44	0.62
PF3D7_1312800	PF13_0072	conserved Plasmodium protein, unknown function	0.16	0.19	-0.2	0.72	-0.17	0.45	-0.31	0.06	-0.11	0.22	-0.02	0.9	0.43	0.42	0.28	0.41	0.35
PF3D7_0508700	PFE0430w	Pre-mRNA-processing ATP-dependent RNA helicase prp5, putative (PRP5)	0.16	-0.23	0.78	-0.28	0.33	-0.13	0.24	0.85	0.26	0.3	-0.17	0.26	0.03	0.47	0.03	0.4	0.04
PF3D7_1343300	PF13_0237	conserved Plasmodium protein, unknown function	0.16	0.25	-0.17	0.47	-0.25	0.59	0.52	1.15	0.67	0.73	0.27	0.36	0.68	0.79	0.42	0.37	0.5
PF3D7_0626300	PFF1275c	3-oxoacyl-acyl-carrier protein synthase I/II (FabB/FabF)	0.16	0.28	-0.16	-0.15	-0.8	0.46	-0.28	0.69	-0.37	-0.44	-0.28	-0.93	-0.62	0.48	0.01	0.34	-0.38
PF3D7_1226500	PFL1280w	RAP protein, putative	0.16	0.11	0.33	-0.17	-0.01	0.06	0.33	0.47	0.16	0.04	-0.17	-0.08	-0.27	0.49	-0.45	0.3	-0.17
PF3D7_0500500	PFE0025c	rifin (RIF)	0.16	0.32	0	0.71	0.35	0.26	0.42	0	0.28	0.17	0.21	-0.15	-0.11	-0.1	0.57	0.22	0.25
PF3D7_0516000	PFE0800w	RAP protein, putative	0.16	0.43	-0.25	-0.41	-0.03	0.03	0.28	0.59	0.4	0.04	0.04	-0.48	-0.31	0.4	0.1	0.22	-0.14
PF3D7_1404500	PF14_0042	U3 small nucleolar ribonucleoprotein, U3 snoRNP, putative	0.16	-0.13	1.12	-0.52	0.13	-0.43	0.25	0.47	-0.09	0	-0.35	-0.55	-0.64	0.35	-0.48	0.14	-0.37
PF3D7_0929200	PFI1435w	RNA binding protein, putative	0.16	1.22	0.63	0.42	0.83	0.41	0.96	0.22	0.93	0.98	0.25	0.36	0.46	0.18	0.82	0.03	0.33
PF3D7_0907700	PFI0370c	subunit of proteaseome activator complex, putative	0.16	-0.24	0.77	-0.64	-0.05	-0.44	-0.67	-0.76	-0.62	-0.71	-0.6	-1.54	-1.38	-0.18	-0.39	-0.07	-0.73
PF3D7_1338500	MAL13P1.192	conserved Plasmodium protein, unknown function	0.16	0.1	-0.79	-0.13	-0.65	0.31	0.24	-0.2	0.13	0.04	0.11	0.35	0.23	0.11	-0.02	-0.07	-0.16
PF3D7_0505800	PFE0285c	small ubiquitin-related modifier, putative (SUMO)	0.16	0.27	-0.4	-0.27	-0.41	0.24	0.28	-0.14	0.06	-0.42	0.2	-1.52	-0.96	0.19	0.4	-0.1	-0.35
PF3D7_1358200	MAL13P1.286	conserved Plasmodium protein, unknown function	0.16	-0.08	1.08	-0.1	0.13	-0.02	-0.13	-0.01	-0.21	-0.49	-0.19	-0.47	-0.57	0.16	-0.24	-0.16	-0.27
PF3D7_0524500	PFE1220w	conserved Plasmodium protein, unknown function	0.16	0.18	0.94	0.16	0.15	0.56	0.24	-0.31	-0.18	-0.3	0.06	-0.49	-0.7	-0.1	0.06	-0.25	-0.18
PF3D7_0901200	PFI0060c	Plasmodium exported protein, unknown function, fragment	0.16	0.45	0	0.13	0.56	-0.21	0.05	0	-0.33	-0.3	-0.49	0.19	0.33	-0.66	-0.28	-0.26	0.04
PF3D7_1138500	PF11_0396	protein phosphatase 2c	0.16	-0.3	-0.26	-0.02	-0.08	0.16	0.45	-0.19	0.06	-0.42	-0.05	-0.34	-0.28	-0.42	-0.12	-0.3	-0.04
PF3D7_0112000	PFA0580c	TatD-like deoxyribonuclease, putative	0.16	0.09	0.55	-0.28	-0.2	0.02	0.16	-0.16	-0.18	-0.87	-0.12	-0.73	-0.8	0.03	-0.18	-0.36	-0.29
PF3D7_1225700	PFL1240c	conserved Plasmodium protein, unknown function	0.16	-0.13	0.91	-0.28	0.25	-0.13	-0.13	-0.33	-0.13	-0.69	-0.07	-0.91	-1	-0.12	-0.4	-0.39	-0.42
PF3D7_1128000	PF11_0291	PF3D7_1128000	0.16	-0.21	0.55	-0.02	-0.04	0.02	0.07	-0.06	-0.14	-0.3	-0.02	-0.35	-0.3	-0.11	-0.11	-0.58	-0.09
PF3D7_0729500	PF07_0123	mRNA (N6-adenosine)-methyltransferase, putative	0.16	-0.89	0.75	-0.95	-0.07	-0.65	0.05	0.01	-0.44	-0.94	-0.75	-0.85	-0.67	0.05	-0.83	-0.59	-0.43
PF3D7_0923300	PFI1145w	perforin like protein 3 (PPLP3)	0.16	0.12	0.35	-0.21	0.62	-0.41	-0.2	-0.49	-0.28	-0.64	-0.35	-0.73	-0.51	-0.9	-0.44	-0.66	-0.43
PF3D7_0320900	PFC0920w	histone H2A variant, putative (H2A.Z)	0.16	1.56	-1.08	1.88	0.8	1.58	0.35	-0.63	0.43	0.27	0.74	0.93	0.54	-0.44	1.57	-0.67	1.38
PF3D7_1134000	PF11_0351	heat shock protein 70 (Hsp70-3)	0.16	-0.69	-1	-0.77	-0.55	-0.53	0.01	0.27	0.02	-0.49	-0.31	-0.62	-0.72	-0.05	-0.62	-0.67	-0.59
PF3D7_0921500	PFI1055w	conserved Plasmodium protein, unknown function	0.16	0.75	0.53	0.33	-0.06	0.66	0.66	-0.41	0.06	-0.26	0.21	-0.56	-0.49	-0.71	0.04	-0.71	-0.22
PF3D7_1428300	PF14_0261	proliferation-associated protein 2g4, putative	0.16	-0.16	0.5	-1.03	0.2	-0.51	-0.21	-0.48	-0.23	-0.79	-0.27	-1.46	-1.3	-0.24	-0.65	-0.74	-1.01
PF3D7_0703000	PF07_0010	conserved Plasmodium protein, unknown function	0.16	0.27	0.06	0.32	-0.22	0.63	0.12	-0.08	0.2	-0.43	0.26	0.15	-0.06	-0.09	-0.38	-0.75	-0.31
PF3D7_1448000	PF14_0456	U3 snoRNA-associated small subunit rRNA processing protein, putative	0.16	-0.64	0.2	-0.98	0.35	-1.05	0.31	0.11	0.18	0.08	-0.12	-0.29	0.01	-0.21	-0.62	-0.82	-0.47
PF3D7_0924700	PFI1215w	splicing factor 3A subunit 3, putative (SF3A3)	0.16	0.45	0.47	0.26	0.66	0.14	0.59	-0.45	0.26	-0.29	0	-0.31	0.09	-0.49	0.16	-0.83	0.12
PF3D7_1433500	PF14_0316	DNA topoisomerase II, putative	0.16	-0.36	0.24	0.13	0.58	0.1	-0.02	-0.74	-0.55	-0.69	-0.47	0.17	-0.16	-0.6	-0.27	-0.83	0.28
PF3D7_1412000	PF14_0119	p1/s1 nuclease, putative	0.16	0.55	-1.31	1.5	0.25	0.59	-0.36	-1.5	-0.92	-0.92	-0.61	0.09	-0.3	-1.8	0.02	-0.9	0.27
PF3D7_1401100	PF14_0013	DnaJ protein, putative	0.16	-4.02	1.82	-1.71	0.79	-2.98	-2.43	-3.8	-3.45	-2.07	-2.96	-1.76	-1.97	-2.7	-2.87	-1.25	-1.95
PF3D7_0723600	PF07_0099	conserved Plasmodium protein, unknown function	0.16	0.03	-0.07	-0.73	0.69	-0.61	1.06	-1.29	0.05	-0.87	-0.06	-0.8	-0.63	-1.45	-0.61	-1.65	-0.68
PF3D7_0918800	PFI0920c	dihydrouridine synthase, putative	0.16	-0.97	0.42	-1.38	0.1	-1.07	-0.23	-1.32	-0.78	-1.78	-0.73	-1.58	-1.3	-1.21	-1.15	-1.93	-1.07
PF3D7_1308200	PF13_0044	carbamoyl phosphate synthetase (cpsSII)	0.16	-0.51	-0.23	-1.14	-0.18	-0.68	-0.43	-1.32	-0.45	-1.79	-0.26	-1.75	-1.44	-1.2	-0.81	-2.36	-0.83
PF3D7_1013800	PF10_0135	conserved Plasmodium protein, unknown function	0.15	1.07	0.83	1.76	0.57	1.22	-0.57	-0.29	-1.04	0.11	-0.93	1	0.39	0.68	0.82	2.2	0.96
PF3D7_1112900	PF11_0135	conserved Plasmodium protein, unknown function	0.15	0.22	0.9	1.07	0.47	1.04	0.54	0.88	0.8	0.97	0.21	1.86	1.36	0.98	0.67	1.58	0.82
PF3D7_1134600	PF11_0357	zinc finger protein, putative	0.15	0.41	0.84	0.52	0.89	0.53	0.66	0.81	0.36	0.69	0	1.04	0.51	1.09	0.51	1.3	0.52
PF3D7_0512000	PFE0595w	prefoldin subunit, putative	0.15	1.08	0.66	0.21	0.45	0.45	1.14	2.3	1.29	1.61	0.67	0.64	0.78	1.57	0.74	1.22	0.51
PF3D7_0105700	PFA0280w	asparagine-rich antigen Pfa35-2	0.15	-0.05	0.21	0.13	0	0.18	0.89	1.7	1.58	1.92	0.68	1.12	1.38	1.39	0.45	1.13	0.69
PF3D7_0710100	PF07_0041	conserved Plasmodium protein, unknown function	0.15	0.18	1.04	0.18	0.17	0.26	-0.11	0.47	-0.14	0.13	0.01	0.43	0.03	0.51	0.44	1.05	0.11
PF3D7_0801900	MAL8P1.154	conserved Plasmodium protein, unknown function	0.15	0.07	1.33	-0.13	1.04	-0.12	0.63	1.25	1.21	1.61	0.83	1.22	0.88	1.05	0.57	1.02	0.53
PF3D7_0822900	PF08_0035	conserved Plasmodium protein, unknown function	0.15	-0.16	-0.17	1.03	0.41	0.38	-1.55	-1.46	-2.17	-0.74	-1.81	0.45	-0.19	-0.1	-0.45	1	0.08
PF3D7_0825000	MAL8P1.29	conserved Plasmodium protein, unknown function	0.15	0.09	0.13	0.55	-0.09	0.63	0.1	0.25	0.58	1.28	0.88	1.86	1.17	0.92	0.93	0.98	0.63
PF3D7_1368800	MAL13P1.346	DNA repair endonuclease, putative	0.15	0.34	0.28	0.44	-0.08	0.61	0.3	1.22	0.56	0.77	0.12	0.3	0.12	0.79	0.44	0.92	0.49
PF3D7_1439300	PF14_0372	conserved Plasmodium protein, unknown function	0.15	0.29	0.68	0.66	0.3	0.54	0.35	0.74	0.04	0.3	-0.01	0.18	-0.08	0.55	0.26	0.91	0.42
PF3D7_0407800	PFD0385w	conserved Plasmodium protein, unknown function	0.15	0.11	-0.36	0.79	-0.27	0.43	-1.05	-0.61	-1.25	-0.33	-0.8	0.48	-0.04	0.14	0.12	0.87	0.18
PF3D7_1135200	PF11_0362a	conserved Plasmodium protein, unknown function, pseudogene	0.15	-0.15	0.65	0.72	0.55	0.21	0.47	1.53	0.25	0.4	-0.37	0.3	0.19	0.64	0.05	0.76	0.28
PF3D7_1343800	MAL13P1.380	conserved Plasmodium protein, unknown function	0.15	0.58	0.36	1.38	-0.17	0.45	-0.65	-0.13	-0.59	-0.11	-0.61	0.12	-0.16	0.35	-0.24	0.74	0.17
PF3D7_0613900	PFF0675c	myosin E, putative (myoE)	0.15	-0.12	-0.38	0.66	0.49	0.33	-0.95	-1.38	-1.54	-0.62	-1.28	0.5	0.06	-0.22	-0.05	0.72	0.45
PF3D7_0821200	PF08_0043	conserved Plasmodium protein, unknown function	0.15	0.25	1.09	0.33	0.73	0.14	0.42	1.55	0.46	0.56	-0.01	-0.07	0.16	0.9	0.26	0.7	0.02
PF3D7_1304300	MAL13P1.24	conserved Plasmodium protein, unknown function	0.15	0.37	-0.8	-0.25	0.17	0.33	-0.12	-1.17	0.23	0.31	0.18	0.44	0.17	-0.86	0.7	0.69	0.48
PF3D7_1017700	PF10_0172	conserved Plasmodium protein, unknown function	0.15	-1.65	0.89	-0.64	0.85	-0.66	-0.72	-0.19	-0.51	0.13	-0.63	0.1	-0.19	-0.34	-0.77	0.61	-0.43
PF3D7_1116100	PF11_0168a	serine esterase, putative	0.15	0.11	-0.07	0.82	-0.15	0.45	-0.39	-0.07	-0.48	-0.27	-0.43	0.16	-0.11	0.36	0.06	0.56	0.29
PF3D7_0631900	PFF1550w	stevor	0.15	0.74	-0.28	0.15	0.67	0.66	0.9	0.58	0.52	0.69	0.28	-0.28	-0.44	-0.58	0.36	0.46	0.15
PF3D7_1207800	PFL0390c	conserved Plasmodium protein, unknown function	0.15	-0.29	1.28	-0.19	0.45	0.05	-0.15	0.51	0.19	0.45	-0.13	0.53	0.47	0.39	-0.28	0.42	-0.16
PF3D7_0720700	MAL7P1.108	phosphoinositide-binding protein, putative	0.15	0.08	0.73	0.33	0.35	0.1	0.2	0.15	-0.02	0.29	-0.29	0.35	0.39	0.28	0.02	0.4	0.21
PF3D7_1001300	PF10_0017	Plasmodium exported protein (PHISTa), unknown function	0.15	0.34	0.69	0.18	-1.09	0.01	-2.18	0.02	-0.52	-1.89	-0.26	-2.61	-2.5	0.24	-0.14	0.33	-0.59
PF3D7_1405100	PF14_0048	GTPase-activating protein, putative	0.15	-0.11	0.11	0.05	0	0.02	0.29	0.49	0.41	0.26	0.01	0	-0.03	0.43	0.07	0.28	0.18
PF3D7_1024600	PF10_0240	RAP protein, putative	0.15	0.1	0.13	0	-0.41	0.27	0.06	0.3	-0.11	-0.17	-0.18	-0.62	-0.41	0.28	-0.02	0.27	-0.28
PF3D7_0525200	PFE1255w	conserved Plasmodium protein, unknown function	0.15	0.31	-0.03	0.41	-0.46	0.43	-0.34	0.06	-0.22	-0.24	-0.28	-0.24	-0.49	0.37	0.13	0.24	0.04
PF3D7_0628800	PFF1395c	glutamyl-tRNA(Gln) amidotransferase subunit B, putative	0.15	0.17	-0.38	-0.04	-0.65	0.19	0.08	0.48	0.04	-0.35	0.04	-0.71	-0.61	0.36	-0.04	0.24	-0.26
PF3D7_1228200	PFL1365w	conserved Plasmodium protein, unknown function	0.15	0.06	0.18	-0.13	-0.51	0.14	0.18	0.7	-0.11	-0.07	-0.02	-0.5	-0.22	0.55	-0.08	0.24	-0.36
PF3D7_1123100	PF11_0242	calcium-dependent protein kinase 7 (CDPK7)	0.15	0.04	0.56	0.37	0.08	0.17	0.42	0.14	0.27	0.22	0.05	0.59	0.25	0.24	0.2	0.23	0.16
PF3D7_1455600	PF14_0530	ferlin, putative	0.15	0.12	0.65	0.74	0.2	0.49	-1.15	-0.47	-1.22	-0.7	-1.2	-0.85	-0.79	-0.23	-0.09	0.23	-0.11
PF3D7_1364400	MAL13P1.323	conserved Plasmodium protein, unknown function	0.15	0.17	0.36	0.22	0.29	0.06	0.18	0.12	0.22	-0.13	0.12	-0.06	-0.06	0.05	0.16	0.14	0.14
PF3D7_0625300	PFF1225c	DNA polymerase 1, putative	0.15	0.6	0.12	0.5	-0.43	0.67	-0.59	-0.03	-0.19	-0.68	0	-0.5	-0.74	0.21	0.25	0.12	-0.03
PF3D7_0707500	MAL7P1.22	conserved Plasmodium protein, unknown function	0.15	-1.3	1.33	0.15	0.83	-0.19	-0.47	-0.84	-1.03	-1.01	-0.72	-0.02	-0.43	-0.19	-0.79	0.05	0.15
PF3D7_1351700	MAL13P1.260	alveolin, putative (ALV6)	0.15	-0.65	-1.01	0.53	0.09	0.08	-1.15	-1.98	-2.1	-1.05	-1.56	0.35	-0.2	-1.08	-0.65	0.05	0.16
PF3D7_1473000	PF14_0698	conserved Plasmodium protein, unknown function	0.15	0.98	-0.27	0.58	1.08	0.46	-0.2	-0.88	0.07	-0.4	-0.04	-0.09	-0.1	-0.68	0.03	0.03	-0.03
PF3D7_0804500	MAL8P1.139	conserved Plasmodium membrane protein, unknown function	0.15	0.39	-0.34	0.31	-0.29	0.21	-0.14	-0.02	0.39	0.29	0.24	-0.22	-0.08	0.12	0.02	0.02	-0.06
PF3D7_0423600	PFD1115c	conserved Plasmodium protein, unknown function	0.15	-0.28	0.31	-0.18	0.15	0.08	0.26	0.25	0.22	0.11	-0.11	0	-0.15	0.12	-0.07	-0.02	0.03
PF3D7_1436400	PF14_0345a	conserved Plasmodium protein, unknown function	0.15	-0.1	0.57	-0.57	0.04	-0.2	0.6	0.53	-0.25	-0.36	-0.08	-0.38	-0.29	0.24	-0.43	-0.09	-0.4
PF3D7_0318300	PFC0810c	conserved Plasmodium protein, unknown function	0.15	0.02	0.43	-0.08	0.05	0.11	0.07	-0.04	-0.03	-0.28	-0.1	-0.29	-0.27	-0.34	-0.22	-0.11	-0.07
PF3D7_0619600	PFF0950w	conserved Plasmodium protein, unknown function	0.15	-0.31	0.09	0	-0.23	-0.16	0.18	0.16	-0.04	-0.22	-0.15	-0.67	-0.09	0.3	-0.42	-0.15	-0.21
PFC10_API0029	PFC10_API0029	apicoplast ribosomal protein S7	0.15	1.51	-1.73	1.73	0.15	0.89	1.95	-0.09	0.54	0.25	0.54	0.27	0	-0.41	1.05	-0.23	0.61
PF3D7_0219900	PFB0910w	Plasmodium exported protein, unknown function	0.15	0.01	-0.15	0.95	1.44	0.29	-0.17	-1.74	-0.81	-1.19	-0.42	1.01	0.15	-1.29	-0.24	-0.29	0.33
PF3D7_0713200	MAL7P1.59	RESA-like protein	0.15	-0.72	0.72	-0.76	-0.12	-1.13	-0.01	0.63	0.48	0.58	-0.67	-0.06	-0.09	-0.19	-0.48	-0.29	-0.13
PFC10_API0030	PFC10_API0030	apicoplast ribosomal protein S12	0.15	1.38	-2.09	0.68	-0.45	0.6	1.53	-0.32	0.17	0.06	0.38	-0.08	-0.54	-0.91	0.6	-0.29	0.29
PF3D7_1230200	PFL1455w	vacuolar transporter chaperone, putative, pseudogene	0.15	0.39	-0.07	-0.33	-0.37	0.07	0.54	0.27	0.19	-0.07	0.18	-0.16	-0.08	0.28	0.04	-0.33	-0.15
PF3D7_1003900	PF10_0042	conserved Plasmodium protein, unknown function	0.15	0.81	-0.02	0.67	1.07	0.49	0.95	-0.16	0.72	-0.2	0.34	-0.52	0.08	-0.48	0.17	-0.35	0.13
PF3D7_1453300	PF14_0506a	conserved protein, unknown function	0.15	0.5	-0.09	0.61	-0.06	1.09	0.08	-0.75	-0.72	-0.9	0.2	-0.12	-0.24	-0.91	-0.63	-0.35	-0.68
PF3D7_1351200	MAL13P1.258	conserved Plasmodium protein, unknown function	0.15	0.42	0.13	0.4	-0.38	0.63	0.24	-0.15	0.04	-0.57	0.36	-0.72	-0.74	-0.06	0.21	-0.45	0.02
PF3D7_1239900	PFL1935c	vesicle fusion and protein sorting subunit 16, putative (VPS16)	0.15	-0.26	0.4	-0.19	0.09	-0.06	-0.23	-0.1	-0.01	-0.22	-0.11	-0.38	-0.25	-0.53	-0.28	-0.65	-0.4
PF3D7_1463400	PF14_0603	DNA-directed RNA polymerase III subunit RPC4, putative	0.15	-0.49	1.31	-1.3	0.51	-0.65	0.17	0.14	-0.1	-0.53	-0.53	-0.89	-0.92	-0.26	-0.89	-0.66	-0.8
PF3D7_1254100	PFL2610w	stevor	0.15	0.97	0	0.93	0.47	0.58	0.31	0	0.41	-0.09	0.1	-0.23	0.03	-1.38	0.46	-0.68	0.09
PF3D7_0935900	PFI1735c	ring-exported protein 1 (REX1)	0.15	-1.77	1.87	-1.82	1.03	-3.14	-1.53	-2.99	-2	-1.61	-2.3	-1.82	-1.5	-2.68	-1.73	-0.7	-1.67
PF3D7_0826100	MAL8P1.23	E3 ubiquitin-protein ligase, putative	0.15	-0.1	0.1	-0.4	-0.23	-0.49	-0.04	-0.44	0.32	-0.38	0.07	-0.66	-0.45	-0.36	-0.64	-0.82	-0.42
PF3D7_0312800	PFC0535w	60S ribosomal protein L26, putative	0.15	1.26	0.04	0.34	0.78	1.27	1.2	-0.7	0.83	-0.42	0.47	0.26	-0.29	-0.3	0.18	-0.85	0.23
PF3D7_1467100	PF14_0639	DNA-3-methyladenine glycosylase, putative	0.15	-0.19	0.49	-0.4	-0.07	-0.28	-0.08	0.19	-0.5	-0.77	-0.45	-1.48	-1.02	-0.35	-0.73	-0.87	-0.89
PF3D7_1457700	PF14_0550	large ribosomal subunit nuclear export factor, putative	0.15	-1.02	0.87	-1.04	0.03	-0.74	0.03	-0.41	-0.17	-0.85	-0.36	-0.91	-0.94	-0.07	-1	-0.89	-0.62
PF3D7_1369900		tRNA Tryptophan	0.15	0.79	0	0.48	0.55	0.59	0.78	0	0.39	0.33	0.31	0.2	0.41	-0.34	0.53	-0.92	0.55
PF3D7_0516700	PFE0835w	ubiquitin carboxyl-terminal hydrolase 2, putative	0.15	0.26	-0.62	0.35	0.1	0.31	-0.3	-1.31	-0.33	-0.9	-0.14	-0.29	-0.54	-1.52	-0.17	-0.95	-0.14
PF3D7_1227800	PFL1345c	histone S-adenosyl methyltransferase, putative	0.15	-1.07	0.79	-1.26	0.35	-1.15	-0.44	-0.64	-0.57	-1.02	-0.77	-1.16	-1.21	-0.7	-1.14	-1.04	-0.76
PF3D7_1429500	PF14_0274	diphthamide synthesis protein, putative	0.15	-0.43	1.1	-1.07	0.69	-1.12	0.33	-0.44	-0.26	-0.5	-0.47	-0.75	-0.44	-0.72	-0.64	-1.04	-0.72
PF3D7_1300900	MAL13P1.7	stevor	0.15	0.91	0	0.63	1.06	0.18	-0.38	0	-0.4	-0.51	-0.27	-0.74	-0.4	-1.4	0.17	-1.09	-0.5
PF3D7_1438300		tRNA Methionine	0.15	1.6	0	1.15	1.64	1.03	0.8	-0.47	0.76	0.52	0.66	0.94	0.17	-0.58	0.92	-1.17	0.4
PF3D7_0831700	MAL7P1.228	heat shock protein 70 (HSP70-x)	0.15	-1.46	0.95	-1.83	0.47	-1.45	-0.83	-1.54	-0.66	-1.45	-0.72	-2.26	-1.85	-1.14	-1.25	-1.36	-1.51
PF3D7_1350200	MAL13P1.253	small nuclear ribonucleoprotein E, putative (SNRPE)	0.15	0.21	0.47	-0.14	0.29	0.19	0.68	-1.25	0.1	-0.75	0.25	-0.52	-0.41	-0.53	0.17	-1.46	0
PF3D7_0821600	PF08_0040	clp1-related protein, putative	0.15	-0.56	0.95	-0.79	0.1	-0.47	0	-0.37	-0.29	-1.18	-0.32	-0.77	-0.5	-0.23	-0.92	-1.47	-0.41
PF3D7_1142600	PF11_0438	60S ribosomal protein L35ae, putative	0.15	0.69	-0.83	0.4	1.11	0.77	0.4	-1.69	0.47	-0.86	0.71	0.02	-0.11	-2.12	0.28	-1.49	0.14
PF3D7_1118300	PF11_0189	insulinase, putative	0.15	-0.38	-0.35	-0.61	0.22	-0.36	-0.27	-0.69	-0.27	-0.65	-0.2	-0.71	-0.44	-1.53	-0.42	-1.59	-0.54
PF3D7_1470900	PF14_0676	20S proteasome beta 4 subunit, putative	0.15	1.12	-1.61	0.83	0.04	0.85	0.81	-1.42	0.5	-0.38	0.8	0.14	-0.09	-1.42	0.43	-1.94	0.39
PF3D7_0301600	PFC0080c	Plasmodium exported protein (hyp1), unknown function (GEXP21)	0.15	-2.23	0.36	-2.18	0.27	-2.23	-0.99	-1.48	-1	-1.25	-0.88	-1.67	-1.36	-1.68	-1.85	-1.96	-1.4
PF3D7_0704100	MAL7P1.17	conserved Plasmodium membrane protein, unknown function	0.14	0.47	0.64	1.24	-0.12	0.92	-0.58	0.87	0.03	0.97	0.29	1.06	0.61	1.21	0.97	2.13	0.73
PF3D7_0725000	PF07_0105	exonuclease I, putative	0.14	-0.21	0.43	0.27	0	0.16	-0.46	0.53	-0.09	0.29	-0.3	-0.12	-0.12	0.59	0.11	1.21	0.08
PF3D7_1318400	MAL13P1.96	chromosome segregation protein, putative	0.14	0.39	0.07	0.41	-0.33	0.54	-0.17	0.88	0.02	0.48	0.09	0.16	0.17	0.85	0.54	1.09	0.32
PF3D7_0529700	PFE1480c	conserved Plasmodium protein, unknown function	0.14	0.19	0.26	0.29	0.19	0.24	0.42	0.41	0.18	-0.1	-0.09	-0.28	-0.38	0.35	0.3	0.92	-0.04
PF3D7_1014000	PF10_0137	GDP-fucose synthase, putative	0.14	0.15	0.1	0.24	0.15	0.61	0.31	0.18	-0.22	0.12	-0.06	0.16	-0.1	0.13	0.32	0.91	0.12
PF3D7_1242100	PFL2025w	conserved Plasmodium protein, unknown function	0.14	0.61	0.59	0.25	0.04	0.04	0.25	0.82	0.08	0.29	0.19	-0.42	0.2	0.45	0.41	0.79	-0.03
PF3D7_0216100	PFB0732c	conserved Plasmodium protein, unknown function	0.14	0.43	0.85	0.13	-0.22	0.27	0.37	0.84	0.08	-0.14	0.06	-0.54	-0.61	0.8	0.23	0.74	-0.08
PF3D7_1352000	MAL13P1.262	conserved Plasmodium protein, unknown function	0.14	0.56	0.16	0.48	0.19	0.52	0.12	0.75	0.38	0.36	0.23	0.05	-0.04	0.6	0.65	0.67	0.28
PF3D7_0815900	PF08_0066	lipoamide dehydrogenase (aLipDH)	0.14	0.61	0	-0.03	-0.08	0.38	0.09	0.39	0.08	0.21	-0.04	0.14	0.35	1.02	0.54	0.66	0.26
PF3D7_1249900	PFL2395c	apicoplast dimethyladenosine synthase, putative	0.14	0.55	0.95	0.11	0.43	0.47	0.01	0.8	0.41	-0.01	0.2	-0.45	-0.56	0.54	0.58	0.62	0.16
PF3D7_0926800	PFI1315c	conserved Plasmodium protein, unknown function	0.14	-0.1	0.23	0.36	-0.03	0.52	0	0.58	0.2	0.59	0.2	0.9	0.82	0.83	0.36	0.58	0.47
PF3D7_0412100	PFD0600c	mitochondrial ribosomal protein S12 precursor, putative	0.14	-1.47	1.03	-0.36	0.56	-0.71	-1.05	-1.11	-1.43	-0.64	-1.22	0.37	-0.38	-0.86	-0.84	0.54	0.13
PF3D7_0111500	PFA0555c	UMP-CMP kinase, putative	0.14	0.94	-0.03	0.97	-0.14	1.17	0.1	-0.1	-0.18	-0.51	-0.03	0.26	-0.43	0.11	0.03	0.51	0.16
PF3D7_1410300	PF14_0101	conserved Plasmodium protein, unknown function	0.14	0.4	0.3	-0.06	-0.1	0.07	0.38	0.39	0.48	0.16	0.12	-0.1	0.01	0.29	0.16	0.48	0.18
PF3D7_0617900	PFF0865w	histone H3 variant, putative (H3.3)	0.14	1.34	-1.14	1.33	0.31	1.44	0.47	-0.04	0.54	1.39	1.56	1.27	0.58	0.73	1.54	0.46	1.79
PF3D7_1306400	PF13_0033	26S proteasome regulatory subunit, putative	0.14	0.52	-0.54	0.2	-0.47	0.23	0.07	0.49	0.1	0.02	0.07	-0.75	-0.43	0.36	0.26	0.39	-0.07
PF3D7_0207300	PF02_0069	serine repeat antigen 8 (SERA8)	0.14	0.02	1.14	0.67	0.67	0.64	0.06	0.11	0.08	-0.36	-0.39	-0.35	-0.13	-0.02	-0.19	0.38	0.05
PF3D7_1209000	PFL0450c	conserved Plasmodium protein, unknown function	0.14	0.5	0.58	0.08	0.23	0.15	0.11	0.1	0.1	-0.11	0.11	-0.79	-0.6	0.21	0.36	0.35	-0.01
PF3D7_1470800	PF14_0675	conserved Plasmodium protein, unknown function	0.14	0.29	-0.3	0.64	-0.39	0.67	0.38	0.2	0.02	-0.08	0.14	0.04	-0.11	0.14	0.53	0.31	0.32
PF3D7_1344300	MAL13P1.405	conserved protein, unknown function	0.14	0.22	-0.98	1	-0.15	0.49	-0.34	-0.7	-0.97	-0.58	-0.98	0.53	0.11	-0.64	-0.26	0.29	0.2
PF3D7_1324000	PF13_0137	conserved Plasmodium protein, unknown function	0.14	-0.12	1.13	-0.58	0.55	-0.39	0.48	0.26	0.17	0.16	-0.2	-0.01	-0.12	0.3	0.01	0.28	-0.13
PF3D7_1406600	PF14_0063	ATP-dependent Clp protease, putative (ClpC)	0.14	0.56	-0.23	0.46	-0.65	0.51	-0.23	0.08	-0.13	-0.33	0.13	-0.56	-0.54	0.33	0.46	0.28	0.28
PF3D7_0411800	PFD0585c	conserved Plasmodium protein, unknown function	0.14	0.5	-0.02	0.6	-0.35	0.77	-0.04	0.5	0.2	0.38	0.1	0.22	0.24	0.63	0.24	0.26	0.13
PF3D7_1331200	PF13_0167	conserved Plasmodium protein, unknown function	0.14	0.73	1.39	0.22	0.59	0.35	0.68	-0.02	0.25	-0.35	0.05	-0.12	-0.6	0.64	-0.06	0.2	0.17
PF3D7_1431200	PF14_0291	conserved Plasmodium protein, unknown function	0.14	-0.62	1.73	-0.71	0.63	-0.84	0.35	0.39	-0.18	-0.24	-0.59	-0.08	-0.1	0.22	-0.83	0.2	-0.24
PF3D7_0600300	PFF0015c	rifin (RIF)	0.14	0.95	0	0.75	0.92	0.86	0.15	-0.56	0.08	-0.12	0.17	0.22	0.25	-1.42	0.62	0.19	0.28
PF3D7_1223500	PFL1130c	conserved Plasmodium protein, unknown function	0.14	0.37	0.53	0.28	0.17	0.15	0.21	0.17	0.28	-0.07	0.22	-0.09	-0.18	0.2	-0.02	0.13	-0.15
PF3D7_0827100	PF08_0018	translation initiation factor IF-2, putative	0.14	-0.15	0.39	-0.16	-0.26	-0.09	0.25	0.6	0.32	0.14	-0.09	0.13	0.05	0.58	-0.13	0.12	-0.03
PF3D7_0707800	MAL7P1.23	RAP protein, putative	0.14	0.69	-0.41	0.65	-0.16	0.67	0.32	-0.24	0.21	-0.29	0.26	-0.16	-0.2	0.04	0.52	0.09	0.24
PF3D7_0303600	PFC0166w	plasmoredoxin (Plrx)	0.14	0.03	-0.71	-0.77	-0.53	-0.37	-0.35	-0.24	-0.12	-0.53	-0.27	-1.09	-0.97	-0.01	-0.26	0.07	-0.61
PF3D7_1210400	PFL0520c	general transcription factor 3C polypeptide 5, putative	0.14	-0.17	0.98	-0.31	0.44	-0.1	0	0.3	-0.09	0.01	-0.4	-0.46	-0.33	0.06	-0.29	0.06	-0.33
PF3D7_1235500	PFL1715w	mRNA methyltransferase, putative	0.14	0.25	0.49	-0.3	0.18	-0.02	0.08	-0.02	0.12	0.05	0.02	-0.2	-0.1	-0.05	0.21	0.02	0.04
PF3D7_0415200	PFD0735c	conserved Plasmodium protein, unknown function	0.14	0.13	0.12	0.35	-0.16	0.5	-0.44	0.01	0.1	-0.4	0.1	-0.18	-0.16	0.25	0.18	0.01	-0.01
PF3D7_0818700	MAL8P1.65	DNA helicase, putative	0.14	0.27	0.42	0.07	0.35	0.58	0.24	0.11	0.6	0.54	0.18	0.41	0.51	-0.05	0.39	-0.04	0.17
PF3D7_0528300	PFE1410c	conserved Plasmodium protein, unknown function	0.14	0	-0.32	0.41	0.39	0.19	-1.16	-1.43	-1.1	-0.68	-1.38	-0.47	-0.71	-1.55	-0.45	-0.07	-0.23
PF3D7_1001200	PF10_0016	acyl-CoA binding protein, isoform 2, ACBP2 (ACBP2)	0.14	0.35	-0.99	-0.13	-1.17	0.27	-1.11	0.06	0.07	-0.99	0.21	-2.43	-2.64	0.49	0.15	-0.07	-0.5
PF3D7_0629000	PFF1405c	conserved protein, unknown function	0.14	0.55	-0.02	0.09	-0.42	0.63	0.04	-0.29	-0.14	-0.65	0	-1.07	-1.05	0.4	0.3	-0.08	-0.29
PF3D7_1130600	PF11_0316	conserved Plasmodium protein, unknown function	0.14	-0.05	0.72	-0.3	0.42	-0.36	0.27	0.29	0.25	0.03	-0.06	-0.25	-0.25	0.03	-0.08	-0.1	-0.13
PFC10_API0054:tRNA		apicoplast tRNA	0.14	0.99	-0.79	0.7	0.47	0.86	-0.08	-0.71	-0.32	-0.13	-0.16	-0.5	-0.54	-0.6	-0.12	-0.1	-0.43
PF3D7_1351000	MAL13P1.256	phosphatidylinositol transfer protein, putative	0.14	-0.19	0.55	-0.46	0.15	-0.5	0.1	0.45	0.08	0.17	-0.3	-0.49	-0.43	0	-0.7	-0.15	-0.4
PF3D7_0524900	PFE1240w	tRNA-YW synthesizing protein, putative	0.14	-0.37	0.91	-0.74	0.52	-0.51	0.58	0.34	0.37	0.17	-0.08	-0.1	-0.17	0.36	-0.34	-0.16	-0.17
PF3D7_0210500	PFB0470w	conserved Plasmodium protein, unknown function	0.14	0	0.94	-0.1	0.07	0.07	0.44	0.44	0.15	0	-0.33	-0.25	-0.07	0.59	-0.52	-0.21	-0.26
PF3D7_0505100	PFE0250w	conserved Plasmodium protein, unknown function	0.14	0.09	-0.04	0.28	-0.41	0.2	-0.27	-0.22	-0.22	-0.54	-0.17	-0.58	-0.55	-0.02	-0.04	-0.23	-0.21
PF3D7_0520800	PFE1045c	conserved Plasmodium protein, unknown function	0.14	0.44	-0.28	0.33	-0.49	0.66	0.06	0.08	-0.01	-0.67	0.01	-0.62	-0.77	0.1	0.34	-0.35	0.18
PF3D7_1451000	PF14_0485	conserved Plasmodium protein, unknown function	0.14	-0.5	-0.21	-0.44	-0.11	-0.31	-0.17	0.56	0.9	0.6	0.14	0.07	0.27	0.1	0.13	-0.36	0.1
PF3D7_0207400	PFB0330c	serine repeat antigen 7 (SERA7)	0.14	0.18	-0.53	0.35	-0.78	0.72	-1.6	-0.77	-0.97	-0.43	-0.28	-0.9	-1.07	-0.36	0.21	-0.37	0.04
PF3D7_0210900	PFB0490c	conserved Plasmodium protein, unknown function	0.14	-0.38	0.44	-0.74	-0.25	-0.33	-0.28	0.39	-0.44	-0.51	-0.38	-1.43	-1.3	0.28	-0.31	-0.37	-0.74
PF3D7_1024900	PF10_0243	conserved Plasmodium protein, unknown function	0.14	0.11	-0.32	0.13	-0.53	0.37	-0.04	0.08	-0.32	-0.81	-0.11	-0.72	-0.73	0.11	0.05	-0.41	-0.35
PF3D7_1126300	PF11_0273-a	DnaJ protein, putative	0.14	0.52	-0.07	0.82	0.41	0.81	0.97	-0.56	0.23	0.09	0.25	1.11	0.5	-0.36	0.67	-0.43	0.56
PF3D7_1018700	PF10_0180	conserved Plasmodium protein, unknown function	0.14	-0.44	0.77	-0.83	0.17	-0.53	-0.22	-0.16	-0.13	-0.14	-0.18	-0.82	-0.71	0.02	-0.53	-0.45	-0.6
PF3D7_0619200	PFF0930w	conserved Plasmodium protein, unknown function	0.14	-0.32	0.69	-0.3	0.06	-0.28	-0.12	-0.04	-0.41	-0.62	-0.23	-0.58	-0.65	-0.28	-0.41	-0.46	-0.23
PF3D7_1424200		putative ncRNA	0.14	0.33	0.45	-0.47	0.71	-0.14	-0.59	-0.67	-0.4	-0.81	-0.53	-1.17	-1.37	-0.82	-0.66	-0.47	-0.87
PF3D7_1446500	PF14_0442	conserved Plasmodium protein, unknown function	0.14	-0.31	0.19	-0.35	-0.1	-0.23	-0.17	-0.37	-0.16	-0.41	-0.18	-0.31	-0.42	-0.17	-0.28	-0.52	-0.14
PF3D7_0507700	PFE0380c	nuclear protein localization protein 4, putative (NPL4)	0.14	-0.12	-1.41	-0.23	-0.65	0.2	-0.12	-1.12	-0.09	-0.89	-0.01	-0.43	-0.55	-1.59	-0.32	-0.59	-0.26
PF3D7_1113500	PF11_0143	GTP binding protein, putative	0.14	-0.07	0.22	0.24	0.14	0.25	0.51	0.07	-0.2	-1.01	-0.28	-0.47	-0.37	-0.11	-0.04	-0.8	-0.12
PF3D7_0921600	PFI1060w	tetratricopeptide repeat family protein, putative	0.14	-0.35	0.61	-0.31	0.11	-0.21	-0.07	-0.28	-0.29	-0.78	-0.16	-0.58	-0.56	-0.1	-0.53	-0.86	-0.32
PF3D7_0817200	PF08_0061	conserved Plasmodium protein, unknown function	0.14	0.54	0.9	0.79	0.16	0.74	0.53	-0.6	-0.05	-0.75	0.05	0.22	-0.19	-0.76	-0.17	-0.89	0.33
PF3D7_0804200		putative ncRNA	0.14	0.44	0.58	-0.37	0.45	-0.16	-0.42	-0.96	-0.59	-0.99	-0.25	-1.68	-1.71	-0.57	-1.2	-0.93	-1.3
PF3D7_1331700	PF13_0170	glutamine--tRNA ligase, putative	0.14	0.07	-0.35	-0.63	-0.02	-0.24	0.09	-0.57	0.1	-0.25	-0.18	-0.69	-0.59	-0.61	-0.13	-1	-0.23
PF3D7_1020400	PF10_0197	S-adenosyl-L-methionine-dependent methyltransferase, putative	0.14	-0.53	0.97	-0.88	0.33	-0.78	0.05	-0.19	-0.19	-0.46	-0.57	-0.74	-0.41	-0.19	-0.92	-1.04	-0.82
PF3D7_0608800	PFF0435w	ornithine aminotransferase (OAT)	0.14	-0.38	-3.54	-1.09	-0.86	-0.42	-0.14	-0.78	0.51	0.37	1.04	-0.83	-0.68	-1.61	-0.07	-1.34	-0.17
PF3D7_1213800	PFL0670c	proline--tRNA ligase, putative	0.14	-0.18	-0.7	-0.58	-0.08	-0.1	0.04	-0.97	-0.14	-1.25	0.11	-0.86	-0.69	-1.2	-0.31	-1.41	-0.33
PF3D7_0831900	MAL7P1.230	Plasmodium exported protein (PHIST), unknown function, pseudogene	0.14	-1.71	1.01	-2.2	0.89	-2.14	-0.4	-1.65	-0.66	-1.26	-0.99	-1.4	-0.81	-1.34	-1.63	-1.42	-1.46
PF3D7_1122000	PF11_0228	conserved Plasmodium protein, unknown function	0.14	-0.08	-0.96	-0.55	-0.89	-0.04	0.51	-0.3	-0.39	-1.12	-0.17	-0.47	-0.4	-0.97	-0.44	-1.72	-0.41
PFC10_API0023:tRNA		apicoplast tRNA	0.14	1.67	-0.19	1.63	-0.97	0.87	0.2	-0.92	-0.58	-1.56	0.28	-1.54	-2.31	0.28	0.1	-1.95	-0.24
PF3D7_1332800	PF13_0178	translation initiation factor 6, putative	0.14	-0.23	-0.97	-0.94	0.39	-0.47	0.77	-1.27	0.24	-0.8	0.26	-0.14	-0.29	-2.19	-0.8	-2.17	-0.35
PF3D7_1024300	PF10_0236	conserved Plasmodium protein, unknown function	0.13	0.22	-0.1	-0.1	-0.78	0.23	0.26	1.29	0.31	0.68	0.03	0.6	0.04	0.97	0.5	1.4	0.2
PF3D7_0833400	MAL7P1.213	rifin (RIF)	0.13	0.57	0	0.79	0.64	0.39	0.23	0	0.07	0.44	-0.05	0	-0.06	0.47	0.33	1.39	0.63
PF3D7_0421600	PFD1025w	erythrocyte membrane protein 1 (PfEMP1)-like pseudogene (VAR pseudogene)	0.13	-0.74	-0.31	1.09	0.32	0.93	-0.86	-0.38	-0.47	0.46	-0.47	0.55	0.15	0.31	0.18	1.23	0.34
PF3D7_0625200	PFF1220w	conserved Plasmodium protein, unknown function	0.13	0.47	0.26	0.6	0.25	0.58	0.39	1.3	0.66	1.02	0.31	1.01	0.89	0.72	0.63	1.16	0.7
PF3D7_0930900	PFI1835c	NifU-like protein, putative	0.13	1.06	0.43	0.47	0.58	0.02	0.59	1.07	0.3	-0.26	0.23	-0.45	0.23	1.02	0.69	1.15	0.43
PF3D7_1339800	PF13_0217	mitotic-spindle organizing protein 1, putative	0.13	0.16	0.48	0.43	-0.06	0.45	0.88	1.36	0.31	0.9	0.13	0.45	0.65	1.14	0.4	1.15	0.33
PF3D7_1411600	PF14_0114	GTP binding protein, putative	0.13	0.7	-0.12	0.55	0.42	0.6	0.15	0.22	0.89	1.16	0.39	1.01	0.92	0.38	0.98	0.95	0.76
PF3D7_0307900	PFC0335c	conserved Plasmodium protein, unknown function	0.13	0.19	0.48	0.17	-0.03	0.2	0.47	1.1	0.82	1.09	0.39	0.76	0.87	1.13	0.1	0.78	0.12
PF3D7_1338400	MAL13P1.191	conserved Plasmodium protein, unknown function	0.13	-0.2	-0.08	0.61	-0.22	0.52	0.15	0.67	0.31	0.58	0.18	0.67	0.51	0.9	0.57	0.74	0.42
PF3D7_1329600	PF13_0163	conserved Plasmodium protein, unknown function	0.13	-0.01	1.31	-0.34	0.56	-0.33	0.35	0.78	0.21	0.3	-0.02	-0.34	-0.05	0.41	-0.1	0.73	-0.01
PF3D7_0530900	PFE1545c	formin 1	0.13	-0.04	0.04	0.92	-0.2	0.48	-0.48	0.21	-0.02	0.32	-0.1	0.96	0.51	0.52	0.28	0.71	0.3
PF3D7_0809400	PF08_0101	conserved Plasmodium protein, unknown function	0.13	0.23	0.28	0.24	-0.39	0.21	0.49	1.02	0.25	0.11	-0.27	0.24	-0.05	1.04	0.06	0.6	0.19
PF3D7_0413300	PFD0645w	rifin (RIF)	0.13	0.4	0.74	0.57	0.21	0.54	0.08	0.33	0.28	0.45	-0.04	-0.21	0.26	0.33	0.07	0.58	0.13
PF3D7_1325900	MAL13P1.140	conserved Plasmodium protein, unknown function	0.13	0.01	0.14	0.4	0.11	0.36	-0.19	0.32	0.03	0.37	-0.09	0.37	0.27	0.45	0.36	0.52	0.32
PF3D7_0314800	PFC0615w	conserved Plasmodium protein, unknown function	0.13	0.37	-0.06	1	-0.4	0.68	-1.37	-0.5	-1.59	-0.7	-1.13	-0.3	-0.76	0	0.1	0.47	-0.04
PF3D7_1338600	MAL13P1.193	conserved Plasmodium protein, unknown function	0.13	0.04	-0.03	0.09	-0.26	0.18	-0.25	0.31	-0.24	-0.06	-0.25	0.35	-0.02	0.27	0.13	0.47	0.32
PF3D7_0603800	PFF0185c	conserved Plasmodium protein, unknown function	0.13	0.64	-0.11	0.84	0	0.73	-0.44	-0.31	-0.18	0.29	-0.16	0.29	0.07	-0.12	0.48	0.45	0.35
PF3D7_1444500	PF14_0423	eukaryotic initiation factor 2alpha kinase 1 (IK1)	0.13	-0.01	1.9	-0.01	0.64	-0.24	0.21	0.4	-0.07	0.13	-0.34	-0.05	-0.09	0.38	-0.32	0.42	-0.32
PF3D7_0807100	PF08_0111	RNA helicase, putative	0.13	0.11	0.38	0.02	0.19	0.07	0.33	0.79	0.3	0.33	0.05	-0.05	-0.01	0.33	0.19	0.4	-0.01
PF3D7_1000400	PF10_0004	rifin (RIF)	0.13	0.69	0	0.75	0.5	0.32	0.41	0	-0.14	-0.03	0.35	-0.03	0.24	0	0.11	0.38	-0.12
PF3D7_1353300	PF13_0277	conserved Plasmodium protein, unknown function	0.13	0.4	-0.25	0.33	-0.06	0.57	0.07	-0.12	0.33	-0.13	0.14	0.35	-0.08	0.01	0.49	0.38	0.29
PF3D7_1351300	MAL13P1.259	conserved Plasmodium membrane protein, unknown function	0.13	-0.01	0.81	-0.18	-0.14	-0.2	-0.09	-0.12	-0.09	0.02	0.04	0.29	0.52	0.21	-0.12	0.34	0.11
PF3D7_1406100	PF14_0058	conserved Plasmodium protein, unknown function	0.13	0.09	0.8	0.11	0.12	0	0.11	0.51	0.08	0.21	-0.07	-0.02	0.12	0.53	-0.16	0.28	-0.14
PF3D7_0827800	PF08_0012	SET domain protein, putative (SET3)	0.13	0.4	0.23	0.32	0.19	0.45	0.3	0.24	0.63	0.85	0.77	1.37	0.97	0.2	0.47	0.27	0.43
PF3D7_1014100	PF10_0138	conserved Plasmodium protein, unknown function	0.13	-0.14	-0.4	1.42	0.21	0.69	-1.31	-1.55	-2.16	-0.97	-1.65	0.39	-0.29	-0.09	-0.57	0.27	0.4
PF3D7_0610200	PFF0505c	conserved Plasmodium protein, unknown function	0.13	0.34	-0.13	-0.46	0.31	0.01	0.06	0.15	0.55	0.43	0.37	0.03	-0.2	-0.21	0.04	0.19	0.04
PF3D7_0211700	PFB0520w	protein kinase, putative (TKL1)	0.13	0.43	-0.3	0.11	-0.45	0.31	-0.19	0.03	0.05	-0.28	0.04	-0.42	-0.74	0.16	0.2	0.16	-0.02
PF3D7_0823000	MAL8P1.42	protein kinase, putative	0.13	-0.26	0.55	-0.04	-0.15	0.09	-0.01	0.44	-0.11	0.27	-0.23	-0.25	-0.18	0.36	-0.33	0.13	-0.35
PF3D7_1109200	PF11_0540	pre-mRNA splicing factor, putative	0.13	-0.36	0.1	0.05	0.11	-0.13	0.17	0.64	0.29	0.53	-0.16	0.27	0.14	0.29	0.03	0.13	0.08
PF3D7_1136400	PF11_0375	conserved Plasmodium protein, unknown function	0.13	-0.35	0.71	-0.05	0.09	-0.09	-0.34	0.2	-0.42	-0.55	-0.4	-0.66	-0.56	-0.16	-0.2	0.13	-0.2
PF3D7_1448700	PF14_0465	conserved Plasmodium protein, unknown function	0.13	-0.3	0.69	-0.17	0.11	-0.34	0.28	0.12	-0.1	-0.16	-0.22	-0.04	0.14	0.1	-0.15	0.12	-0.19
PF3D7_1117700	PF11_0183	GTP-binding nuclear protein ran/tc4 (RAN)	0.13	0.27	0.12	0.13	-0.15	0.04	-0.15	0.33	-0.39	-0.48	-0.2	-1.27	-1.23	0.32	0.12	0.09	-0.54
PF3D7_1204600	PFL0230w	cytidine/deoxycytidylate deaminase, putative	0.13	0.09	1.07	0.05	0.57	-0.46	-1.07	-0.58	-1.11	0.01	-1.41	-0.4	-0.7	0.27	-0.48	0.09	-0.67
PF3D7_0920600	PFI1010w	conserved Plasmodium protein, unknown function	0.13	0.47	0.45	1.32	0.03	0.79	0.02	0.07	-0.28	-0.44	-0.04	0.01	0	0.17	0.05	0.08	0.21
PF3D7_0301000	PFC0050c	acyl-CoA synthetase (ACS2)	0.13	0.4	1.46	0.68	0.84	0.6	0.22	0	0.01	-0.38	-0.1	-0.26	-0.26	0.18	0.07	0.02	-0.19
PF3D7_1313900	MAL13P1.71	conserved Plasmodium protein, unknown function	0.13	0.18	0.05	0.2	0.46	0.07	0.46	-0.67	0.16	-0.53	0.19	0.32	0.36	-0.52	0.29	0	0.1
PF3D7_0907200	PFI0345w	GTPase activator, putative	0.13	-0.76	1.16	-0.1	-0.13	-0.55	-0.64	-0.25	-1	-0.65	-0.8	-0.56	-0.52	-0.2	-0.52	-0.08	-0.46
PF3D7_1238500	PFL1865w	conserved Plasmodium protein, unknown function	0.13	0.12	-0.14	-0.02	-0.04	0.31	0.39	0.46	0.45	0.27	0.26	0.25	0.13	0.36	0.22	-0.13	0.26
PF3D7_1011700	PF10_0114	DNA repair protein RAD23, putative	0.13	-0.1	0.28	-0.28	-0.11	-0.16	0.13	1.12	0.27	0.29	-0.09	-0.46	-0.23	0.35	-0.18	-0.16	-0.21
PF3D7_1354100	PF13_0284	conserved Plasmodium protein, unknown function	0.13	-0.39	0.05	-0.16	0.02	-0.38	-0.07	0.21	-0.36	-0.16	-0.57	-0.36	-0.27	-0.36	-0.53	-0.16	-0.38
PF3D7_1334300	PF13_0191	MSP7-like protein (MSRP5)	0.13	-0.33	-0.49	-0.79	-0.38	-0.38	-0.14	0.28	0.36	0.2	-0.01	-0.5	-0.52	0.11	-0.38	-0.22	-0.49
PF3D7_1244300		putative ncRNA	0.13	0.03	0.12	0.4	1.83	0.04	0.8	0.67	0.24	0.24	0.38	0.78	1.26	0.07	1.05	-0.24	0.53
PF3D7_1202600	PFL0130c	conserved protein, unknown function	0.13	0.4	-0.04	0.16	-0.06	0.22	0.41	-0.02	0.31	-0.01	0.08	-0.12	0.13	0.14	0.16	-0.26	0.19
PF3D7_1465300	PF14_0620	tRNA 3???-trailer sequence RNase, putative	0.13	0	0.92	-0.71	0.35	-0.27	0.05	0.25	0.1	-0.06	-0.14	-0.73	-0.43	-0.25	-0.36	-0.27	-0.39
PF3D7_1467300	PF14_0641	1-deoxy-D-xylulose 5-phosphate reductoisomerase (DOXR)	0.13	0.88	-0.45	0.58	-0.22	0.8	-0.13	0.1	-0.27	-0.57	0.17	-0.63	-0.6	-0.36	0.38	-0.31	0.1
PF3D7_1128100	PF11_0292	cochaperone prefoldin complex subunit, putative	0.13	0.17	-0.2	-0.22	-0.28	0.32	0.44	0.76	0.47	-0.11	0.05	-0.48	-0.51	0.29	-0.18	-0.39	-0.2
PF3D7_0601800		H/ACA snoRNA	0.13	1.37	-1.32	0.93	1.4	0.74	0.49	-0.98	0.78	-0.05	0.23	0.72	0.6	-1.59	1.43	-0.48	0.37
PF3D7_1422600	PF14_0216	conserved Plasmodium protein, unknown function	0.13	0.2	-0.75	0.44	-0.21	0.57	0.43	-0.45	0.09	-0.09	0.19	0.81	0.43	-0.86	-0.02	-0.52	0.42
PF3D7_1346400	MAL13P1.234	conserved Plasmodium protein, unknown function	0.13	0.42	-0.58	0.29	-0.46	0.02	-0.01	-0.33	0.2	-0.05	0.04	-0.21	-0.12	-0.39	-0.08	-0.53	-0.02
PF3D7_1133900	PF11_0349	conserved Plasmodium protein, unknown function	0.13	-0.41	0.3	-0.23	-0.15	-0.12	-0.32	-0.26	-0.45	-0.83	-0.33	-0.79	-0.46	-0.17	-0.36	-0.55	-0.19
PF3D7_0902400	PFI0115c	serine/threonine protein kinase, FIKK family (FIKK9.5)	0.13	-0.17	-0.02	-0.23	-0.36	-0.16	-1.85	-1.44	-1.18	-1.82	-0.31	-1.47	-1.1	-1.03	-0.65	-0.59	-0.57
PF3D7_1467200	PF14_0640	conserved Plasmodium protein, unknown function	0.13	-0.85	1.34	-1.1	0.39	-1.08	-0.25	0.23	-0.61	-0.88	-0.81	-1.55	-0.9	-0.32	-1.18	-0.69	-1.23
PF3D7_0302100	PFC0105w	serine/threonine protein kinase (SRPK1)	0.13	-0.47	0.05	-0.94	-0.15	-0.62	0.04	0.01	0.21	0.36	0	-0.36	0.06	-0.22	-0.55	-0.74	-0.47
PF3D7_0701000	MAL8P1.209	erythrocyte membrane protein 1 (PfEMP1), pseudogene	0.13	-1.45	0	-1.5	-1.09	-1.86	-1.24	0	-0.78	-0.42	-1.17	-0.88	-1.11	-0.85	-1.37	-0.74	-1.43
PF3D7_1445900	PF14_0437	DEAD/DEAH box ATP-dependent RNA helicase, putative	0.13	-0.6	0.03	-1.33	0.11	-0.62	0.41	0.41	0.14	0.11	-0.18	-0.53	-0.36	-0.22	-0.34	-0.84	-0.34
PF3D7_0607000	PFF0345w	translation initiation factor IF-2, putative	0.13	-0.13	0.14	-0.4	-0.15	-0.13	-0.19	-0.48	-0.31	-0.87	-0.19	-0.79	-1.05	-0.21	-0.28	-0.9	-0.3
PF3D7_1118200	PF11_0188	heat shock protein 90, putative	0.13	-0.76	-1.44	-1.44	-0.69	-0.74	0.08	-0.27	0.29	-0.27	0.16	0.02	-0.21	-0.45	-0.26	-1.04	-0.38
PF3D7_0523700	PFE1180c	conserved Plasmodium membrane protein, unknown function	0.13	-0.19	-0.08	-0.38	-0.94	-0.07	0.27	-0.56	-0.27	-0.96	0.22	-0.2	-0.46	-0.27	-0.61	-1.09	-0.48
PF3D7_1410000	PF14_0098	tetratricopeptide repeat family protein, putative	0.13	1.05	1.3	-0.09	0.48	0.52	1.22	-0.35	0.8	-0.44	1.41	1.43	0.51	0.27	-0.07	-1.15	0.81
PF3D7_0207500	PFB0335c	serine repeat antigen 6 (SERA6)	0.13	0.48	-1.59	1.03	-0.72	0.97	-1.67	-0.94	-1.06	-0.96	-0.14	-1.19	-1.36	-0.89	0.42	-1.18	-0.02
PF3D7_1317000	PF13_0096	U4/U6.U5 tri-snRNP-associated protein 2, putative (USP39)	0.13	0.2	-0.77	0.04	0.13	0.41	-0.25	-1.41	-0.41	-1.19	-0.42	-0.8	-1.05	-1.56	-0.39	-1.3	-0.32
PF3D7_0820000	PF08_0048	Snf2-related CBP activator, putative (SRCAP)	0.13	-0.35	-0.06	-0.7	-0.01	-0.41	-0.09	-0.38	-0.1	-0.73	-0.04	-0.85	-0.55	-0.91	-0.89	-1.34	-0.71
PF3D7_1200700	PFL0035c	acyl-CoA synthetase (ACS7)	0.13	-3.21	0.42	-1.75	0.66	-2.57	-2.22	-3.52	-2.92	-2.3	-2.69	-1.36	-1.47	-3.28	-2.28	-1.39	-1.67
PF3D7_0622800	PFF1095w	leucine--tRNA ligase, putative	0.13	-0.48	-0.12	-1.05	-0.32	-0.46	-0.36	-0.56	-0.2	-0.82	-0.24	-1.17	-0.91	-0.61	-0.48	-1.52	-0.54
PF3D7_1206600	PFL0330c	DNA-directed RNA polymerase III subunit, putative	0.13	-0.5	0.17	-0.87	0.38	-0.82	-0.04	-0.92	-0.25	-0.97	-0.32	-0.74	-0.65	-1.39	-0.65	-1.53	-0.58
PF3D7_1105600	PF11_0067	translocon component PTEX88 (PTEX88)	0.13	-1.29	0.19	-0.07	0.86	-0.65	0.01	-1.75	-0.98	-1.55	-0.68	-0.05	-0.35	-1.21	-0.7	-1.82	0.03
PF3D7_1354600	MAL13P1.272	60S ribosomal protein L7-2, putative	0.13	-0.39	-0.01	-0.72	0.41	-0.29	0.47	-1.52	-0.33	-1.41	-0.13	-0.48	-0.69	-1.95	-1.12	-1.87	-0.36
PF3D7_1441200	PF14_0391	60S ribosomal protein L1, putative	0.13	0.04	-0.26	-0.41	-0.16	0.16	0.13	-1.5	0.2	-1.08	0.22	-0.91	-0.96	-0.79	-0.85	-2.5	-0.81
PF3D7_0313400	PFC0560c	conserved Plasmodium protein, unknown function	0.12	0.16	1.73	-0.27	0.35	0.04	0.6	1.06	0.79	1.23	0.6	1.27	1.14	1.52	0.83	1.72	0.44
PF3D7_1254200	PFL2615w	rifin (RIF)	0.12	0.34	1.78	0.47	0.29	0.91	0.28	0.97	0.24	0.71	-0.02	0.55	0.15	1.18	0.42	1.68	0.48
PF3D7_1423100	PF14_0222	ankyrin, putative	0.12	0.3	0.17	0.74	0.13	0.48	0.09	0.12	-0.25	0.61	-0.41	1.03	0.58	0.44	0.7	1.28	0.54
PF3D7_1457800	PF14_0551	conserved Plasmodium protein, unknown function	0.12	0.23	0.71	0.68	0.59	0.8	0.34	0.86	0.42	0.73	0.23	1.07	0.78	1.05	0.78	1.23	0.62
PF3D7_1137800	PF11_0545	conserved Plasmodium protein, unknown function	0.12	-0.12	0.77	0.54	0.66	0.39	-0.1	0.69	0.38	0.53	0.51	1.25	1.08	0.44	0.55	1.12	0.51
PF3D7_0531100	PFE1555c	conserved Plasmodium protein, unknown function	0.12	0	0.39	1	-0.31	0.7	-0.53	0.26	-0.52	0.49	0.04	0.87	0.5	0.62	0.31	1.09	0.15
PF3D7_0304800	PFC0220w	conserved Plasmodium membrane protein, unknown function	0.12	0.84	-0.11	0.56	-0.7	0.78	0.09	0.16	-0.32	-0.17	-0.08	-0.66	-0.68	0.52	0.57	1.01	-0.12
PF3D7_0830800	PF08_0002	surface-associated interspersed protein 8.2 (SURFIN 8.2) (SURF8.2)	0.12	0.05	0.95	0.49	0.95	0.4	0.98	1.17	0.56	0.86	0.12	0.8	0.63	0.97	0.38	0.92	0.51
PF3D7_0402900	PFD0144c	probable protein, unknown function	0.12	-0.95	1.1	-0.48	1.05	-0.82	-0.41	-1.05	-1.34	-0.81	-1.84	-0.45	-0.51	-0.77	-0.44	0.83	-0.23
PF3D7_1202500	PFL0125c	trimethylguanosine synthase, putative	0.12	0.18	1.23	-0.16	0.56	-0.32	0.33	0.47	0.09	0.39	-0.09	-0.35	-0.24	0.33	-0.18	0.81	-0.09
PF3D7_1400100	PF14_0001	erythrocyte membrane protein 1 (PfEMP1), truncated, pseudogene	0.12	0.53	0.6	0.86	1.2	0.43	0.36	-0.19	0.24	0.34	0.06	0.1	-0.11	-0.05	0.4	0.66	0.2
PF3D7_0803600	MAL8P1.143-a	conserved Plasmodium protein, unknown function	0.12	0.21	0.33	0.34	-0.03	0.49	-0.35	0.27	-0.4	-0.17	-0.57	-0.22	-0.64	0.03	-0.08	0.63	-0.06
PF3D7_1203900	PFL0190w	ubiquitin conjugating enzyme E2 (UBC)	0.12	-0.59	-0.85	0.07	0.02	0.11	0.77	-0.09	0.27	0.54	-0.05	0.18	0.32	-0.05	0.14	0.61	0.16
PF3D7_1436100	PF14_0342	conserved Plasmodium membrane protein, unknown function	0.12	0.6	0.99	0.51	0.44	0.46	0.53	0.94	0.42	0.58	0.34	-0.05	0.14	0.47	0.4	0.61	0.26
PF3D7_1015100	PF10_0148	conserved protein, unknown function	0.12	-0.05	1.22	0.17	-0.1	-0.01	0.04	0.63	-0.26	-0.12	-0.43	-0.31	-0.47	0.66	-0.02	0.52	0.04
PF3D7_1108000	PF11_0093	IWS1-like protein, putative	0.12	-0.05	0.77	-0.52	0.37	-0.13	0.24	1.52	0.75	1.58	0.11	0.47	0.72	0.77	0.06	0.5	0
PF3D7_1220300	PFL0975w	Cell cycle associated protein, putative	0.12	0.57	0.23	1.16	-0.42	1	-0.38	0.12	-0.25	-0.38	-0.04	0.06	-0.26	0.44	0.52	0.48	0.16
PF3D7_1131400	PF11_0324	conserved Plasmodium protein, unknown function	0.12	0.17	-0.03	-0.31	-0.37	-0.03	0.72	0.87	0.6	1.16	0.37	0.53	1.04	0.93	-0.37	0.42	-0.24
PF3D7_1326600	PF13_0148	conserved Plasmodium protein, unknown function	0.12	0.49	0.04	0.34	-0.32	0.41	0.22	0.55	0.36	0.16	0.29	-0.04	0.02	0.62	0.32	0.36	0.16
PF3D7_0522400	PFE1120w	conserved Plasmodium protein, unknown function	0.12	0.56	-0.19	1.07	-0.38	0.21	-0.1	0.03	0.13	0.18	-0.05	0.05	0.07	0.26	-0.15	0.33	0.21
PF3D7_0414800	PFD0715c	conserved Plasmodium protein, unknown function	0.12	-1.53	1.49	-0.24	0.95	-0.17	-1.26	-1.15	-1.87	-0.64	-2.15	0.11	-0.44	-0.6	-0.68	0.32	0.14
PF3D7_0515300	PFE0765w	phosphatidylinositol 3-kinase (PI3K)	0.12	0.42	-0.16	0.35	-0.16	0.33	0.09	0.18	0.07	-0.08	0.04	-0.04	-0.21	0.01	0.27	0.29	0.06
PF3D7_1106800	PF11_0079	protein kinase, putative	0.12	0.36	0.3	0.2	0.25	0.32	0.41	0.77	0.56	0.12	0.31	0.04	0.21	0.28	-0.06	0.26	0.17
PF3D7_0114800	PFA0715c	Plasmodium exported protein (hyp7), unknown function	0.12	0.25	0	0.16	-0.22	0.1	0.4	0	0.15	0.66	0.28	0.43	-0.26	0	-0.01	0.22	0.13
PF3D7_1202700	PFL0135w	conserved Plasmodium protein, unknown function	0.12	-0.83	1.02	-1.05	0.51	-1.01	-0.26	-0.2	-0.6	-0.69	-0.86	-0.69	-0.82	-0.33	-0.68	0.16	-0.65
PF3D7_1475200	PF14_0720	conserved protein, unknown function	0.12	0.72	0.58	0.24	-0.23	0.98	0.91	0.41	0.44	0.18	0.41	0.41	0.09	0.57	0.22	0.15	0.35
PF3D7_1466700	PF14_0635	large ribosomal subunit assembling protein, putative	0.12	0.4	0.95	0.42	1.05	0.29	0.69	-0.06	0.45	-0.17	0.3	0.38	0.57	-0.17	0.2	0.13	0.19
PF3D7_1433800	PF14_0319	conserved Plasmodium protein, unknown function	0.12	0.18	-0.15	0.37	-0.78	0.28	-0.27	-0.01	-0.44	-0.5	-0.29	-0.61	-0.55	0.16	-0.23	0.07	-0.31
PF3D7_0110600	PFA0515w	phosphatidylinositol-4-phosphate 5-kinase (PIP5K)	0.12	-0.05	0.51	-0.23	0.35	-0.17	0	-0.46	-0.06	-0.07	-0.18	0.05	-0.22	-0.06	0.13	0.03	0.06
PF3D7_0614200	PFF0685c	conserved Plasmodium protein, unknown function	0.12	0.15	0.65	-0.35	0.14	-0.26	0.2	-0.65	-0.09	-0.79	-0.03	-0.29	-0.4	-0.18	-0.09	0.03	0.06
PF3D7_0928700	PFI1410c	conserved Plasmodium protein, unknown function	0.12	0.22	-0.29	0.03	-0.29	0.18	0.34	0.48	0.17	-0.21	0.27	-0.52	-0.09	0.17	-0.17	-0.06	-0.18
PF3D7_1245900	PFL2200w	conserved Plasmodium protein, unknown function	0.12	-0.07	0.27	-0.88	-0.03	-0.54	-0.03	0.16	-0.29	-0.43	-0.28	-1.03	-0.47	0.03	-0.38	-0.06	-0.6
PF3D7_1228400	PFL1375w	conserved Plasmodium protein, unknown function	0.12	-0.43	0.82	-0.08	0.55	-0.15	0.05	0.01	-0.27	-0.45	-0.34	-0.29	-0.41	-0.34	-0.3	-0.07	-0.13
PF3D7_0921300	PFI1045w	conserved Plasmodium protein, unknown function	0.12	-0.06	0.18	-0.32	0.8	-0.19	0.33	-0.06	0.47	0.2	0.02	-0.06	0.27	-0.62	0.06	-0.11	0.12
PF3D7_1212000	PFL0595c	glutathione peroxidase (Trx-G1)	0.12	0.42	0.09	-0.02	-0.1	0.99	0.8	0.81	0.82	0.42	0.17	0.29	0.18	0.34	-0.06	-0.11	0.25
PF3D7_0721800	MAL7P1.117	conserved Plasmodium protein, unknown function	0.12	0.3	-0.27	0.12	-0.16	0.56	0.04	-0.14	-0.03	-0.16	0.17	-0.58	-0.37	-0.03	0.34	-0.13	-0.04
PF3D7_1022400	PF10_0217	pre-mRNA splicing factor, putative	0.12	0.02	0.12	-0.63	-0.07	0.05	-0.21	-0.29	0.08	-0.33	0.07	-0.4	-0.63	-0.08	0.16	-0.15	-0.08
PF3D7_1309700	PF13_0053	conserved Plasmodium protein, unknown function	0.12	0	0.79	-0.12	0.33	0.01	0	0.04	0.03	-0.41	-0.09	-0.23	-0.3	-0.15	-0.03	-0.16	-0.14
PF3D7_0716300	MAL7P1.77	conserved Plasmodium protein, unknown function	0.12	0.07	-1.43	0.18	-1.32	0.92	-0.25	-0.02	-0.36	-0.73	0.17	-1.11	-1.3	-0.03	0.13	-0.17	-0.41
PF3D7_1000500	PF10_0005	rifin (RIF)	0.12	0.59	0	0.53	0.52	0.32	0.05	-0.93	0.11	-0.2	-0.09	-0.57	-0.32	-0.75	0.08	-0.2	-0.15
PF3D7_1450400	PF14_0479	zinc finger protein, putative	0.12	-0.31	0.53	0.03	-0.05	-0.05	-0.06	0.19	-0.13	-0.45	-0.42	-0.74	-0.56	0	-0.53	-0.2	-0.35
PF3D7_1015500	PF10_0152	conserved Plasmodium protein, unknown function	0.12	0.17	-0.56	-0.08	-0.28	0.08	0.15	0.13	-0.37	-0.81	-0.07	-0.61	-0.63	-0.32	-0.36	-0.21	-0.39
PF3D7_1123300	PF11_0244	RING zinc finger protein, putative	0.12	0.18	0.09	0.31	0.05	0.08	-0.19	-0.15	-0.22	-0.19	-0.26	-0.38	-0.42	-0.28	-0.01	-0.24	-0.23
PF3D7_0509500	PFE0470w	conserved Plasmodium protein, unknown function	0.12	0.27	-0.21	0.3	-0.73	0.58	-0.67	-0.98	-0.59	-0.74	-0.09	-0.02	-0.46	-0.28	0.16	-0.25	0
PF3D7_1356900	MAL13P1.279	protein kinase 5 (PK5)	0.12	1.13	0.03	0.78	0.81	0.75	0.12	-0.54	0.5	-0.15	0.46	0.49	0.46	-0.36	0.83	-0.26	0.36
PF3D7_1364600	MAL13P1.324	aldo-keto reductase, putative	0.12	0.42	0.34	0.59	-0.72	0.58	-0.35	0.11	-0.17	0.26	0.03	-0.08	-0.08	-0.24	0.2	-0.26	0
PF3D7_0415300	PFD0740w	cdc2-related protein kinase 3 (CRK3)	0.12	-0.04	0.63	-0.41	0.53	-0.2	0.46	0.01	0.5	0	0.15	0.12	0.01	-0.16	0.08	-0.32	-0.03
PF3D7_0719900	PF07_0082	conserved Plasmodium membrane protein, unknown function	0.12	0.19	0.09	0.17	0.09	0.14	-0.11	-0.15	0.17	-0.17	-0.02	-0.24	-0.24	-0.26	-0.06	-0.36	-0.15
PF3D7_1423800	PF14_0229	conserved Plasmodium protein, unknown function	0.12	-0.4	0.78	-0.53	0.14	-0.42	-0.4	-0.56	-0.53	-0.96	-0.66	-0.94	-0.95	-0.43	-0.6	-0.36	-0.71
PF3D7_1250000	PFL2400w	rRNA processing protein, putative	0.12	0.36	0.77	-0.25	0.6	-0.16	0.78	0.14	0.6	0.1	0.23	-0.1	-0.17	-0.04	0.19	-0.37	0.03
PF3D7_1364900	MAL13P1.326	ferrochelatase (FC)	0.12	0.47	0.54	-0.15	0.07	0.34	-0.01	0.21	-0.52	-0.32	-0.14	-0.74	-0.68	-0.13	-0.07	-0.43	-0.52
PF3D7_0917700	PFI0865w	XPA binding protein 1, putative	0.12	0	0.28	-0.37	0.28	-0.33	0.49	-0.56	-0.18	-0.51	-0.2	-0.68	-0.49	-0.8	-0.51	-0.44	-0.54
PF3D7_0819000	MAL8P1.64	conserved Plasmodium protein, unknown function	0.12	-0.2	0.74	-0.47	0.09	-0.38	0.19	0.16	0.15	-0.38	-0.19	-0.71	-0.51	0.12	-0.41	-0.47	-0.32
PFC10_API0001:tRNA		PFC10_API0001:tRNA	0.12	2.49	0	0.9	1.51	1.89	1.35	-0.79	0.31	0.26	0.6	0.53	0.8	-1.16	1.15	-0.47	0.8
PF3D7_0113700	PFA0660w	heat shock protein 40, type II (HSP40)	0.12	-1	1.04	-1	0.74	-1.44	-0.41	-1.84	-0.95	-1.58	-0.9	-0.8	-0.62	-1.74	-1.13	-0.5	-0.68
PF3D7_1134500	PF11_0356	alpha/beta hydrolase, putative	0.12	0.27	0.22	0.25	-0.23	0.28	0.02	-0.84	-0.3	-1.27	-0.09	-0.56	-1.07	-0.32	-0.33	-0.55	-0.06
PF3D7_0520600	PFE1035c	bis(5'-nucleosyl)-tetraphosphatase [asymmetrical]	0.12	-0.63	1.05	-1.3	0.51	-1.12	0.19	0.02	-0.29	-0.92	-0.46	-1.6	-1.02	-0.08	-0.71	-0.57	-0.93
PF3D7_1252800	PFL2540w	Plasmodium exported protein (PHISTb), unknown function	0.12	-0.57	-0.16	-0.23	-0.13	-0.35	-0.76	-1.54	-0.67	-1	-0.12	-0.56	-0.83	-0.81	-0.62	-0.58	-0.32
PF3D7_1445400	PF14_0431	protein serine/threonine kinase-1 (CLK1)	0.12	-0.9	-0.11	-0.83	0.01	-0.91	0.15	-0.21	-0.31	-0.29	-0.52	-0.33	-0.32	-0.39	-0.63	-0.58	-0.5
PF3D7_1439100	PF14_0370	DEAD/DEAH box helicase, putative	0.12	-0.04	0.28	-0.28	0	0.01	0.12	-0.17	-0.04	-0.5	-0.03	-0.51	-0.2	-0.26	-0.32	-0.66	-0.37
PF3D7_1123600	PF11_0247	RAP protein, putative	0.12	0.3	0.05	-0.4	-0.12	-0.17	0.47	-0.15	-0.11	-0.53	0.04	-0.52	-0.52	-0.72	-0.83	-0.68	-0.53
PF3D7_1405800	PF14_0055	large subunit rRNA processing protein, putative	0.12	-0.81	0.43	-1.17	0.37	-1.22	-0.02	-0.31	-0.11	-0.25	-0.44	-0.56	-0.37	-0.76	-0.85	-0.72	-0.41
PF3D7_0727900	PF07_0116	conserved Plasmodium protein, unknown function	0.12	-0.18	-0.2	-0.01	0.23	-0.14	-0.15	-1.11	-0.48	-0.98	-0.29	-0.32	-0.59	-1.05	-0.45	-0.74	-0.31
PF3D7_0726200	MAL7P1.144	serine/threonine protein kinase, FIKK family (FIKK7.1)	0.12	-1.12	-0.07	-1.6	0.26	-1.73	0.12	0.29	0.56	0.79	0.31	0.59	0.56	-0.4	-0.64	-0.75	-0.27
PF3D7_0727300	MAL7P1.151	DNA (cytosine-5)-methyltransferase, putative (DNMT2)	0.12	0.11	1.09	0.06	0.32	0.15	0.42	-0.7	-0.5	-1.53	-0.46	-0.2	-0.88	-0.28	-0.34	-0.77	-0.5
PF3D7_0315800	PFC0690c	zinc finger protein, putative	0.12	-0.82	0.22	-0.79	0.08	-0.8	-0.35	-0.63	-0.65	-0.62	-0.62	-0.65	-0.61	-0.95	-0.72	-0.78	-0.81
PF3D7_1429400	PF14_0273	rRNA (adenosine-2'-O-)-methyltransferase, putative	0.12	-0.62	0.56	-0.76	0.04	-0.54	-0.26	-0.44	-0.36	-1	-0.38	-1.15	-0.98	-0.65	-0.7	-0.81	-0.72
PF3D7_1407100	PF14_0068	fibrillarin, putative (NOP1)	0.12	-0.02	0.54	-0.79	0.77	-0.55	0.49	-0.74	0.06	-0.72	-0.16	-0.46	-0.22	-0.5	-0.42	-0.83	-0.24
PF3D7_1252700	PFL2535w	Plasmodium exported protein (PHISTb), unknown function	0.12	-0.04	-0.96	0.37	-0.42	0.6	0.01	-0.53	0.29	-0.83	0.27	-0.68	-0.72	-0.7	0.26	-0.94	-0.02
PF3D7_1400700	PF14_0007	stevor	0.12	0.94	0	0.41	0.76	0.07	0.13	0	-0.12	-0.08	0.3	0.14	0.03	-0.52	0.35	-0.98	-0.04
PF3D7_1462300	PF14_0593	conserved Plasmodium protein, unknown function	0.12	0.07	0.16	0.05	0.08	0.28	-0.12	-0.41	-0.06	-0.85	0.21	-0.63	-0.65	-0.47	-0.11	-0.99	-0.19
PF3D7_1015600	PF10_0153	heat shock protein 60 (HSP60)	0.12	-0.05	-1.32	-0.89	-0.46	-0.24	0.39	-0.21	0.39	-0.36	0.21	-0.84	-0.86	-0.1	-0.33	-1.12	-0.48
PF3D7_0422500	PFD1060w	pre-mRNA-splicing helicase BRR2, putative (BRR2)	0.12	-0.23	-0.15	-0.38	-0.03	-0.27	0	-0.44	-0.01	-0.31	-0.09	-0.43	-0.29	-0.48	-0.31	-1.15	-0.36
PF3D7_0401200	PFD0050w	rifin (RIF)	0.12	-1.9	-1.17	-1	-1.56	-0.91	-1.56	-0.87	-0.53	-1.27	-0.43	-2.37	-2.51	0.39	-1.01	-1.21	-1
PF3D7_1218500	PFL0895c	conserved Plasmodium protein, unknown function	0.12	-0.81	-0.38	-0.19	1.03	-0.66	-0.21	-1.82	-0.69	-1.35	-0.75	-0.2	-0.47	-2.35	-0.76	-1.31	-0.09
PF3D7_0506200	PFE0305w	transcription initiation factor TFiid, TATA-binding protein (TBP)	0.12	0.2	0.58	-0.18	0.57	-0.1	0.71	-1	-0.08	-0.9	0.14	0.63	0.14	-0.74	-0.31	-1.43	-0.09
PF3D7_0916700	PFI0820c	RNA-binding protein musashi, putative (HoMu)	0.12	-0.24	-0.04	0.21	1.18	-0.18	-0.12	-2.63	-0.79	-1.27	-0.39	0.72	-0.15	-2.34	-0.44	-1.54	0.35
PF3D7_0401700	PFD0075w	Plasmodium exported protein, unknown function, pseudogene	0.12	-1.35	-2.39	-1.42	-0.9	-1.66	-1.5	-2.11	-1.16	-2.15	-1.2	-2.3	-2.24	-2.39	-1.77	-2.22	-1.75
PF3D7_1311800	MAL13P1.56	M1-family alanyl aminopeptidase (M1AAP)	0.12	-0.69	-1.1	-0.94	-0.3	-0.23	-0.2	-1.93	-0.51	-2.13	0.06	-1.31	-1.44	-1.88	-1.25	-2.85	-0.86
PF3D7_0514400		tRNA Phenylalanine	0.12	0.42	0	-1.75	1.31	0.17	1.47	-1.56	0.63	0.26	-0.36	-0.59	-1.29	-2.73	-0.96	-3.27	-0.58
PF3D7_0517200	PFE0860c	conserved Plasmodium protein, unknown function	0.11	-0.46	2.18	-0.39	1.12	-0.15	0.21	0.7	0.49	1.38	0.17	1.68	1.18	1.04	1.29	2.37	1.28
PF3D7_1337700	MAL13P1.188	conserved Plasmodium protein, unknown function	0.11	-0.04	0.39	0.83	0.22	0.41	-0.65	-0.01	-0.62	0.18	-0.71	0.88	0.57	0.51	0.53	1.94	0.58
PF3D7_1435600	PF14_0337	conserved Plasmodium protein, unknown function	0.11	0.04	0.02	0.8	-0.01	0.26	-0.59	0.28	-0.4	0.54	-0.38	1.29	0.78	0.68	0.58	1.62	0.4
PF3D7_1228600	PFL1385c	merozoite surface protein 9 (MSP9)	0.11	0.55	-0.59	1.52	-0.59	1.32	-1.32	-0.41	-1.62	-0.5	-0.79	-0.21	-0.48	0.54	0.56	1.47	0.77
PF3D7_1141800	PF11_0429	phd finger protein, putative	0.11	1.03	-0.3	1.08	-0.32	0.94	-0.96	-0.45	-0.71	0.24	-0.21	0.01	-0.14	-0.34	0.65	1.36	0.4
PF3D7_1450700	PF14_0482	conserved Plasmodium protein, unknown function	0.11	0.61	1.43	0.17	0.85	0.49	0.34	0.94	0.88	1.24	0.57	1.15	0.8	0.87	1	1.36	0.66
PF3D7_1421300	PF14_0206	conserved Plasmodium protein, unknown function	0.11	-0.53	0.26	0.1	-0.29	-0.06	0.27	1.49	0.28	1.41	0.13	0.7	0.84	1.24	0.09	1.21	0.14
PF3D7_0609700	PFF0480w	conserved Plasmodium protein, unknown function	0.11	0.07	1.05	0.16	0.72	-0.3	0.11	0.09	0.16	0.71	-0.15	0.86	0.57	0.32	0.13	0.98	0.25
PF3D7_0804300	MAL8P1.141	conserved Plasmodium protein, unknown function	0.11	-0.18	1.6	-0.41	0.85	-0.49	0.16	0.21	0.22	0.43	-0.01	0.77	0.23	0.34	0.37	0.91	0.07
PF3D7_1417400	PF14_0173	cyclic nucleotide-binding protein, putative, pseudogene (cNBP)	0.11	0.11	0.27	0.86	0.01	0.32	-0.22	0.44	0.06	0.44	-0.37	0.59	0.44	0.69	-0.09	0.89	0.3
PF3D7_1479800	PF14_0770	rifin (RIF)	0.11	0.36	0	0.18	0.08	-0.57	0.19	0	-0.18	-0.11	0.36	0.23	0.08	0	-0.04	0.81	-0.03
PF3D7_0409000	PFD0445c	conserved Plasmodium protein, unknown function	0.11	0.45	0.3	0.63	-0.49	0.72	0.13	0.64	-0.14	0.02	-0.21	-0.02	0.07	0.72	0.18	0.79	0.13
PF3D7_1419000	PF14_0184	conserved Plasmodium protein, unknown function	0.11	0.17	-0.04	0.46	-0.63	0.49	-0.21	0.7	-0.1	0.05	0.03	0.06	0.07	0.6	0.34	0.71	0.19
PF3D7_0403300	PFD0155c	conserved Plasmodium protein, unknown function	0.11	0.41	1.67	0.03	0.69	0.22	0.26	0.48	0.38	-0.07	-0.29	-0.26	-0.29	0.54	0.23	0.69	0.23
PF3D7_1400600	PF14_0006	rifin (RIF)	0.11	0.44	1.16	0.71	0.73	0.68	0.1	0.4	0.24	0.23	0.01	0.12	0	0.26	0.34	0.69	0.01
PF3D7_1426600	PF14_0245	conserved Plasmodium protein, unknown function	0.11	0.5	0.34	0.87	-0.14	0.96	0.03	0.55	0.15	0.11	0.03	0.15	-0.01	0.71	0.57	0.58	0.31
PF3D7_1141300	PF11_0424	conserved Plasmodium protein, unknown function	0.11	0.69	0.15	0.95	0.23	1	0.6	0.69	0.45	0.43	0.17	0.71	0.43	0.48	0.76	0.53	0.55
PF3D7_1328900	PF13_0151	conserved Plasmodium protein, unknown function	0.11	0.64	0.96	0.38	0.17	0.55	0.5	0.95	0.37	0.38	0.3	-0.08	0.36	1.05	0.31	0.47	0.39
PF3D7_0307600	PFC0320w	conserved Plasmodium protein, unknown function	0.11	0.54	0.21	0.46	-0.37	0.78	0.47	0.97	0.31	0.13	-0.02	0.18	-0.07	0.67	0.39	0.46	0.25
PF3D7_0322400	PFC1000w	regulator of initiation factor 2 (eIF2)	0.11	0	1	-0.29	0.51	-0.02	0.5	0.94	0.47	0.38	0.15	-0.16	-0.04	0.48	0.41	0.46	0.18
PF3D7_0616200	PFF0785w	Ndc80 homologue, putative	0.11	0.17	-0.03	0.26	-0.13	0.2	0.03	0.17	0.38	0.32	0.27	0.23	0.07	0.43	0.31	0.42	0.47
PF3D7_0728800	MAL7P1.157	conserved Plasmodium protein, unknown function	0.11	0.27	-0.11	-0.06	-0.63	0.05	0.39	0.89	0.13	0.08	0	-0.33	-0.12	0.82	0.11	0.4	-0.03
PF3D7_0703200	PF07_0012	conserved Plasmodium protein, unknown function	0.11	0.31	-0.32	0.1	-0.46	0.35	0.12	0.09	0.17	-0.15	0.18	-0.05	-0.15	0.34	0.4	0.38	0.27
PF3D7_1132000	PF11_0329	ubiquitin-like protein, putative	0.11	-0.03	0.16	0.09	0.06	0.02	0.36	0.96	0.84	1.13	0.09	0.69	0.77	0.27	0.14	0.33	0.25
PF3D7_0803800	MAL8P1.142	20S proteasome beta subunit	0.11	0.45	-0.11	0.19	-0.19	0.41	0.17	0.45	0.01	-0.2	-0.12	-1.03	-0.79	0.46	0.1	0.31	-0.23
PF3D7_1471100	PF14_0678	exported protein 2 (EXP2)	0.11	-0.48	-0.26	-0.53	-0.04	-0.11	-0.58	-0.53	0.15	-0.77	0.13	-1.2	-1.36	0.24	-0.48	0.18	-0.37
PF3D7_0209300	PFB0420w	2C-methyl-D-erythritol 2,4-cyclodiphosphate synthase (IspF)	0.11	0.75	0.2	-0.2	-0.42	0.06	-0.49	0.33	0.18	0.09	0.02	-1.22	-1.06	0.4	0.14	0.16	-0.38
PF3D7_0926000	PFI1275w	protein kinase, putative	0.11	0.49	0.53	-0.08	0.06	0.33	0.23	0.71	0.5	0.75	0.24	0.04	0.23	0.7	-0.03	0.16	-0.28
PF3D7_1118000	PF11_0186	conserved Plasmodium protein, unknown function	0.11	0.72	-0.65	0.82	0.52	0.99	0.8	-0.46	0.4	0.34	0.38	0.38	0.45	-0.86	0.48	0.16	0.18
PF3D7_1317600	MAL13P1.90	conserved Plasmodium protein, unknown function	0.11	0.53	0.17	0.3	-0.21	0.59	0	0.19	0.18	-0.44	0.12	-0.49	-0.54	0.52	0.4	0.05	0
PF3D7_0314100.1	PFC0582c-a	vesicle transport v-SNARE protein, putative	0.11	0.17	-0.62	0.53	0.77	0.39	0.81	-0.43	0.26	0.32	0.17	1.17	0.7	-0.99	0.34	0.03	0.88
PF3D7_0419900	PFD0965w	phosphatidylinositol 4-kinase, putative	0.11	0.11	0.74	0.3	-0.07	-0.12	-0.62	-0.6	-0.55	-0.64	-0.4	-0.96	-0.97	-0.29	-0.4	-0.04	-0.48
PF3D7_0904600	PFI0225w	ubiquitin specific protease, putative	0.11	-0.22	0.68	0.05	-0.03	0.19	0.36	0.65	0.06	-0.22	-0.22	-0.16	-0.21	0.51	-0.24	-0.04	-0.09
PF3D7_0630100	PFF1460c	conserved Plasmodium protein, unknown function	0.11	-0.08	0.17	0.73	0.62	0.18	-0.24	-1.06	-0.76	-0.66	-0.67	0.29	-0.37	-0.6	-0.77	-0.05	-0.08
PF3D7_1034700	PF10_0337	ADP-ribosylation factor, putative	0.11	0.23	-1.31	0.69	-0.8	0.73	-0.49	-0.83	-0.88	-0.63	-0.09	0.86	0.08	-1.3	0.62	-0.05	0.47
PF3D7_0906300	PFI0310w	Maf-like protein, putative	0.11	-0.45	1.4	-0.63	0.74	-0.43	0.18	0.67	-0.05	0.17	-0.35	-0.03	0.02	0.04	-0.21	-0.09	-0.4
PF3D7_1034000	PF10_0331	Sec1 family protein, putative	0.11	0.37	0.16	0.39	0.21	0.85	0.25	-0.5	-0.08	-0.45	0.28	0.53	0.03	-0.38	0.27	-0.18	0.31
PF3D7_1452000	PF14_0495	rhoptry neck protein 2 (RON2)	0.11	0.42	-1.13	1.21	-0.38	0.77	-0.88	-0.79	-1.49	-0.82	-1.14	-0.07	-0.47	-0.63	0.01	-0.28	0.38
PF3D7_1311000	MAL13P1.53	conserved Plasmodium protein, unknown function	0.11	0.44	0.03	0.26	1.11	0.03	0.77	-0.61	0.19	-0.5	-0.03	0.31	0.28	-1.51	0.07	-0.31	0.02
PF3D7_0412300	PFD0610w	phosphopantothenoylcysteine synthetase, putative	0.11	-0.63	-0.37	0.06	-1.27	0.19	-1.17	-0.49	-1.49	-1.24	-0.87	-1.07	-1.1	-0.31	-0.72	-0.32	-0.97
PF3D7_0719300	PF07_0077	actin-related protein, putative (ARP6)	0.11	0.02	0.26	-0.48	0.23	-0.18	-0.1	0.25	0.25	0.33	0.15	0	0.05	-0.21	0.08	-0.35	-0.16
PF3D7_1002400	PF10_0028	PF3D7_1002400	0.11	-0.51	0.38	-0.7	-0.29	0.08	-0.91	-0.39	-0.64	-0.6	-0.76	-1.33	-1.47	-0.18	-0.73	-0.35	-1.08
PF3D7_0408000	PFD0395c	conserved Plasmodium protein, unknown function	0.11	0.59	-0.11	1.79	1.41	1.75	0.11	-0.99	-0.69	-0.26	0.1	1.98	1	-0.56	0.12	-0.37	0.92
PF3D7_0500800	PFE0040c	mature parasite-infected erythrocyte surface antigen,erythrocyte membrane protein 2 (MESA)	0.11	0.26	-2.06	-0.39	-1.11	0.28	-1.07	-1	0.61	-0.87	0.66	-1.23	-1.55	-0.81	0.16	-0.44	-0.14
PF3D7_1131800	PF11_0327	oxysterol-binding protein-related protein 2	0.11	-0.73	-0.97	-0.37	-0.37	-0.57	-0.24	-0.43	-0.29	-0.19	-0.26	0.4	-0.05	-0.3	-0.21	-0.45	-0.22
PF3D7_0610900	PFF0535c	trancription factor, putative	0.11	0.13	0.74	0.07	0.55	0.22	0.68	0.26	0.61	0.19	0.21	0.45	0.41	0.17	0.19	-0.46	0.46
PF3D7_0817000	MAL8P1.75	ubiquitin-activating enzyme, putative	0.11	0.42	-0.01	0.15	0.02	0.11	0.21	0.32	0.54	0.35	0.21	-0.31	0.09	0.22	0.09	-0.46	0.08
PF3D7_0203900	PFB0180w	5'-3' exonuclease, N-terminal resolvase-like domain, putative	0.11	-0.39	-0.19	-0.26	-0.89	0.2	0.19	0.51	0.08	0.07	0.31	0.18	0.13	0.68	-0.19	-0.53	-0.27
PF3D7_1124300	PF11_0254	conserved Plasmodium protein, unknown function	0.11	-0.05	0.2	-0.73	-0.21	-0.25	-0.4	-0.75	-0.31	-0.59	-0.11	-1.23	-1.1	-0.21	-0.29	-0.53	-0.49
PF3D7_1337300	PF13_0208	exoribonuclease, putative	0.11	-0.47	0.38	-1	0.05	-0.58	-0.16	-0.12	-0.34	-0.54	-0.49	-0.82	-0.75	-0.4	-0.42	-0.53	-0.58
PF3D7_0813300	MAL8P1.95	conserved Plasmodium protein, unknown function	0.11	-0.97	0.32	-1.21	-0.26	-0.91	0.19	0.23	0.33	0.05	-0.41	-0.78	-0.48	0.15	-0.55	-0.54	-0.35
PF3D7_1126100	PF11_0271	autophagy-related protein 7, putative (ATG7)	0.11	0.69	-1.18	0.57	-0.43	0.78	0.11	-0.54	-0.07	-0.72	0.41	-0.16	-0.19	-0.57	0.18	-0.62	0.03
PF3D7_0704200	PF07_0015	tRNA m5C-methyltransferase, putative	0.11	-0.29	-0.22	-0.79	0.08	-0.53	-0.4	-1.07	-0.37	-0.93	-0.29	-0.72	-0.78	-0.95	-0.28	-0.65	-0.35
PF3D7_1453600	PF14_0509	RAP protein, putative	0.11	-0.01	0.53	-0.37	-0.26	-0.07	0.52	0.26	-0.03	-0.72	0.03	-0.59	-0.48	0.46	-0.57	-0.67	-0.62
PF3D7_0309400		putative ncRNA	0.11	0.2	-0.13	-0.39	1.39	0.27	-0.07	-1.44	-0.35	-0.85	-0.1	-0.05	0.01	-1.28	-0.44	-0.7	-0.11
PF3D7_0913900	PFI0680c	arginine--tRNA ligase, putative	0.11	-0.18	0.24	-0.51	0.21	0.29	0.01	-0.72	-0.22	-0.81	-0.05	0.45	-0.31	-0.18	-0.35	-0.72	-0.15
PF3D7_1419900	PF14_0193	YTH domain-containing protein, putative	0.11	0.04	0.39	-0.03	0.66	-0.21	0.35	-1.16	0	-0.48	0.03	-0.1	0.16	-1.26	-0.08	-0.72	-0.04
PF3D7_0609000	PFF0445w	conserved Plasmodium protein, unknown function	0.11	-0.02	-0.2	-0.08	-0.25	-0.25	-0.18	-0.49	0.15	-0.39	0.03	-0.76	-0.45	-0.41	-0.42	-0.74	-0.36
PF3D7_1008800	PF10_0085	nucleolar protein 5, putative (NOP5)	0.11	-1.25	0.15	-1.04	0.6	-1.05	-0.47	-0.77	-0.41	-0.59	-0.56	-0.67	-0.48	-1.09	-0.89	-0.74	-0.56
PF3D7_0716200	MAL7P1.76	conserved Plasmodium protein, unknown function	0.11	-1.42	0.69	-1.67	0.35	-1.64	-0.37	-0.77	-0.59	-0.21	-0.3	0.02	0.14	-0.66	-0.51	-0.77	-0.64
PF3D7_0527900	PFE1390w	RNA helicase 1	0.11	-0.39	0.3	-0.82	0.35	-0.72	-0.04	-0.24	-0.01	-0.09	-0.17	-0.59	-0.32	-0.76	-0.38	-0.88	-0.3
PF3D7_0601900	PFF0090w	conserved Plasmodium protein, unknown function	0.11	-1.32	0.04	-1.76	-0.1	-1.64	-0.6	-1.48	-0.61	-0.76	-0.88	-1.46	-1.57	-0.75	-1.49	-0.93	-1.32
PF3D7_1422800	PF14_0218	actin-related protein, putative (ARP4a)	0.11	-0.24	0.53	-0.68	-0.23	-0.45	-0.28	-0.2	-0.53	-0.49	-0.26	-1.52	-0.91	-0.34	-0.69	-1.01	-0.91
PF3D7_0209800	PFB0445c	ATP-dependent RNA helicase UAP56 (UAP56)	0.11	-0.62	-0.13	-1.04	-0.42	-0.62	-0.32	-0.3	-0.58	-0.9	-0.37	-1.73	-1.23	-0.38	-0.61	-1.13	-0.92
PF3D7_0220700	PFB0932w	Plasmodium exported protein (hyp9), unknown function	0.11	-1.22	-1.12	-1.21	0.66	-1.44	-1.28	-3.9	-0.98	-1.89	-1.05	-1.11	-1.51	-3.75	-1.34	-1.17	-0.82
PF3D7_0310500	PFC0440c	DEAD box helicase, putative	0.11	-0.13	-0.02	-0.27	-0.14	0.02	0.08	0.19	0.25	-0.53	0.14	-0.53	-0.14	-0.12	-0.25	-1.2	-0.29
PF3D7_0617500	PFF0847w	rifin, pseudogene	0.11	1.42	0	1.07	1.03	0.01	0.01	0	-0.12	-0.34	-0.06	-0.25	0.17	-1.37	0.48	-1.27	-0.26
PF3D7_1442500	PF14_0403	protein prenyltransferase alpha subunit, putative	0.11	-0.03	-0.72	-0.21	-0.19	-0.07	-0.34	-1.3	-0.22	-0.96	0.04	-0.88	-0.91	-1.4	-0.24	-1.45	-0.68
PF3D7_1142700	PF11_0439	conserved protein, unknown function	0.11	-0.65	0.45	-1.29	0.23	-1.01	-0.52	-0.95	-0.66	-1.2	-0.76	-1.65	-1.46	-1.11	-1.35	-1.51	-1.34
PF3D7_0214000	PFB0635w	T-complex protein 1, putative	0.11	0.12	-0.12	-0.7	0.21	-0.16	0.52	-0.62	0.42	-0.75	0.27	-0.67	-0.46	-0.69	-0.53	-1.86	-0.32
PF3D7_0201800	PFB0090c	knob associated heat shock protein 40 (KAHsp40)	0.11	-2.72	0.03	-2.81	0.34	-3.06	-1.93	-3.29	-1.99	-2.16	-1.77	-2.6	-2.59	-3.08	-2.58	-2.48	-2.23
PF3D7_1413600	PF14_0134	conserved Plasmodium protein, unknown function	0.1	0.52	1.14	0.81	0.11	0.87	0.78	1.94	0.5	1.12	0.26	0.87	1	1.49	0.58	2.15	0.79
PF3D7_0405900	PFD0295c	apical sushi protein (ASP)	0.1	0.51	0.08	1.16	-0.06	0.77	-0.85	-0.04	-1.23	0.07	-0.89	0.38	-0.14	0.57	0.28	1.49	0.47
PF3D7_1038500	PF10_0375	Plasmodium exported protein, unknown function	0.1	0.93	0.82	0.36	0.28	0.76	0.97	1.34	0.31	0.71	0.17	-0.05	0.17	1.08	0.12	1.45	-0.03
PF3D7_0609300	PFF0460w	conserved Plasmodium protein, unknown function	0.1	0.55	0.26	0.61	-0.05	0.97	0.22	1.32	0.84	1.65	0.96	2.06	1.33	1.21	1.11	1.42	0.64
PF3D7_1032700	PF10_0319	conserved Plasmodium protein, unknown function	0.1	0.44	1.18	0.11	0.21	0.28	0.26	1.61	0.59	0.89	0.05	0.42	0.33	1.32	0.42	1.31	0.43
PF3D7_0703600	MAL7P1.13	conserved Plasmodium protein, unknown function	0.1	0.52	0.13	0.97	0.06	0.67	-0.35	0.36	-0.24	0.53	-0.2	0.45	0.43	0.78	0.57	1.01	0.43
PF3D7_1239500	PFL1915w	DNA gyrase subunit B (GyrB)	0.1	0.29	0.09	0.35	0.01	0.56	-0.26	0.52	-0.02	0.09	-0.39	0.1	-0.41	0.51	0.28	0.91	0.2
PF3D7_0614100	PFF0683c	conserved Plasmodium protein, unknown function	0.1	-0.39	0.48	0.36	0.53	0.07	-0.31	0.48	-0.19	0.29	-0.56	-0.07	0.06	0.06	-0.17	0.88	0
PF3D7_1024400	PF10_0237	conserved Plasmodium protein, unknown function	0.1	-0.34	0.38	0.07	-0.01	0.12	0.54	1.53	0.56	1.06	0.11	0.69	0.66	0.71	-0.04	0.86	0.21
PF3D7_1319500	PF13_0112	conserved Plasmodium protein, unknown function	0.1	0.54	0.04	0.24	0.29	0.31	0.26	-0.25	0.25	0.16	0	-0.01	0.16	-0.27	0.43	0.86	0.17
PF3D7_1021200	PF10_0206	conserved Plasmodium protein, unknown function	0.1	0.35	-0.16	0.26	0.21	0.66	0.52	0.46	1.37	1.78	1.38	1.7	1.9	0.32	0.72	0.83	0.83
PF3D7_0728100	PF07_0118	conserved Plasmodium membrane protein, unknown function	0.1	0.62	0.13	0.58	-0.6	0.55	0.06	0.81	0.45	0.64	0.21	-0.06	0	0.81	0.15	0.82	-0.07
PF3D7_0936900	PFI1785w	Plasmodium exported protein (PHISTb), unknown function, pseudogene	0.1	0.41	1.13	0.49	1.58	0.38	0.37	0.41	0.44	0.17	0.18	-0.49	-0.23	0.38	0.05	0.79	0.04
PF3D7_1255000	PFL2655w	rifin (RIF)	0.1	-0.06	0	0.52	0.26	0.33	-0.07	0	0.3	0.65	0.29	0.38	0.52	0	-0.8	0.69	0.12
PF3D7_1453200	PF14_0506	conserved Plasmodium protein, unknown function	0.1	0.56	0.29	1.08	-0.39	0.72	-0.59	0.17	-0.6	0.23	0.04	0.34	0.26	0.45	0.25	0.56	-0.01
PF3D7_0525300	PFE1260c	conserved Plasmodium protein, unknown function	0.1	-0.13	-0.05	1	0.3	0.46	0.02	-1.09	-0.61	-0.32	0	1.59	0.81	-0.24	0.42	0.52	0.54
PF3D7_0933900	PFI1640c	conserved Plasmodium protein, unknown function	0.1	0.12	0.87	-0.34	0.08	-0.3	0.51	1.48	0.27	0.17	0.21	-0.57	0.15	0.85	-0.13	0.51	-0.02
PF3D7_0422200	PFD1045c	erythrocyte membrane-associated antigen	0.1	0.04	0.57	-0.26	0.08	-0.28	0.54	0.86	0.86	1.01	0.3	0.28	0.49	0.91	-0.19	0.47	0.12
PF3D7_1242200	PFL2030w	queuine tRNA-ribosyltransferase, putative	0.1	0.39	0.39	-0.11	-0.1	0.04	0.01	0.3	-0.02	-0.37	0.05	-0.74	-0.17	0.26	0.11	0.47	-0.15
PF3D7_0204800	PFB0215c	3'-5' exonuclease, putative	0.1	1.35	-0.03	0.38	0.77	0.6	0.76	0.99	0.96	0.91	0.4	0.26	0.28	0.58	0.59	0.43	0.23
PF3D7_0529400	PFE1465w	PF3D7_0529400	0.1	0.22	-0.24	0.56	-0.3	0.53	-0.19	0.17	-0.25	-0.02	-0.1	0.21	0.31	0.41	0.41	0.29	0.38
PF3D7_0504800	PFE0235c	conserved Plasmodium protein, unknown function	0.1	0.72	-0.28	0.65	-0.69	0.44	-0.33	0.01	0.21	0.12	0.24	-0.32	-0.13	0.18	0.24	0.27	0.07
PF3D7_1412200	PF14_0121	conserved Plasmodium protein, unknown function	0.1	-0.62	1.51	-0.51	0.25	-0.56	0.02	1.13	0.22	0.47	-0.21	0.17	0.45	0.69	-0.2	0.26	-0.12
PF3D7_0510500	PFE0520c	topoisomerase I	0.1	-0.07	0.27	0.11	-0.33	0.2	-0.14	0.41	-0.06	-0.26	-0.14	-0.37	-0.29	0.63	0.06	0.25	0.07
PF3D7_1017500	PF10_0170	conserved Plasmodium protein, unknown function	0.1	0.46	-1.02	2.01	2.09	1.5	0.5	-2.76	-0.41	-0.03	-0.03	2.69	1.52	-1.54	0.81	0.24	2.05
PF3D7_1122200	PF11_0230	cupin-like protein, putative	0.1	-0.6	0.85	-0.63	0.44	-0.94	0.31	0.34	-0.23	-0.45	-0.82	-0.5	-0.27	-0.15	-0.61	0.21	-0.32
PF3D7_0509900	PFE0490w	conserved Plasmodium protein, unknown function	0.1	0.09	0.16	0.04	-0.91	0.2	-1.04	-0.48	-1.21	-0.74	-0.47	-1.15	-1.19	0.15	-0.15	0.19	-0.48
PF3D7_0103500	PFA0175w	conserved Plasmodium protein, unknown function	0.1	0.29	-0.13	0.18	-0.37	0.18	0.48	0.32	0.56	-0.15	0.06	-0.05	0.18	0.38	0.13	0.15	-0.07
PF3D7_1344700	PF13_0239	conserved Plasmodium protein, unknown function	0.1	-0.09	0.44	-0.1	-0.08	0.12	-0.15	0.11	-0.13	0.14	0.1	0.17	-0.21	0.34	0.19	0.13	0.11
PF3D7_1338700	MAL13P1.194	conserved Plasmodium protein, unknown function	0.1	0.7	0.55	1.03	-0.31	1.32	-0.37	-0.29	-0.17	-0.16	0.37	0.13	0.09	-0.34	0.77	0.12	0.46
PF3D7_0903300	PFI0160w	conserved Plasmodium membrane protein, unknown function	0.1	0.2	-0.32	0.77	-1	0.76	-0.47	0.34	-0.48	-0.39	-0.23	-0.52	-0.47	0.14	0.15	0.1	-0.03
PF3D7_1130900	PF11_0319	mitochondrial rpoD precursor, putative	0.1	0.72	0.41	-0.02	0.04	0.21	0.85	0.11	0.51	0.56	0.6	0.1	0.42	0.29	0.14	0.01	-0.1
PF3D7_0832900	MAL7P1.218	stevor	0.1	0	0	0	-0.78	0	0	0	-0.01	-1.39	-0.85	0	0	0	0	0	-1.46
PF3D7_1469300	PF14_0661	small subunit rRNA processing KH domain protein, putative	0.1	-0.43	0.87	-0.91	-0.23	-0.76	0.3	0.32	-0.04	-0.09	-0.23	-0.6	-0.52	0.26	-0.35	-0.01	-0.46
PF3D7_1210500	PFL0525w	conserved Plasmodium protein, unknown function	0.1	0.33	1.8	0.05	0.63	0.03	0.56	0.23	-0.24	-0.51	-0.52	-0.46	-0.5	0.49	-0.41	-0.04	-0.56
PF3D7_1214700	PFL0710w	conserved Plasmodium protein, unknown function	0.1	0.08	2.31	0.2	0.91	0.32	0.03	-0.85	-0.26	-1.18	-1.04	-0.35	-0.51	-1.12	-0.84	-0.05	-0.44
PF3D7_1246700	PFL2240w	conserved Plasmodium protein, unknown function	0.1	0.28	-0.07	-0.44	-0.61	0.08	0.25	0.26	0.17	-0.24	0.14	-0.54	-0.61	0.43	0.18	-0.09	-0.15
PF3D7_0518900	PFE0950c	conserved Plasmodium protein, unknown function	0.1	-1.07	0.63	0.2	-0.03	-0.05	-0.43	0.3	-0.74	-0.54	-1.28	-0.4	-0.48	-0.43	-1.24	-0.15	-0.29
PF3D7_0934000	PFI1645c	histidine--tRNA ligase, putative	0.1	0.69	0.04	0.3	0.2	0.25	0.32	0.07	0.26	-0.17	0.11	-0.65	-0.65	-0.05	0.19	-0.19	-0.11
PF3D7_1037100	PF10_0363	pyruvate kinase 2 (PyKII)	0.1	-0.19	-0.4	-0.51	-0.5	-0.21	0.08	0.22	0.09	-0.64	0.03	-0.83	-0.73	0.25	-0.35	-0.2	-0.51
PF3D7_0302600	PFC0125w	ABC transporter, (TAP family), putative	0.1	0.24	-0.45	0.08	-1.06	0.4	-0.48	-0.21	-0.27	-0.97	0.08	-1.2	-1.23	-0.03	-0.17	-0.22	-0.38
PF3D7_0400900	PFD0040c	rifin (RIF)	0.1	0.78	0	0.67	0.41	0.37	0.14	0	-0.05	-0.35	0.14	-0.2	-0.33	-0.82	-0.23	-0.28	0.18
PF3D7_1121500	PF11_0223	conserved Plasmodium protein, unknown function	0.1	0.81	-0.57	0.69	0.47	0.74	-0.27	-0.72	-0.13	0.2	0.28	0.11	0.11	-0.77	0.37	-0.28	-0.06
PF3D7_0616400	PFF0795w	conserved Plasmodium protein, unknown function	0.1	-0.28	0.3	0.03	-0.38	-0.08	0.25	0.27	0.01	-0.45	-0.17	-0.34	-0.42	0.23	-0.31	-0.33	-0.35
PF3D7_1127000	PF11_0281	protein phosphatase, putative	0.1	0.3	0.07	-0.18	0.19	-0.17	-0.43	-0.9	0.19	-0.26	-0.02	-0.55	-0.43	-0.69	0.49	-0.35	0.02
PF3D7_1123200	PF11_0243	leucine-rich repeat protein (LRR11)	0.1	-0.34	-1.31	0.24	-0.13	-0.2	-1.08	-1.55	-0.98	-0.5	-0.66	-0.38	-0.14	-1.62	-0.29	-0.37	-0.36
PF3D7_0209100	PFB0410c	phospholipase A2, putative	0.1	0.2	-0.25	0.03	0.38	0.2	0.56	-0.57	0.2	-0.14	-0.02	-0.01	-0.08	-0.78	0.07	-0.39	0.02
PF3D7_1302900	PF13_0015	conserved Plasmodium protein, unknown function	0.1	0.16	-0.35	-0.63	-0.27	-0.16	0.46	-0.09	-0.02	-0.37	-0.02	-0.5	-0.41	0.2	-0.29	-0.41	-0.33
PF3D7_0200200	PFB0015c	rifin (RIF)	0.1	0.75	-0.17	0.72	2.08	0.54	1.98	-0.24	1.87	1.54	0.91	0.65	0.2	-1.24	0.88	-0.45	0.67
PF3D7_1432900	PF14_0311	SF-assemblin, putative	0.1	0.55	-0.75	0.93	0.37	0.54	-0.19	-1.33	-0.13	-0.17	-0.08	0.59	0.09	-1.52	0.75	-0.45	0.82
PF3D7_1366300	MAL13P1.333	conserved Plasmodium protein, unknown function	0.1	-0.26	0.25	-0.49	-0.05	-0.45	-0.18	-0.23	0.18	-0.21	0.06	-0.58	-0.43	-0.12	-0.38	-0.46	-0.27
PF3D7_1111700	PF11_0123	conserved Plasmodium protein, unknown function	0.1	0.22	-0.03	-0.07	0.03	-0.03	-0.53	-0.24	-0.04	-0.63	0.06	-0.69	-0.7	-0.59	0.05	-0.5	-0.26
PF3D7_1444800	PF14_0425	fructose-bisphosphate aldolase (FBPA)	0.1	-0.3	-1.05	-0.21	0.04	-0.12	-0.59	-0.73	-0.53	-0.51	-0.23	-0.73	-0.86	-0.64	-0.59	-0.52	-0.3
PF3D7_1012400	PF10_0121	hypoxanthine-guanine phosphoribosyltransferase (HGPRT)	0.1	0.17	-1.39	-1.18	-1.09	-0.59	-1.13	-0.48	0.2	-1.23	0.51	-2.64	-2.42	-0.12	-0.34	-0.55	-0.8
PF3D7_1364000	MAL13P1.321	conserved Plasmodium protein, unknown function	0.1	0.32	-0.09	0.77	-0.02	0.24	-0.25	-0.75	-0.6	-0.73	-0.42	-0.25	-0.29	-1.27	-0.13	-0.7	-0.42
PF3D7_1407300	PF14_0070	pre-mRNA splicing factor, putative	0.1	-0.22	0.15	-0.15	0.18	-0.16	0.25	0.12	0.25	0.4	0.03	0.04	0.33	-0.27	-0.1	-0.74	0.06
PF3D7_1006800	PF10_0068	RNA binding protein, putative	0.1	0.27	-0.56	-0.45	0.42	0.26	0.37	-0.81	0.4	-0.3	0.16	-0.67	-0.47	-1.27	0.21	-0.81	-0.25
PF3D7_1119900	PF11_0206	conserved Plasmodium protein, unknown function	0.1	0.1	0.62	0.14	0.15	-0.22	-0.19	-1.06	-0.46	-1.01	-0.23	-0.59	-0.5	-0.56	-0.36	-0.86	-0.38
PF3D7_1337000	MAL13P1.184	endopeptidase, putative	0.1	0.03	-0.45	-0.36	0.18	-0.04	0.6	-0.47	0.1	-0.52	0.25	-0.02	-0.02	-0.38	-0.25	-0.95	-0.06
PF3D7_1462100	PF14_0591	conserved Plasmodium protein, unknown function	0.1	0.34	-1.3	0.61	-0.88	0.73	-0.24	-1.04	-0.58	-1.16	0.04	-0.86	-0.78	-1.08	-0.24	-0.99	-0.38
PF3D7_0627900	PFF1355w	conserved Plasmodium protein, unknown function	0.1	-0.07	-0.07	-0.03	0.26	-0.02	0.17	-0.85	-0.49	-1.39	-0.65	-0.64	-1.02	-1.27	-0.14	-1.19	-0.17
PF3D7_1352900	MAL13P1.268	conserved Plasmodium protein, unknown function	0.1	-3.75	1.25	-1.76	0.6	-3.18	-2.07	-2.51	-2.82	-2.69	-3.04	-2.23	-1.58	-2.69	-3.06	-1.19	-2.32
PF3D7_1030700	PF10_0300	RNA methyltransferase, putative	0.1	0.11	1.09	-0.67	0.41	-0.51	-0.16	-1.19	-0.24	-0.74	-0.07	-0.9	-0.86	-0.48	-0.53	-1.2	-0.72
PF3D7_0318200	PFC0805w	DNA-directed RNA polymerase II, putative	0.1	-0.26	-0.6	-0.75	-0.19	-0.37	-0.06	-0.74	0.03	-0.66	-0.01	-0.72	-0.58	-1.09	-0.27	-1.32	-0.26
PF3D7_0916600	PFI0815c	methyltransferase, putative	0.1	1.22	-0.81	0.98	1.47	0.19	0.46	-1.29	0.09	-0.92	0.1	0.28	0.29	-2.06	0.64	-1.38	-0.13
PF3D7_0501000	PFE0050w	Plasmodium exported protein, unknown function	0.1	-0.85	-0.8	-1.66	-0.4	-1.05	-0.67	-1.03	-0.22	-0.76	0.06	-1.96	-1.78	-0.61	-0.62	-1.6	-0.99
PF3D7_0307100	PFC0295c	40S ribosomal protein S12, putative	0.1	0.28	-2.29	-0.73	0.25	-0.3	0.21	-1.99	0.06	-1.04	0.36	-1.27	-1.02	-2.27	0.09	-2.2	-0.41
PF3D7_1245500	PFL2185w	conserved Plasmodium protein, unknown function	0.09	0.96	0.57	0.96	-0.08	0.98	0.35	1.14	0.23	0.89	0.11	0.61	0.2	1.18	1.01	1.67	0.68
PF3D7_0216900	PFB0775w	conserved Plasmodium protein, unknown function	0.09	0.33	0.92	0.61	0.23	0.48	0.73	1.15	0.62	1.32	0.27	1.01	1.56	1.46	0.58	1.54	0.63
PF3D7_1003000	PF10_0034	conserved Plasmodium protein, unknown function	0.09	0.35	0.31	1.28	0.01	0.65	-0.98	0.19	-0.96	0.26	-0.78	0.27	0.15	0.36	0.21	1.43	0.37
PF3D7_0506600	PFE0328w	histone deacetylase, putative, pseudogene	0.09	1.04	0	0.48	0.15	0.78	0.26	0.78	0.56	0.47	0.53	0.29	0.56	0.82	0.47	1.36	0.55
PF3D7_0218300	PFB0855c	apicoplast RNA methyltransferase precursor, putative	0.09	0.94	0.12	0.44	0.13	0.56	-0.09	0.17	0.52	0.35	0.53	0.07	0.09	0.61	0.81	1.02	0.53
PF3D7_1143100	PF11_0442	transcription factor with AP2 domain(s) (AP2-O)	0.09	-0.32	-0.01	0.92	0.29	0.5	-0.13	0.03	-0.04	0.79	0.23	1.56	1.1	0.79	0.57	0.99	0.59
PF3D7_1200300	PFL0015c	rifin (RIF)	0.09	0.33	0	0.37	0.41	-0.1	-0.11	0	-0.04	-0.59	0.31	-0.69	0.27	0.23	0.18	0.99	0.51
PF3D7_0220400	PFB0925w	DnaJ protein, putative, pseudogene	0.09	0.24	1.27	0.34	0.91	0.14	-0.24	-0.44	-0.41	-0.32	-0.8	-0.25	-0.45	0.03	-0.1	0.93	0.07
PF3D7_1112100	PF11_0127	conserved Plasmodium protein, unknown function	0.09	0.46	0.08	0.66	-0.08	0.51	-0.24	0.08	-0.24	-0.21	-0.32	0.2	-0.17	0.36	0.28	0.78	0.32
PF3D7_0200500	PFB0030c	rifin (RIF)	0.09	0.6	0	-0.4	-0.13	-0.34	0.11	0	-0.02	0.47	0.2	-0.04	0.01	0	-0.36	0.76	0.4
PF3D7_0722500	PF07_0091	cell cycle control protein cwf15, putative	0.09	0.45	1.4	0.21	0.57	0.39	0.84	0.85	0.54	0.56	0.05	0.61	0.3	0.9	0.37	0.65	0.32
PF3D7_0713000	MAL7P1.57	rifin (RIF)	0.09	-0.49	0	0.04	0.05	0.07	0.4	0	-0.3	0.05	-0.34	-0.16	-0.5	-0.53	-0.03	0.64	-0.51
PF3D7_1303700	MAL13P1.18	conserved Plasmodium protein, unknown function	0.09	0.07	0.2	0.9	-0.21	0.6	0.2	0.87	0.38	0.52	0.01	0.47	0.72	0.95	0.22	0.62	0.52
PF3D7_1425300	PF14_0233	conserved Plasmodium protein, unknown function	0.09	-0.03	-0.7	0.04	-0.37	0.15	-0.52	-0.1	0.17	-0.06	0.2	-0.37	-0.56	0.46	0.28	0.57	0.22
PF3D7_1306700	MAL13P1.33	conserved Plasmodium protein, unknown function	0.09	0.13	1	0	-0.03	0.31	0.6	1.32	0.38	0.68	0.07	-0.25	-0.07	0.83	0	0.55	-0.07
PF3D7_1221700	PFL1045w	FbpA domain protein, putative	0.09	0.57	0.09	0.27	0.36	0.28	0.1	0.31	0.23	0	0.1	-0.35	-0.41	0.22	0.38	0.43	0.07
PF3D7_1020600	PF10_0199	conserved Plasmodium membrane protein, unknown function	0.09	0.16	0.52	-0.12	0.11	-0.04	0.37	0.64	0.33	0.29	0.08	-0.07	0	0.36	0.09	0.41	-0.19
PF3D7_1228500	PFL1380w	RNA pseudouridylate synthase, putative	0.09	0.74	-0.28	0.51	-0.28	0.41	-0.48	-0.25	-0.41	-0.41	-0.16	-0.74	-0.77	0.21	0.47	0.38	0.08
PF3D7_0908200	PFI0395w	conserved Plasmodium protein, unknown function	0.09	0.35	-0.15	0.72	-0.29	0.48	0.08	0.04	-0.28	0.02	-0.26	0.11	-0.07	0.16	-0.03	0.37	0.13
PF3D7_0629300	PFF1420w	phosphatidylcholine-sterol acyltransferase precursor, putative (PL)	0.09	0.08	0.18	0.82	0.5	0.37	-0.84	-0.88	-0.99	-0.38	-0.96	0.15	-0.26	-0.21	-0.41	0.3	-0.11
PF3D7_1253700	PFL2585c	rifin (RIF)	0.09	-0.32	0.76	-0.03	-0.27	0.2	-0.05	0.4	-0.2	0.08	-0.5	-0.62	-0.55	0.24	-0.76	0.26	-0.54
PF3D7_0115300	PFA0745w	rifin (RIF)	0.09	0.27	0	0.56	0.54	0.77	0.35	0	0.23	0.33	-0.03	0.23	-0.2	0.39	0.08	0.22	0.04
PF3D7_0821900	MAL8P1.50	conserved Plasmodium protein, unknown function	0.09	0.2	-0.48	-0.6	-0.38	-0.13	0.28	0.85	0.48	0.53	0.06	-0.27	-0.1	0.49	-0.1	0.2	-0.27
PF3D7_1452100	PF14_0496	leucine-rich repeat protein (LRR3)	0.09	-0.23	1.39	-0.1	0.42	-0.24	0.44	-0.31	-0.3	-0.69	-0.06	0.3	-0.02	0.22	-0.05	0.17	-0.17
PF3D7_1141600	PF11_0427	dolichol phosphate mannose synthase (DPM1)	0.09	0.6	-0.08	-0.12	-0.38	0.33	-0.34	0.1	-0.35	-0.07	0.34	-1.01	-1.01	0.04	0.05	0.14	-0.32
PF3D7_1205500	PFL0275w	zinc finger protein, putative	0.09	-0.63	0.28	0.09	0.59	0.05	0.26	0.47	0.52	0.99	0.14	0.56	0.83	-0.08	-0.02	-0.01	0.21
PF3D7_0110100	PFA0495c	selenocysteine-specific elongation factor selB homologue, putative	0.09	0.35	0.68	-0.04	0.2	0.18	0.36	0.64	0.55	0.31	0.28	-0.1	0.09	0.41	0.18	-0.04	0
PF3D7_1000300	PF10_0003	rifin (RIF)	0.09	0.15	0.31	0.57	0.12	0.52	-0.58	0	-1.28	-0.75	-0.39	-0.51	-0.57	-0.4	-0.53	-0.04	-0.14
PF3D7_1363100	PF13_0333	conserved Plasmodium protein, unknown function	0.09	0.35	0.41	0.51	-0.09	0.28	-0.03	-0.04	-0.23	-0.17	-0.1	-0.59	-0.4	0.34	0.19	-0.09	-0.21
PF3D7_0917500	PFI0855w	conserved Plasmodium protein, unknown function	0.09	-0.12	-0.62	0.26	-0.56	0.36	0.06	0.38	-0.19	-0.27	0.07	-0.18	0.06	-0.06	0.22	-0.15	-0.08
PF3D7_0425900	PFD1240w	rifin (RIF)	0.09	-0.42	0	-0.47	-0.23	-0.99	-1.87	-2.1	-1.83	-1.57	-1.94	-1.53	-1.35	-1.73	-1.05	-0.26	-1.01
PF3D7_0720400	PF07_0085	ferrodoxin reductase-like protein	0.09	0.17	-0.31	-0.29	-0.19	0.05	-0.02	-0.34	-0.02	-0.45	0.08	-0.53	-0.42	-0.28	-0.18	-0.27	-0.18
PF3D7_1237400	PFL1810w	conserved Plasmodium protein, unknown function	0.09	0.32	-1.51	0.14	-0.03	0.11	0.26	-1.15	-0.1	-0.35	-0.26	0.15	-0.01	-1.44	0.07	-0.28	-0.14
PF3D7_1002200	PF10_0026	tryptophan-rich antigen 3 (PArt)	0.09	-0.23	-0.05	-0.28	0.14	-0.15	-0.64	-0.67	-0.15	-1.14	0.13	-0.64	-0.68	-0.09	-0.2	-0.3	0.05
PF3D7_1458800	PF14_0561	conserved Plasmodium protein, unknown function	0.09	-0.37	0.56	-0.44	-0.09	-0.54	-0.05	-0.09	0.08	-0.56	-0.07	-0.79	-0.45	0.21	-0.46	-0.33	-0.38
PF3D7_1405400	PF14_0051	DNA mismatch repair protein, putative	0.09	0.37	-0.23	0.06	-0.19	0.26	0.26	0.07	0.21	-0.08	0.01	-0.22	-0.03	0.1	-0.03	-0.37	-0.17
PF3D7_1017000	PF10_0165	DNA polymerase delta catalytic subunit	0.09	0.13	-0.75	-0.09	-0.8	0.15	-0.57	-0.3	-0.26	-0.32	-0.02	-0.14	-0.22	-0.11	0.15	-0.43	-0.09
PF3D7_0313700	PFC0571c	PF3D7_0313700	0.09	0.72	-1.45	0	-0.57	0.31	-0.38	-0.55	-0.19	-0.04	0.2	-0.59	-0.75	-0.96	0.28	-0.47	-0.2
PF3D7_0632000	PFF1555w	rifin (RIF)	0.09	-0.04	0.2	-0.15	-0.13	-0.5	-0.66	-0.59	-0.53	-0.6	-0.94	-0.77	-0.55	-0.45	-0.83	-0.47	-0.78
PF3D7_0703900	MAL7P1.15	conserved Plasmodium membrane protein, unknown function	0.09	-0.45	0.54	-0.92	0.2	-1.02	-0.01	-0.43	0.04	-0.36	-0.05	-0.82	-0.47	-0.42	-0.78	-0.68	-0.65
PF3D7_0303700	PFC0170c	dihydrolipoamide acyltransferase, putative	0.09	0.2	-1.79	0.1	-0.14	0.27	0.25	-0.63	0.77	0.31	0.48	0.35	0.18	-1.23	0.12	-0.7	0.2
PF3D7_1015700	PF10_0153a	PF3D7_1015700	0.09	0.36	-0.81	0.18	-0.54	0.27	0.1	-0.23	0.24	-0.28	-0.03	-0.11	0.2	-0.23	0	-0.75	-0.21
PF3D7_1400800	PF14_0008	rifin (RIF)	0.09	1.09	0	0.94	1.29	0.18	-0.08	-0.6	-0.08	-0.4	-0.23	0.07	0.33	-1.41	0.6	-0.78	-0.09
PF3D7_0623000	PFF1105c	chorismate synthase (CS)	0.09	0.43	-1.22	-0.12	-0.32	0.18	-0.23	-0.59	-0.06	-0.61	0.2	-1.09	-0.71	-0.79	0.23	-0.81	-0.11
PF3D7_1248200	PFL2310w	RNA binding protein, putative	0.09	-0.23	-0.24	-0.21	0.4	-0.13	0.38	-0.81	0.02	-0.29	0.15	0.73	0.24	-1.26	0.17	-0.87	0.21
PFC10_API0045:tRNA		apicoplast tRNA	0.09	0.8	0	-0.14	0.01	0.54	0.23	-0.27	-0.51	-0.17	-0.11	-0.28	-0.59	-0.35	-0.17	-0.98	-0.87
PF3D7_0906500	PFI0320w	arginase	0.09	-0.33	-0.32	0.26	1.15	0.04	0.75	-1.01	0.33	0.11	0.51	0.8	0.86	-1.3	-0.14	-1	0.28
PF3D7_1477500	PF14_0746	Plasmodium exported protein (PHISTb), unknown function	0.09	-0.66	-0.01	-0.98	0.4	-0.99	-0.51	-1.43	-0.63	-1.11	-0.71	-0.79	-0.9	-1.15	-0.94	-1.03	-0.6
PF3D7_0812200	MAL8P1.99	trypsin-like serine protease, putative	0.09	0.56	-0.93	0.28	-0.63	0.62	-0.13	-0.09	-0.14	-0.4	-0.12	-0.62	-0.27	-0.81	0.14	-1.05	-0.22
PF3D7_1476400	PF14_0733	serine/threonine protein kinase, FIKK family, pseudogene (FIKK14)	0.09	-0.47	0.36	-0.87	0.63	-0.65	-0.41	-0.98	-0.78	-1.1	-0.62	-0.87	-0.95	-1.17	-1.23	-1.12	-0.98
PF3D7_1424600		small nucleolar RNA snoR28	0.09	0.91	-0.05	-0.15	1.39	0.49	1.35	-0.32	0.88	-0.64	0.3	-0.06	-0.27	-1.49	-0.09	-1.27	0.2
PF3D7_1104400	PF11_0055	conserved protein, unknown function	0.09	0.68	-0.56	0.72	-0.02	1.1	0.1	-1.18	-0.01	-1.07	0.15	-0.81	-0.87	-0.95	0.58	-1.45	0.21
PF3D7_0501100	PFE0055c	PF3D7_0501100	0.09	-0.86	-0.33	-0.18	1.26	-0.69	-1.1	-3.36	-1.55	-2	-1.15	-0.15	-0.91	-2.92	-1.15	-1.51	-0.36
PF3D7_1111300	PF11_0119	SNARE protein, putative (GS27)	0.09	0.44	-1.42	0.63	-0.48	1.28	0.47	-0.92	-0.01	-0.85	0.12	-0.3	-0.73	-1.27	-0.53	-1.53	0.14
PF3D7_0905200	PFI0255c	mitochondrial carrier protein, putative	0.09	-0.45	0.09	-0.74	0.33	-0.6	0.19	-1.29	-0.43	-1.44	-0.16	-0.57	-0.56	-1.66	-0.89	-1.73	-0.58
PF3D7_0800800	MAL8P1.161	Plasmodium exported protein (hyp7), unknown function	0.09	-0.22	0	0.27	0.34	-0.49	-1.44	0	-1.54	-0.87	-1.28	-0.84	-0.96	-2.87	-0.84	-1.96	-0.39
PF3D7_0516200	PFE0810c	40S ribosomal protein S14, putative	0.09	0.54	-1.74	-0.03	0.74	0.18	0.58	-1.18	0.68	-0.17	0.68	-0.14	0.04	-1.99	0.74	-2.03	0.18
PF3D7_0923200	PFI1140w	flavodoxin-like protein	0.09	-0.59	0.68	-1.38	0.27	-0.96	0	-1.01	-0.15	-1.3	-0.23	-1.25	-0.95	-0.79	-1.13	-2.13	-0.97
PF3D7_0818100	MAL8P1.70	zinc finger protein, putative	0.08	0.12	0.43	1.26	0.8	0.48	-0.97	-1.15	-1.7	0.06	-1.21	0.96	0.5	0.48	-0.02	2.07	0.54
PF3D7_1204100	PFL0200c	conserved Plasmodium protein, unknown function	0.08	0.53	0.51	0.43	0.5	0.57	0.52	1.51	0.95	1.35	0.59	1.33	0.93	1.06	0.97	1.73	0.83
PF3D7_1334900	MAL13P1.175	MSP7-like protein, fragment, pseudogene	0.08	-0.31	0.32	0.56	-0.88	0.19	-1.58	0.03	-2.56	-0.97	-1.63	-0.49	-1.13	0.2	0.1	1.3	0.04
PF3D7_0500700	PFE0035c	rifin, pseudogene	0.08	-0.06	1.25	0.53	0.42	0.39	-0.14	0.48	-0.33	0.14	-0.24	-0.12	-0.15	0.63	0.14	1.25	0.06
PF3D7_1432200	PF14_0303	conserved Plasmodium protein, unknown function	0.08	-0.2	0.62	0.84	0.03	0.38	-1.02	-0.43	-1.14	-0.31	-0.97	0.34	-0.12	0.11	0.17	1.17	0.32
PF3D7_0900300	PFI0015c	rifin (RIF)	0.08	0.07	0	-0.21	-0.03	0.13	-0.23	1.16	0.27	0.15	-0.12	0.37	0.33	0	0.35	0.96	0.2
PF3D7_0612200	PFF0595c	leucine-rich repeat protein (LRR6)	0.08	0.21	0.11	0.67	-0.23	0.7	0	0.54	0.09	0.64	-0.01	1.02	0.67	0.83	0.59	0.86	0.49
PF3D7_0933300	PFI1615w	conserved Plasmodium protein, unknown function	0.08	0.69	0.32	0.53	0.02	0.6	0.91	1.18	0.64	0.44	0.46	0.09	0.09	0.83	0.67	0.8	0.41
PF3D7_1369100	PF13_0360	conserved Plasmodium protein, unknown function	0.08	-0.28	1.26	-0.08	-0.18	0.22	0.79	2.37	1.05	1.59	0.48	1.47	1.12	1.98	0.4	0.78	0.56
PF3D7_1431500	PF14_0294	mitogen-activated protein kinase 1 (MAP1)	0.08	0.11	0.21	-0.13	0.27	0.22	0.36	0.52	0.54	0.68	0.59	1.28	0.98	0.6	0.67	0.76	0.4
PF3D7_1041100	PF10_0404	rifin (RIF)	0.08	0.88	0	0.53	0.7	0.42	0.23	0	-0.04	-0.55	-0.1	-0.35	0.02	-0.63	0.08	0.64	-0.06
PF3D7_1456000	PF14_0533	transcription factor with AP2 domain(s) (ApiAP2)	0.08	0.41	-0.08	0.47	-0.19	0.53	0.28	0.41	0.07	-0.21	-0.03	-0.16	-0.09	0.43	0.26	0.53	0.14
PF3D7_1406500	PF14_0062	conserved Plasmodium protein, unknown function	0.08	-0.2	0.2	0.12	-0.08	0.04	0.08	0.62	0.18	0.6	0.22	0.4	0.92	0.66	0.1	0.45	0.04
PF3D7_0802600	MAL8P1.150	adenylyl cyclase beta (ACbeta)	0.08	0.22	-0.29	0.78	0.05	0.17	-1	-0.54	-1.32	-0.37	-1.24	-0.36	-0.59	-0.2	-0.38	0.37	-0.17
PF3D7_1035600	PF10_0347	merozoite surface protein (H101)	0.08	0.71	0.1	1.05	0.14	0.89	-0.55	-0.6	-0.57	-0.35	-0.66	0.05	-0.53	-0.31	0.14	0.36	0.29
PF3D7_0710000	MAL7P1.30	conserved Plasmodium protein, unknown function	0.08	0.35	0.12	0.77	-0.61	0.48	-0.5	-0.09	-0.3	-0.16	-0.17	-0.34	-0.37	0.27	0.18	0.3	-0.1
PF3D7_0530400	PFE1520c	conserved Plasmodium protein, unknown function	0.08	-0.24	-0.26	-0.28	-0.39	-0.18	0.27	0.65	0.2	0.24	-0.03	-0.19	0.12	0.48	-0.5	0.22	-0.32
PF3D7_1221200	PFL1020w	conserved Plasmodium protein, unknown function	0.08	1.01	0.22	0.38	0.69	0.86	0.77	-0.72	0.57	0.17	0.83	1.02	0.39	-0.26	0.52	0.13	0.43
PF3D7_0403800	PFD0185c	alpha/beta hydrolase, putative	0.08	-0.59	-0.03	0.64	0.39	0.2	-0.8	-1.35	-1.36	-0.52	-0.8	0.88	0.41	-0.24	0.19	0.07	0.26
PF3D7_0524300	PFE1210c	conserved Plasmodium protein, unknown function	0.08	-0.22	0.24	-0.2	-0.1	-0.14	0.07	0.04	0.02	-0.32	-0.12	-0.19	-0.31	-0.02	0.02	0.01	-0.13
PF3D7_1358900	MAL13P1.294	GTP binding protein, putative	0.08	0.12	0.18	-0.33	0.5	-0.21	0	0.05	0.22	0.23	0.16	-0.33	-0.03	0.11	0.04	-0.02	-0.16
PF3D7_1233600	PFL1620w	asparagine and aspartate rich protein 1 (AARP1)	0.08	0.39	0.11	-0.07	-0.08	0.08	0.48	0.43	0.82	0.61	0.5	-0.06	0.22	0.41	0.14	-0.03	0.08
PF3D7_0628100	PFF1365c	HECT-domain (ubiquitin-transferase), putative	0.08	0.42	-0.81	1	-0.36	0.05	-1.2	-1.34	-1.04	-0.48	-0.66	0.07	-0.05	-0.53	-0.23	-0.06	0.05
PF3D7_0901400	PFI0070w	rifin (RIF)	0.08	0.01	0	-0.23	-0.16	-0.29	-0.39	0	-0.04	-0.26	-0.39	-0.3	-0.12	0	-0.55	-0.06	-0.04
PF3D7_1237100	PFL1795c	conserved Plasmodium protein, unknown function	0.08	0.01	-0.08	-0.15	0.17	-0.23	0.18	0.11	0.3	0.22	0.37	0.25	0.24	-0.08	-0.03	-0.12	-0.09
PF3D7_1310400	PF13_0056	conserved Plasmodium protein, unknown function	0.08	-0.4	0.68	-0.46	0.46	-0.38	0.05	0.01	-0.1	-0.39	-0.31	-0.1	-0.09	0.26	-0.45	-0.14	0.22
PF3D7_1127100	PF11_0282	deoxyuridine 5'-triphosphate nucleotidohydrolase (dUTPase)	0.08	0.74	-0.56	0.16	-0.58	0.36	0.09	0.42	0.1	-0.06	0.37	-0.95	-0.91	0.39	0.2	-0.17	-0.24
PF3D7_1211200	PFL0555c	conserved Plasmodium protein, unknown function	0.08	0.05	1.08	-0.09	0.14	0.03	0.04	0.17	0.1	-0.33	-0.06	-0.41	-0.24	0.35	-0.2	-0.18	-0.14
PF3D7_1334700	PF13_0194	probable protein, unknown function	0.08	-0.8	2.19	-1.12	1.3	-0.88	-0.7	-0.45	-1.11	-0.97	-1.14	-1.8	-1.72	-0.66	-1.16	-0.18	-1.36
PF3D7_1443300	PF14_0411	U6 snRNA-associated Sm-like protein LSm5, putative (LSM5)	0.08	0.15	0.53	-0.68	0.08	-0.42	0.2	-0.02	-0.21	-0.67	-0.26	-1	-0.9	-0.12	-0.35	-0.19	-0.62
PF3D7_0416800	PFD0810w	small GTP-binding protein sar1 (SAR1)	0.08	0.05	-0.17	0.04	-0.43	0.38	-0.01	-0.08	-0.16	-0.17	0.09	-0.6	-0.16	0.29	0.38	-0.25	-0.08
PF3D7_1303800	MAL13P1.19	conserved Plasmodium protein, unknown function	0.08	0.62	-0.58	0.32	-1	0.13	0	0.11	0.58	0.15	0.6	-0.39	-0.09	0.35	0	-0.25	-0.08
PF3D7_0403400	PFD0160w	conserved Plasmodium protein, unknown function	0.08	-0.19	0.78	-0.28	0.12	-0.36	-0.29	-0.17	-0.08	-0.34	-0.24	-0.53	-0.37	-0.16	-0.54	-0.3	-0.61
PF3D7_1470200	PF14_0669	conserved Plasmodium protein, unknown function	0.08	0.07	1.62	-0.62	0.67	-0.59	0.61	0.44	0.55	0.58	0.41	0.26	0.46	0.38	-0.34	-0.32	-0.02
PF3D7_0511400	PFE0565w	conserved Plasmodium protein, unknown function	0.08	-0.15	-0.37	-0.4	0.16	-0.09	-0.41	-0.13	0.25	-0.12	0.09	-0.75	-0.57	-0.36	-0.51	-0.35	-0.19
PF3D7_0214100	PFB0640c	protein transport protein sec31 (SEC31)	0.08	-0.07	-0.03	0.15	0.11	0.12	-0.41	-0.69	-0.41	-0.52	-0.55	-0.53	-0.48	-0.57	0.17	-0.36	0.06
PF3D7_0617100	PFF0830w	alpha adaptin-like protein, putative	0.08	-0.2	0.43	-0.19	0.07	-0.32	0.21	-0.15	-0.19	-0.51	-0.34	-0.51	-0.45	-0.28	-0.64	-0.38	-0.33
PF3D7_0830600	MAL8P1.4	Plasmodium exported protein (PHISTc), unknown function	0.08	-2.23	2	-1.78	0.98	-2.52	-0.22	-0.49	-1.51	-1.29	-1.87	-1.39	-1.07	-1.39	-1.89	-0.4	-1.46
PF3D7_1356600	PF13_0303	regulator of chromosome condensation, putative	0.08	-0.03	-0.47	0.18	-0.06	0.18	0.33	-0.99	-0.52	-0.78	-0.32	-0.19	-0.54	-1.29	-0.59	-0.54	-0.24
PF3D7_1450900	PF14_0484	acetyl-CoA acetyltransferase, putative	0.08	0.68	-1.27	-0.34	-0.98	0.1	-0.56	-0.17	-0.27	-0.55	0.13	-1.29	-1.29	-0.15	-0.22	-0.59	-0.77
PF3D7_0904500	PFI0220w	prefoldin subunit, putative	0.08	1.06	-0.53	0.14	-0.37	0.65	0.61	-0.21	0.6	0.15	0.71	0.23	-0.31	0.09	0.06	-0.66	0.5
PF3D7_0404400	PFD0210c	6-cysteine protein (P36)	0.08	1.07	0	1.11	-0.05	0.61	-0.79	-1.6	-0.83	-0.45	-0.25	-0.2	-0.38	-1.83	0.26	-0.68	-0.17
PF3D7_1326400	MAL13P1.144	translation initiation factor EIF-2B gamma subunit, putative	0.08	-0.15	0.1	-0.29	0.28	0.17	-0.21	-0.63	0.03	-0.28	-0.06	-0.56	-0.52	-0.64	-0.34	-0.72	-0.34
PF3D7_1355700	MAL13P1.275	protein phosphatase, putative	0.08	-0.78	0.1	-0.81	-0.18	-0.43	0.74	0.11	-0.02	-0.84	-0.26	-0.4	-0.31	-0.45	-0.11	-0.73	0.25
PF3D7_1453000	PF14_0504	conserved Plasmodium protein, unknown function	0.08	-0.22	0.09	-0.15	-0.14	-0.05	-0.17	-1.16	-0.66	-1.39	-0.27	-0.75	-0.72	-1.03	-0.31	-0.74	-0.45
PF3D7_1353400	PF13_0278	Ran-binding protein, putative	0.08	-0.46	0.3	-0.72	0.03	-0.46	-0.07	-0.02	-0.17	-0.47	-0.33	-0.44	-0.27	-0.35	-0.62	-0.83	-0.53
PF3D7_1474500	PF14_0713	splicing factor 3A subunit 1, putative (SF3A1)	0.08	-0.24	0.01	0.1	-0.37	-0.01	0.47	-0.26	0.87	0.81	0.74	0.21	0.64	0.28	-0.17	-0.89	0.22
PF3D7_1253600	PFL2580w	rifin pseudogene	0.08	1.07	0	0.51	0.69	0.56	0.23	0	0.36	-0.22	0.13	0.33	-0.14	-1.85	0.35	-0.98	-0.38
PF3D7_1033100	PF10_0322	S-adenosylmethionine decarboxylase/ornithine decarboxylase (AdoMetDC/ODC)	0.08	0.03	-0.91	-0.43	-0.43	-0.28	-0.44	-0.9	-0.22	-0.79	0.11	-1.21	-1.05	-1.01	-0.1	-1.02	-0.39
PF3D7_1230600	PFL1475w	sun-family protein, putative	0.08	0.21	-0.54	-0.49	0.07	-0.15	0.54	0.01	0.27	-0.01	0.23	-0.49	-0.32	-0.46	-0.13	-1.02	-0.15
PF3D7_0101300	PFA0065w	Pfmc-2TM Maurer's cleft two transmembrane protein (MC-2TM)	0.08	0.06	0	-0.64	-0.11	-0.72	-1.19	-0.93	-0.53	-0.63	-0.93	-1.54	-1.25	-0.84	-0.95	-1.07	-1.34
PF3D7_1253100	PFL2555w	Plasmodium exported protein (PHISTa), unknown function	0.08	-1.1	0.96	-0.86	0.4	-1.03	-0.82	-1.94	-1.54	-2.04	-1.35	-1.65	-1.89	-1.61	-1.47	-1.08	-1
PF3D7_0509400	PFE0465c	RNA polymerase I (RNAPI)	0.08	-0.88	-0.04	-1.15	-0.14	-0.98	-0.53	-0.94	-0.27	-0.96	-0.39	-1.11	-1.03	-0.77	-0.86	-1.15	-0.75
PF3D7_0916800	PFI0823w	conserved Plasmodium protein, unknown function	0.08	0.59	-2.14	-0.12	-0.32	0.52	0.8	-1.67	0.27	-0.79	0.38	-0.51	-0.62	-1.85	0.18	-1.29	0.13
PF3D7_1020700	PF10_0200	ribosomal processing ATPase, putative	0.08	-1.56	0.78	-1.68	0.3	-1.73	-0.61	-1.11	-0.66	-0.77	-0.91	-1.18	-0.93	-0.92	-1.31	-1.37	-1.09
PF3D7_0422700	PFD1070w	eukaryotic initiation factor, putative	0.08	-0.28	-0.84	-1.08	-0.02	-0.7	-0.06	-0.48	-0.07	-0.15	-0.14	-0.92	-0.75	-1.26	-0.69	-1.42	-0.69
PF3D7_1239700	PFL1925w	cell division protein FtsH, putative	0.08	0.43	-1.46	0.02	-0.66	0.52	0.08	-0.54	-0.12	-0.91	0.17	-1.1	-0.91	-0.88	0.01	-1.55	-0.23
PF3D7_1229100	PFL1410c	ABC transporter, (CT family) (MRP2)	0.08	-1.58	0.44	-1.78	0.2	-1.92	-0.7	-1.89	-1.2	-1.59	-1.25	-1.84	-1.52	-2.05	-1.53	-1.69	-1.31
PF3D7_0528000	PFE1395c	conserved Plasmodium protein, unknown function	0.08	0.42	-0.44	0.69	-0.14	0.74	0.48	-1.06	0.08	-0.64	0.81	0.6	0.18	-0.15	-0.14	-1.77	0.1
PF3D7_1301700	MAL13P1.61	Plasmodium exported protein (hyp8), unknown function (GEXP07)	0.08	-3.65	1.75	-2.96	0.99	-3.97	-1.94	-3.96	-2.51	-2	-2.76	-3.04	-2.46	-3.24	-2.88	-2.19	-2.61
PF3D7_0603300	PFF0160c	dihydroorotate dehydrogenase, mitochondrial precursor (DHODH)	0.08	0.17	-1.25	-0.41	0.04	-0.34	-0.39	-1.68	-0.38	-1.71	-0.19	-1.34	-1.24	-2.07	-0.43	-2.4	-0.74
PF3D7_0312700		tRNA Isoleucine	0.08	0.17	0	-0.46	2.23	-0.31	1.7	-1.59	0.97	0.92	-0.12	-0.18	-0.31	-3.89	0.94	-3.59	-0.35
PF3D7_0617600	PFF0850c	stevor	0.08	-2.02	0	-2.49	-2.02	-3.09	-3.49	-4.12	-3.17	-4.25	-3.91	-4.36	-3.91	-4.43	-3.14	-3.8	-3.66
PF3D7_1426900	PF14_0248	ubiquinol-cytochrome c reductase hinge protein, putative	0.07	1.31	0.62	1.08	0.59	0.85	1	2.23	1.13	0.92	0.9	0.41	0.99	1.74	1.35	2.02	0.92
PF3D7_0414400	PFD0695w	conserved Plasmodium protein, unknown function	0.07	0.61	0.77	0.67	0.58	0.7	0.31	0.9	0.3	1.01	0.19	0.61	0.3	0.98	0.63	1.67	0.32
PF3D7_0718900	MAL7P1.97	conserved Plasmodium protein, unknown function	0.07	0.73	1.42	0.84	0.54	0.89	0.18	0.87	0.24	1.04	0.31	0.98	0.47	0.86	0.67	1.45	0.38
PF3D7_0814700	PF08_0072	conserved Plasmodium protein, unknown function	0.07	-0.1	0.69	0.47	0.83	0.05	0.25	0.3	0.22	0.8	0.38	1.11	0.68	0.47	0.63	1.2	0.72
PF3D7_1142900	PF11_0441	conserved Plasmodium protein, unknown function	0.07	0.52	0.61	1.37	0.07	0.79	-0.55	0.43	-0.58	0.04	-0.52	0.63	0.19	0.94	0.3	1.18	0.46
PF3D7_0731500	MAL7P1.176	erythrocyte binding antigen-175 (EBA175)	0.07	-0.89	-0.34	0.32	0.89	-0.1	-1.28	-2.79	-2.38	-0.76	-1.87	0.58	0.1	-0.73	-0.29	1.16	0.61
PF3D7_0829300	MAL8P1.9	U6 snRNA-associated Sm-like protein LSm8, putative (LSM8)	0.07	0.67	0.18	-0.1	0.05	0.44	0.67	1.44	0.79	1.25	0.54	0.49	0.57	0.88	0.62	0.98	0.4
PF3D7_0632400	PFF1575w	rifin (RIF)	0.07	-0.69	0.14	0.81	0.47	0.16	-0.86	-0.85	-0.97	-0.49	-0.95	0.34	0.13	0	-0.21	0.95	0.33
PF3D7_0222500	PFB1005w	rifin (RIF)	0.07	0.29	0	0.39	0.15	-0.66	-0.42	0	0	0.15	-0.67	0.7	0.26	0	-0.33	0.87	-0.05
PF3D7_0620500	PFF1000w	cleavage stimulation factor subunit 1-like protein, putative	0.07	-0.08	0.46	-0.25	0.09	-0.21	-0.31	0.38	0.22	0.01	-0.02	-0.25	-0.31	0.24	0.39	0.78	-0.04
PF3D7_1366100	MAL13P1.331	conserved Plasmodium protein, unknown function	0.07	0.3	-0.08	1.1	0.69	0.73	-0.17	-0.63	-0.06	0.22	-0.04	1.53	0.76	-0.61	0.71	0.64	0.81
PF3D7_0303500	PFC0165w	spindle pole body protein, putative	0.07	0.51	0.03	0.57	-0.33	0.68	0.41	1.09	0.67	0.64	0.32	0.36	0.43	1.02	0.36	0.46	0.14
PF3D7_1417100	PF14_0169	conserved Plasmodium protein, unknown function	0.07	0.32	0.09	0.41	-0.49	0.39	0.02	0.73	0.57	0.66	0.49	0.33	0.53	0.81	0.37	0.42	0.13
PF3D7_1012800	PF10_0125	conserved Plasmodium protein, unknown function	0.07	0.38	0.83	-0.09	0.18	0.27	0.88	1.09	0.51	0.31	0.06	0.25	0.25	0.9	0.23	0.4	0.19
PF3D7_0826900	MAL8P1.20	conserved Plasmodium protein, unknown function	0.07	-0.1	0.38	-0.01	0.36	0.19	-0.16	0.69	0.16	0.43	-0.05	0.22	0.27	0.27	0.36	0.39	0.13
PF3D7_1231400	PFL1515c	amino acid transporter, putative	0.07	-0.27	0.14	0.58	0.39	0.07	-0.28	-0.49	-0.4	-0.06	-0.48	0.63	0.39	0.25	0.04	0.38	0.4
PF3D7_0524600	PFE1225w	50S ribosomal protein L12, apicoplast, putative	0.07	0.22	-1.24	0.24	-0.89	0.42	0.07	0.46	0.21	0.55	0.36	-0.1	-0.03	-0.2	0.52	0.36	0.18
PF3D7_1024000	PF10_0233	conserved Plasmodium protein, unknown function	0.07	-0.25	-0.38	-0.13	-0.3	-0.01	-0.59	-0.41	-0.34	-0.74	-0.11	-0.01	-0.17	0.11	0.12	0.35	0.16
PF3D7_0915900	PFI0780w	conserved Plasmodium protein, unknown function	0.07	-0.08	0.43	-0.66	-0.23	-0.06	-0.24	0.27	-0.34	0.08	-0.34	-0.81	-0.92	0.1	-0.16	0.29	-0.46
PF3D7_1035700	PF10_0348	duffy binding-like merozoite surface protein (DBLMSP)	0.07	-0.21	-0.87	0.97	-0.05	0.53	-1.22	-1.54	-2.24	-1.06	-1.69	0.27	-0.31	0.02	-0.03	0.28	0.31
PF3D7_0211900	PFB0530c	conserved Plasmodium protein, unknown function	0.07	0.9	-0.66	0.31	0.11	0.58	0.43	0.2	0.34	0.27	0.46	0.13	0.36	0.14	0.66	0.24	0.24
PF3D7_0907100	PFI0340c	conserved Plasmodium protein, unknown function	0.07	0.02	-0.21	-0.1	-0.33	0.07	0.44	0.68	0.44	-0.01	0.25	-0.27	0.13	0.37	0.21	0.23	0.01
PF3D7_1000900	PF10_0012	erythrocyte membrane protein 1 (PfEMP1), truncated	0.07	-0.52	0	-0.42	-0.78	0	0	0	0.23	-0.08	-0.04	-0.52	0	0	0	0.18	0.07
PF3D7_0727500	PF07_0113	conserved Plasmodium protein, unknown function	0.07	0.27	-0.08	0.32	-0.71	0.27	-0.11	0.83	-0.19	-0.22	-0.19	-0.8	-0.49	0.62	-0.16	0.16	-0.42
PF3D7_0111800	PFA0570w	conserved Plasmodium protein, unknown function	0.07	0.48	-0.34	0.01	0.03	0.25	0.32	0.09	0.58	-0.07	0.29	-0.01	0.01	0.13	0.34	0.12	0.24
PF3D7_0731900	MAL7P1.179	rifin, pseudogene (RIF)	0.07	0.14	-0.24	0.09	0.08	-0.09	-0.09	-0.15	-0.34	-0.06	-0.78	-0.6	-0.33	-0.21	-0.44	0.06	-0.38
PF3D7_0935600	PFI1720w	gametocytogenesis-implicated protein (GIG)	0.07	-2.51	0.16	-1.4	0.71	-2.44	-1.6	-2.95	-2.22	-1.67	-2.3	-0.79	-0.79	-2.95	-1.32	-0.01	-0.85
PF3D7_1367100	MAL13P1.338	U1 small nuclear ribonucleoprotein, putative	0.07	0.33	-0.14	0.09	0.61	0.18	0.47	0.01	0.31	0.45	0.17	0.31	0.23	-0.78	0.36	-0.02	0.28
PF3D7_1428500	PF14_0264	protein kinase, putative	0.07	-0.17	1.06	0.1	0.26	-0.07	0.31	1.2	0.7	0.92	0.11	0.65	0.75	0.69	-0.36	-0.03	0.12
PF3D7_1109900	PF11_0106	apicoplast ribosomal protein L36e precursor, putative	0.07	-0.16	0.04	-1.14	-0.17	-0.33	-0.06	-0.04	-0.26	-0.47	-0.08	-1.28	-1.04	-0.28	-0.2	-0.06	-0.4
PF3D7_0210700	PFB0480w	syntaxin, Qa-SNARE family (SYN17)	0.07	-0.3	-0.88	0.82	-0.03	0.47	-0.06	-2.38	-0.82	-0.57	0.07	1.32	0.95	-1.61	0.28	-0.07	0.38
PF3D7_1121200	PF11_0219	conserved Plasmodium protein, unknown function	0.07	0.58	-0.37	0.28	-0.53	0.42	-0.12	-0.31	-0.17	-0.83	0.03	-0.88	-0.59	-0.24	0.31	-0.07	-0.16
PF3D7_1143300	PF11_0445	DNA-directed RNA polymerase I, putative	0.07	-0.42	0.53	-0.86	0.08	-0.74	0.14	0.12	0.02	0.11	-0.05	-0.45	-0.36	-0.06	-0.39	-0.07	-0.43
PF3D7_1329400	MAL13P1.146	AMP deaminase, putative	0.07	-0.01	0.46	-0.32	0.35	-0.18	0.64	0.14	0.39	-0.16	0.06	-0.39	-0.19	0.01	-0.07	-0.09	-0.06
PF3D7_0619800	PFF0965c	conserved Plasmodium membrane protein, unknown function	0.07	0.25	0.36	0.01	-0.28	0.02	-0.14	-0.11	-0.11	-0.39	-0.02	-0.93	-0.69	0.16	-0.08	-0.1	-0.27
PF3D7_1344000	MAL13P1.390	aminomethyltransferase, putative	0.07	0.42	0.44	-0.25	-0.13	-0.09	0.2	0.52	0.12	0.02	0.02	-0.43	-0.22	0.62	0.02	-0.19	-0.04
PF3D7_0726400	MAL7P1.146	conserved Plasmodium membrane protein, unknown function	0.07	-0.09	0.2	0.15	-0.4	-0.12	-0.28	-0.15	-0.13	-0.34	-0.14	-0.73	-0.58	0.1	-0.27	-0.21	-0.46
PF3D7_0731400	MAL7P1.175	serine/threonine protein kinase, FIKK family, pseudogene (FIKK7.2)	0.07	0.18	0.07	0.09	0.62	-0.05	-0.97	-1.55	-0.32	-1.18	0	-0.41	-0.67	-0.77	-0.11	-0.25	0.19
PF3D7_0311200	PFC0470w	valine--tRNA ligase, putative	0.07	0.19	0.43	-0.16	-0.03	-0.03	0.08	-0.29	0.02	-0.03	0.03	-0.34	-0.28	-0.13	-0.14	-0.26	-0.25
PF3D7_0208100	PFB0365w	PF3D7_0208100	0.07	0.64	-0.79	0.42	-0.47	0.75	-0.42	0.04	0.07	0.02	0.22	0.05	-0.25	-0.31	0.31	-0.28	-0.02
PF3D7_0904900	PFI0240c	Cu2 -transporting ATPase, putative	0.07	0.48	-0.76	0.39	-0.74	0.73	-0.19	-0.32	0.02	-0.84	0.26	-0.51	-0.43	-0.17	0.33	-0.28	0.16
PF3D7_0606100	PFF0300w	RNA binding protein, putative	0.07	-0.29	1.07	-0.54	0.33	-0.36	0.42	0.26	0.19	0.01	0	-0.23	0.03	0.34	-0.41	-0.34	-0.01
PF3D7_1218300	PFL0885w	adaptor protein subunit, putative	0.07	-0.09	-0.37	0.1	0.17	-0.18	-0.15	-0.58	-0.72	-0.75	-0.62	-0.34	-0.37	-0.96	-0.4	-0.36	-0.21
PF3D7_1218200	PFL0880c	conserved Plasmodium protein, unknown function	0.07	0.15	0.43	0.2	0.11	-0.09	-0.1	-0.32	-0.1	-0.26	-0.15	-0.46	-0.29	-0.14	-0.24	-0.37	-0.24
PF3D7_1203700	PFL0185c	nucleosome assembly protein (NAPL)	0.07	-0.47	0.27	-0.71	-0.05	-0.36	0	0.01	-0.25	-0.49	-0.23	-0.95	-0.56	0.26	-0.13	-0.4	-0.37
PF3D7_0107900	PFA0395w	conserved Plasmodium protein, unknown function	0.07	0.82	0.07	0.49	0.63	0.5	0.75	-0.19	0.71	0.19	0.77	0.16	0.18	0.2	0.53	-0.41	0.51
PF3D7_0730100	PF07_0125	tRNA pseudouridine synthase D, putative	0.07	-0.38	-0.49	-0.66	-0.38	-0.7	0.16	0.22	-0.35	-0.5	-0.22	-0.39	-0.21	-0.37	-0.89	-0.47	-0.66
PF3D7_0310300	PFC0430w	phosphoglycerate mutase, putative	0.07	-0.38	0.75	-0.75	0.31	-0.62	0.18	0.23	0.2	0.54	0.09	0.09	0.24	0.09	-0.28	-0.48	-0.34
PF3D7_0507900	PFE0390w	conserved Plasmodium protein, unknown function	0.07	0.86	-0.37	-0.03	0.91	0.43	0.34	-1.06	-0.26	-0.32	0.17	-0.27	-0.58	-1.36	-0.03	-0.48	0.02
PF3D7_0826400	MAL8P1.22	dehydrodolichyl diphosphate synthetase, putative	0.07	0.55	-2.01	0.57	-0.31	0.81	-0.52	-1.42	-0.45	-0.55	-0.28	0.14	0.09	-1.82	0.34	-0.48	0.34
PF3D7_1347500	MAL13P1.237	DNA/RNA-binding protein Alba 4 (ALBA4)	0.07	-0.54	0.27	-1.18	-0.01	-0.4	-0.26	0.14	-0.24	-0.36	-0.1	-1.31	-1.08	-0.16	-0.3	-0.53	-0.69
PF3D7_1442900	PF14_0407	guanine nucleotide exchange factor, putative (SEC7)	0.07	-0.15	0.41	0.01	-0.03	-0.21	-0.17	-0.39	-0.37	-0.55	-0.29	-0.71	-0.55	-0.4	-0.34	-0.61	-0.37
PF3D7_0113000	PFA0620c	glutamic acid-rich protein (GARP)	0.07	-0.64	-0.05	-1.24	0.37	-0.99	-0.86	-0.92	-0.24	-0.96	-0.09	-1.49	-1.22	-1.13	-0.61	-0.66	-0.72
PF3D7_0401800	PFD0080c	Plasmodium exported protein (PHISTb), unknown function (PfD80)	0.07	-1.3	-1.3	-0.98	-0.37	-1.47	-1.26	-1.66	-0.47	-0.9	-0.64	-0.75	-0.75	-1	-0.5	-0.84	-0.35
PF3D7_0827900	MAL8P1.17	protein disulfide isomerase (PDI8)	0.07	0.74	-0.54	0.03	-0.08	0.53	-0.19	-0.06	-0.05	-0.31	0.13	-1.07	-0.9	-0.33	0.28	-0.88	-0.12
PF3D7_0626000	PFF1260c	conserved Plasmodium protein, unknown function	0.07	-0.56	-0.11	-0.82	-0.25	-0.32	-0.2	-1.46	-0.48	-1.21	0.02	0.29	-0.42	-1.13	-0.24	-0.89	-0.55
PF3D7_1333600	PF13_0184	U3 snoRNA-associated small subunit rRNA processing associated protein, putative	0.07	-0.89	0.73	-1.31	0.16	-1.21	0.02	-0.5	-0.3	-0.87	-0.38	-1.01	-0.73	-0.35	-1.04	-1.03	-0.75
PF3D7_0730200	MAL7P1.164	adapter-related protein, putative	0.07	-0.18	-0.52	-0.09	-0.13	-0.04	-0.5	-1.66	-1.03	-1.57	-0.51	-0.56	-0.69	-1.42	-0.74	-1.19	-0.53
PF3D7_1105300	PF11_0064	conserved Plasmodium protein, unknown function	0.07	0.34	-1.93	0.92	-0.11	1.11	0.49	-2.05	-0.94	-1.71	0	0.28	-0.42	-2.2	-0.27	-1.24	0.14
PF3D7_0708800	PF07_0033	heat shock protein 110 (HSP110c)	0.07	-0.18	-0.09	-0.86	-0.13	-0.15	0.09	-0.03	0.18	-0.94	0.1	-1.31	-0.95	-0.32	-0.56	-1.34	-0.65
PF3D7_0215300	PFB0695c	acyl-CoA synthetase (ACS8)	0.07	-1.6	0.83	-0.62	0.49	-1.02	-1.04	-1.82	-1.91	-1.51	-1.66	-0.86	-1.04	-1.35	-1.51	-1.49	-0.67
PF3D7_0309500	PFC0395w	asparagine synthetase, putative	0.07	0.15	-0.85	-0.34	0.03	0.06	-0.36	-0.41	-0.24	-0.76	-0.24	-0.77	-0.79	-1.51	-0.21	-1.52	-0.49
PF3D7_0629200	PFF1415c	DnaJ protein, putative	0.07	0.2	-0.14	-0.06	-0.46	0.16	-0.04	-0.59	-0.18	-1.09	0.2	-1.4	-1.02	-0.38	-0.01	-1.55	-0.18
PF3D7_0501200	PFE0060w	parasite-infected erythrocyte surface protein (PIESP2)	0.07	-1.28	-1.55	-1.6	-1.15	-0.84	-1.22	-1.26	-0.35	-1.49	-0.03	-2.49	-2.33	-0.54	-0.83	-1.68	-1.17
[truncated: 3,435 more rows]

## Sheet: Published gametocyte markers
				Transcriptional expression													Protein expression
PlasmoDB ID	Product description	Expression values (log2(Cy5/Cy3)) during asexual (Cy5) and gametocyte timecourse (Cy3) hybridisation	Gold standard gametocyte markers (Meerstein-Kessel et al. 2018)	Stage I-II transcript (Silvestrini et al., 2005)	gametocyte transcript (Young et al., 2005)	Stage I-II transcript (Eksi et al., 2005)	Stage I-II transcript (Eksi et al., 2012)	transcript downregulated in DOZI/CITH KO (Mair et al., 2010)	stage II transcript enriched 2fold (Lopez-Barragan et al., 2011)	stage V tranascript enriched 2fold (Lopez-Barragan et al., 2011)	Ookinete transcript enriched 20fold (Lopez-Barragan et al., 2011)	Gameotcyte-Ookinete transcript present (Lopez-Barragan et al., 2011)	Stage I-II transcript in HP1off (Brancucci et al., 2014)	Committed Schizont (Pelle et al., 2015)	Stage V transcript present (Lasonder et al., 2016)	Stabilized/transcribed during commitment (Painter et al.2017)	stage I-II peptide (Silvestrini et al., 2010)	stage V peptide (Silvestrini et al., 2010)	Sporozoite peptide (Lindner et al., 2013)	Male-Female Gametocyte Peptide (Tao et al., 2014)	Male-Female Stage V Gametocyte Peptide (Tao et al., 2014)	Stage V peptide present (Lasonder et al., 2016)	Times previously identified
PF3D7_0406200	sexual stage-specific protein precursor (Pfs16)	-2.36	√		√		√		√	√	√	√		√	√	√	√	√	√			√	14
PF3D7_1216500	male development gene 1 (MDV1)	-3.34	√	√	√		√		√		√	√		√	√	√	√	√				√	13
PF3D7_1431100	conserved Plasmodium protein, unknown function	-2.38	√		√		√		√		√	√		√	√	√	√	√		√		√	13
PF3D7_1031000	25 kDa ookinete surface antigen precursor (Pfs25)	-3.47	√		√			√	√		√	√			√	√		√		√	√	√	12
PF3D7_1430800	conserved Plasmodium protein, unknown function	-2.94	√		√				√		√	√		√	√	√	√	√		√		√	12
PF3D7_0209000	6-cysteine protein (P230)	-2.85	√		√				√	√	√	√		√	√		√	√		√		√	12
PF3D7_1346800	6-cysteine protein (P47)	-2.39	√		√		√		√		√	√		√	√		√	√		√		√	12
PF3D7_0825900	conserved Plasmodium protein, unknown function	-2.33	√		√				√	√	√	√		√	√		√	√		√		√	12
PF3D7_1346700	6-cysteine protein (P48/45)	-3.2	√		√				√		√	√		√	√	√	√	√				√	11
PF3D7_0513700	secreted ookinete protein, putative (PSOP12)	-2.08	√		√				√	√	√	√			√			√		√	√	√	11
PF3D7_0719200	NIMA related kinase 4 (NEK4)	-2.03	√		√				√	√	√	√			√			√		√	√	√	11
PF3D7_1220000	conserved Plasmodium protein, unknown function	-2.17	√						√		√	√			√	√		√		√	√	√	10
PF3D7_1455800	LCCL domain-containing protein (CCp2)	-2.02	√		√			√	√		√	√			√			√				√	9
PF3D7_0525900	NIMA related kinase 2 (NEK2)	-1.12	√								√	√		√	√			√		√	√	√	9
PF3D7_1477700	Plasmodium exported protein (PHISTa), unknown function (Pfg14-748)	-1.07	√								√	√		√	√	√	√	√				√	9
PF3D7_1325200	oxidoreductase, putative	-2.57	√		√				√			√			√		√	√				√	8
PF3D7_1475500	LCCL domain-containing protein (CCp1)	-2.32	√						√		√	√			√		√	√				√	8
PF3D7_1426500	ATP-binding cassette sub-family G member 2 (ABCG2)	-2.44	√		√				√			√			√			√				√	7
PF3D7_1250100	osmiophilic body protein (G377)	-2.11	√		√						√	√			√			√				√	7
PF3D7_1462500	conserved Plasmodium protein, unknown function	-1.74	√		√				√						√	√						√	6
PF3D7_1470500	phosphodiesterase delta, putative (PDEdelta)	-1.03	√						√	√					√							√	5
PF3D7_1121800	petidase, M16 family	-0.87	√						√	√					√							√	5
PF3D7_1302100	gamete antigen 27/25 (Pfg27)	-1.77	√												√	√						√	4
PF3D7_0109100	LCCL domain-containing protein (CCp5)	-1.08	√												√	√						√	4
PF3D7_1477300	Plasmodium exported protein, unknown function (Pfg14-744)	-0.98	√												√	√						√	4
PF3D7_1130800	armadillo repeat protein PF16, putative	-0.93	√												√	√						√	4
PF3D7_1245600	kinesin, putative	-0.78	√												√	√						√	4
PF3D7_1407000	LCCL domain-containing protein (CCp3)	-1.38	√												√							√	3
PF3D7_1404200	conserved Plasmodium protein, unknown function	-1.37	√												√							√	3
PF3D7_0608600	conserved Plasmodium protein, unknown function	-1.1	√												√							√	3
PF3D7_1038400	gametocyte-specific protein (Pf11-1)	-1.02	√												√							√	3
PF3D7_1128300	6-phosphofructokinase (PFK11)	-0.8	√												√							√	3
PF3D7_0605600	nucleoside diphosphate kinase, putative	-0.66	√												√							√	3
PF3D7_1104600	radial spoke head protein, putative	-0.59	√												√							√	3
PF3D7_0518700	mRNA-binding protein PUF1 (PUF1)	-0.56	√												√							√	3
PF3D7_0927200	zinc finger protein, putative	-1.13			√				√	√	√	√		√	√	√	√	√		√		√	12
PF3D7_0721700	secreted ookinete protein, putative (PSOP1)	-2.7			√				√	√	√	√		√	√		√	√	√			√	11
PF3D7_1016900	early transcribed membrane protein 10.3 (ETRAMP10.3)	-1.91		√					√		√	√		√	√	√	√	√	√			√	11
PF3D7_1351600	glycerol kinase (GK)	-3.28		√	√						√	√			√	√	√	√	√			√	10
PF3D7_0303900	conserved Plasmodium protein, unknown function	-2.7			√				√	√	√	√		√	√		√	√				√	10
PF3D7_0422300	alpha tubulin 2	-2.68			√				√			√		√	√	√	√	√	√			√	10
PF3D7_0414500	RNA binding protein, putative	-2.38			√				√	√		√		√	√	√	√	√				√	10
PF3D7_0417000	conserved Plasmodium protein, unknown function	-2.14							√	√	√	√		√	√		√	√		√		√	10
PF3D7_1251000	conserved Plasmodium protein, unknown function	-2.1			√				√		√	√			√	√		√		√	√	√	10
PF3D7_0422000	steroid dehydrogenase, putative	-0.86									√	√	√	√	√		√	√	√	√		√	10
PF3D7_0904200	conserved Plasmodium protein, unknown function	-3.97			√				√	√	√	√		√	√	√	√						9
PF3D7_1319800	probable protein, unknown function	-2.29							√		√	√		√	√	√	√	√				√	9
PF3D7_1221400	inner membrane complex protein 1h, putative (IMC1h)	-2.14			√			√	√		√	√		√	√	√			√				9
PF3D7_1006100	CCR4-NOT transcription complex subunit 5, putative (NOT5)	-1.15			√				√		√	√		√	√		√	√				√	9
PF3D7_1020300	cytoplasmic dynein intermediate chain, putative	-1.15									√	√		√	√			√	√	√	√	√	9
PF3D7_1472900	dihydroorotase, putative	-1.09										√	√	√	√		√	√	√	√		√	9
PF3D7_0927100	conserved Plasmodium protein, unknown function	-0.8									√	√		√	√		√	√	√	√		√	9
PF3D7_0922900	beta-ketoacyl-acyl carrier protein reductase (FabG)	-0.56									√	√		√	√	√	√	√	√			√	9
PF3D7_0504500	conserved Plasmodium protein, unknown function	-3.93			√				√	√	√	√		√	√	√							8
PF3D7_1006000	conserved Plasmodium protein, unknown function	-3.05			√				√	√	√	√		√	√				√				8
PF3D7_1131500	conserved Plasmodium protein, unknown function	-2.79			√				√		√	√		√	√	√			√				8
PF3D7_0816500	small heat shock protein HSP20, putative (HSP20)	-2.78			√				√	√	√	√			√	√			√				8
PF3D7_1438800	conserved Plasmodium protein, unknown function	-2.76			√				√		√	√		√	√			√				√	8
PF3D7_0621400	Pf77 protein (ALV7)	-2.72			√			√		√	√	√		√	√				√				8
PF3D7_0903800	LCCL domain-containing protein (CCp4)	-2.22			√				√	√	√	√		√	√	√							8
PF3D7_1449000	gamete egress and sporozoite traversal protein, putative (GEST)	-1.88							√		√	√		√	√			√	√			√	8
PF3D7_0103800	actin-related protein (ARP1)	-1.43									√	√			√		√	√	√	√		√	8
PF3D7_1128600	CCR4-NOT transcription complex subunit 2, putative (NOT2)	-1.23									√	√		√	√		√	√	√			√	8
PF3D7_0508200	longevity-assurance (LAG1) domain protein, putative	-1.02									√	√	√	√	√		√	√				√	8
PF3D7_0615100	enoyl-acyl carrier reductase (ENR)	-1.01									√	√		√	√		√	√	√			√	8
PF3D7_1114000	dynein light chain type 2, putative	-0.9									√	√		√	√			√		√	√	√	8
PF3D7_1113900	mitogen-activated protein kinase 2 (MAP2)	-0.51									√	√		√	√			√		√	√	√	8
PF3D7_1204400	conserved Plasmodium membrane protein, unknown function	-3.61			√				√		√	√		√	√	√							7
PF3D7_1210200	zinc finger protein, putative	-3.46			√			√	√		√	√		√	√								7
PF3D7_0502300	conserved Plasmodium protein, unknown function	-3.16			√				√	√	√	√			√				√				7
PF3D7_0722800	conserved Plasmodium protein, unknown function	-2.84			√				√	√	√	√		√	√								7
PF3D7_1429300	CPW-WPC family protein	-2.72			√			√	√		√	√		√	√								7
PF3D7_1316000	protein kinase, putative	-2.56			√			√	√		√	√		√	√								7
PF3D7_1421800	conserved Plasmodium protein, unknown function	-2.43			√				√		√	√		√	√				√				7
PF3D7_0530800	CPW-WPC family protein	-2.4			√			√	√	√	√	√			√								7
PF3D7_1239400	conserved Plasmodium protein, unknown function	-2.35			√				√		√	√		√	√	√							7
PF3D7_1247800	dipeptidyl peptidase 2, putative (DPAP2)	-2.29			√						√	√		√	√			√				√	7
PF3D7_0816800	meiotic recombination protein DMC1, putative (DMC1)	-2.24			√				√	√	√	√		√	√								7
PF3D7_0827200	conserved Plasmodium protein, unknown function	-2.23			√				√	√	√	√			√	√							7
PF3D7_0925100	conserved Plasmodium protein, unknown function	-2.17			√				√	√	√	√		√	√								7
PF3D7_1030900	28 kDa ookinete surface protein (Pfs28)	-2.12			√			√	√		√	√			√							√	7
PF3D7_0203800	conserved Plasmodium protein, unknown function	-1.96			√				√	√	√	√			√	√							7
PF3D7_1358600	zinc finger protein, putative	-1.92			√			√			√	√		√	√	√							7
PF3D7_1147200	tubulin-tyrosine ligase, putative	-1.91			√				√		√	√		√	√	√							7
PF3D7_0518800	secreted ookinete protein, putative (PSOP13)	-4.25							√	√	√	√			√	√							6
PF3D7_0930000	procollagen lysine 5-dioxygenase, putative	-3.64			√				√	√	√	√			√								6
PF3D7_0828000	rhomboid protease ROM3 (ROM3)	-3.11			√				√	√	√	√			√								6
PF3D7_1362600	conserved Plasmodium protein, unknown function	-3.05			√			√	√		√	√			√								6
PF3D7_1236500	conserved Plasmodium protein, unknown function	-2.74			√				√		√	√		√	√								6
PF3D7_1103500	CPW-WPC family protein	-2.54			√			√	√		√	√			√								6
PF3D7_0418800	conserved Plasmodium protein, unknown function	-2.36		√				√	√	√	√				√						5		6
PF3D7_0915800	glycolipid transfer protein, putative	-2.19			√				√	√	√	√			√								6
PF3D7_1214800	conserved Plasmodium protein, unknown function	-2.18							√		√	√			√	√		√					6
PF3D7_0421800	conserved Plasmodium protein, unknown function	-2.14							√	√	√	√			√	√							6
PF3D7_0510800	conserved Plasmodium protein, unknown function	-2.07							√	√		√			√			√				√	6
PF3D7_0320200	CPW-WPC family protein	-1.98			√			√		√	√	√			√								6
PF3D7_1027900	DHHC-type zinc finger protein, putative	-1.98			√			√	√		√	√			√								6
PF3D7_0514500	conserved Plasmodium membrane protein, unknown function	-1.96			√				√	√	√	√			√								6
PF3D7_0909500	subpellicular microtubule protein 1, putative (SPM1)	-1.62									√	√		√	√	√			√				6
PF3D7_1372100	Plasmodium exported protein (PHISTb), unknown function (GEXP04)	-1.02			√				√	√					√	√						√	6
PF3D7_1361300	conserved Plasmodium protein, unknown function	-3.46			√				√		√	√			√								5
PF3D7_0311700	plasmepsin VI	-3.3							√	√	√	√			√								5
PF3D7_1454900	conserved Plasmodium protein, unknown function	-3.2							√		√	√			√	√							5
PF3D7_1214500	conserved Plasmodium protein, unknown function	-3.01			√				√		√	√			√								5
PF3D7_0630200	secreted ookinete protein, putative (PSOP6)	-2.73							√	√	√	√			√								5
PF3D7_0625100	sphingomyelin synthase 2, putative (SMS2)	-2.6			√				√	√		√			√								5
PF3D7_1234700	CPW-WPC family protein	-2.44			√			√			√	√			√								5
PF3D7_1322900	conserved Plasmodium protein, unknown function	-2.27			√				√		√	√			√								5
PF3D7_0825700	conserved Plasmodium protein, unknown function	-2.18							√	√	√	√			√								5
PF3D7_0612500	conserved Plasmodium protein, unknown function	-2.11							√	√	√	√			√								5
PF3D7_0606400	conserved Plasmodium protein, unknown function	-2.01							√	√	√	√			√								5
PF3D7_1020200	conserved Plasmodium protein, unknown function	-2.01			√				√		√	√			√								5
PF3D7_1018400	conserved Plasmodium protein, unknown function	-1.98			√				√		√	√			√								5
PF3D7_1476500	probable protein, unknown function	-1.82			√				√	√					√	√							5
PF3D7_1413200	conserved Plasmodium protein, unknown function	-1.44			√				√	√					√							√	5
PF3D7_0931600	conserved Plasmodium protein, unknown function	-1.14			√				√	√					√							√	5
PF3D7_1356000	conserved Plasmodium protein, unknown function	-1.07				√	√		√						√	√							5
PF3D7_1213500	integral membrane protein GPR180, putative	-3.18							√			√			√				√				4
PF3D7_1222800	conserved Plasmodium protein, unknown function	-2.5							√		√	√			√								4
PF3D7_1146100	conserved Plasmodium protein, unknown function	-2.43							√		√	√			√								4
PF3D7_1453500	pyridine nucleotide transhydrogenase, putative	-2.42							√		√	√			√								4
PF3D7_1471700	conserved Plasmodium protein, unknown function	-2.41							√		√	√			√								4
PF3D7_1454800	conserved Plasmodium protein, unknown function	-2.31							√		√	√			√								4
PF3D7_1250400	conserved Plasmodium protein, unknown function	-2.21							√		√	√			√								4
PF3D7_1471600	conserved Plasmodium protein, unknown function	-2.1							√		√	√			√								4
PF3D7_1321000	conserved Plasmodium protein, unknown function	-2.05							√			√			√	√							4
PF3D7_0912200	conserved Plasmodium membrane protein, unknown function	-1.9								√	√	√			√								4
PF3D7_1109100	conserved Plasmodium protein, unknown function	-1.87							√		√	√			√								4
PF3D7_0926400	monocarboxylate transporter, putative	-1.15			√				√	√					√								4
PF3D7_0423700	early transcribed membrane protein 4 (ETRAMP4)	-0.9			√				√							√						√	4
PF3D7_0905500	conserved Plasmodium protein, unknown function	-0.56			√				√	√					√								4
PF3D7_1316700	conserved Plasmodium protein, unknown function	-2.05			√							√			√								3
PF3D7_0516500	metabolite/drug transporter, putative	-1.81									√	√			√								3
PF3D7_1466800	conserved Plasmodium protein, unknown function	-1.76													√	√						√	3
PF3D7_1201600	NIMA related kinase 3 (NEK3)	-1.73									√	√			√								3
PF3D7_1462600	conserved Plasmodium membrane protein, unknown function	-1.61													√	√						√	3
PF3D7_0801400	probable protein, unknown function	-1.54													√	√						√	3
PF3D7_0510300	conserved Plasmodium protein, unknown function	-1.47													√	√						√	3
PF3D7_1146800	conserved Plasmodium protein, unknown function	-1.42													√	√						√	3
PF3D7_1023100	dynein heavy chain, putative	-1.28													√	√						√	3
PF3D7_0511100	conserved Plasmodium protein, unknown function	-1.23			√				√						√								3
PF3D7_1236600	p25-alpha family protein, putative	-1.19													√	√						√	3
PF3D7_1349000	conserved Plasmodium protein, unknown function	-1.19													√	√						√	3
PF3D7_1104500	conserved Plasmodium protein, unknown function	-1.15													√	√						√	3
PF3D7_1226100	hydrolase/phosphatase, putative	-1.09													√	√						√	3
PF3D7_0514700	conserved Plasmodium protein, unknown function	-1.05													√	√						√	3
PF3D7_1461500	meiotic nuclear division protein 1, putative	-1.04													√	√						√	3
PF3D7_1348800	E1-E2 ATPase, putative	-1.03													√	√						√	3
PF3D7_1474000	probable protein, unknown function	-0.9													√	√						√	3
PF3D7_1023700	conserved Plasmodium protein, unknown function	-0.87													√	√						√	3
PF3D7_1408800	conserved Plasmodium protein, unknown function	-0.86													√	√						√	3
PF3D7_0715100	conserved Plasmodium protein, unknown function	-0.85													√	√						√	3
PF3D7_0605300	serine/threonine protein kinase (ARK1)	-0.84													√	√						√	3
PF3D7_1141500	conserved Plasmodium protein, unknown function	-0.84													√	√						√	3
PF3D7_0920000	long chain fatty acid elongation enzyme, putative	-0.8							√	√					√								3
PF3D7_0729900	dynein heavy chain, putative	-0.78													√	√						√	3
PF3D7_1303900	conserved Plasmodium protein, unknown function	-0.78													√	√						√	3
PF3D7_1335500	conserved Plasmodium protein, unknown function	-0.75													√	√						√	3
PF3D7_1010500	ankyrin-repeat protein, putative	-0.74													√	√						√	3
PF3D7_0831300	Plasmodium exported protein, unknown function (GEXP13)	-0.72													√	√						√	3
PF3D7_0523500	outer arm dynein lc3, putative	-0.69													√	√						√	3
PF3D7_0905600	conserved Plasmodium protein, unknown function	-0.68													√	√						√	3
PF3D7_0607100	MYND finger protein, putative	-0.65													√	√						√	3
PF3D7_1456400	conserved Plasmodium protein, unknown function	-0.6													√	√						√	3
mal_mito_3	Cytochrome b	-0.57													√	√						√	3
PF3D7_0305800	P-loop containing nucleoside triphospahte hydrolase, putative	-0.56													√	√						√	3
PF3D7_0802900	conserved Plasmodium protein, unknown function	-0.55													√	√						√	3
PF3D7_0816900	adenylate kinase 2 (AK2)	-0.55													√	√						√	3
PF3D7_0816300	conserved Plasmodium protein, unknown function	-0.54													√	√						√	3
PF3D7_0914600	zinc binding protein, putative	-0.51			√				√						√								3
PF3D7_0715800	drug/metabolite exporter, drug/metabolite transporter	-0.51													√	√						√	3
PF3D7_1416000	conserved Plasmodium protein, unknown function	-0.51													√	√						√	3
PF3D7_1465600	conserved Plasmodium protein, unknown function	-0.5													√	√						√	3
PF3D7_1466500	conserved Plasmodium protein, unknown function	-3.52													√	√							2
PF3D7_1327100	conserved Plasmodium protein, unknown function	-2.41													√	√							2
PF3D7_1006300	conserved Plasmodium protein, unknown function	-2.18													√	√							2
PF3D7_1461700	conserved Plasmodium protein, unknown function	-2.17													√	√							2
PF3D7_0829800	just upstream of MAL8_rRNA cluster	-2.14													√	√							2
PF3D7_1143600	conserved Plasmodium protein, unknown function	-1.95													√							√	2
PF3D7_1147100	conserved Plasmodium protein, unknown function	-1.93													√							√	2
PF3D7_0829900	just upstream of MAL8_rRNA cluster	-1.84													√	√							2
PF3D7_1316300	conserved Plasmodium protein, unknown function	-1.83													√	√							2
PF3D7_1213400	conserved Plasmodium protein, unknown function	-1.8													√	√							2
PF3D7_1338800	CPW-WPC family protein	-1.79													√	√							2
PF3D7_0216000	DEAD/DEAH box helicase, putative	-1.75													√							√	2
PF3D7_0805800	conserved Plasmodium protein, unknown function	-1.75													√	√							2
PF3D7_1410100	alpha/beta hydrolase, putative	-1.68													√							√	2
PF3D7_0515600	conserved Plasmodium protein, unknown function	-1.67													√							√	2
PF3D7_0624300	conserved Plasmodium protein, unknown function	-1.66													√							√	2
PF3D7_1461800	conserved Plasmodium protein, unknown function	-1.66													√	√							2
PF3D7_1238200	conserved Plasmodium protein, unknown function	-1.65													√	√							2
PF3D7_0421900	conserved Plasmodium protein, unknown function	-1.63													√	√							2
PF3D7_0813800	GDP-mannose 4,6-dehydratase, putative	-1.62			√										√								2
PF3D7_1221100	conserved Plasmodium protein, unknown function	-1.6													√	√							2
PF3D7_1435200	conserved Plasmodium protein, unknown function	-1.6													√	√							2
PF3D7_0506400	conserved Plasmodium protein, unknown function	-1.59													√	√							2
PF3D7_1218800	secreted ookinete protein, putative (PSOP17)	-1.58													√							√	2
PF3D7_1020100	flagellar outer arm dynein-associated protein, putative	-1.5													√							√	2
PF3D7_1352600	conserved Plasmodium protein, unknown function	-1.49													√							√	2
PF3D7_1451600	LCCL-like protein (FNPA)	-1.48													√							√	2
PF3D7_1246000	conserved Plasmodium protein, unknown function	-1.46													√	√							2
PF3D7_1206100	IMP-specific 5'-nucleotidase, putative,haloacid dehalogenase hydrolase, putative	-1.43													√							√	2
PF3D7_1367200	conserved Plasmodium protein, unknown function	-1.43													√							√	2
PF3D7_1143700	conserved Plasmodium protein, unknown function	-1.36													√							√	2
PF3D7_1350000	conserved Plasmodium protein, unknown function	-1.36													√							√	2
PF3D7_1476700	lysophospholipase, putative	-1.35													√							√	2
PF3D7_0528900	conserved Plasmodium protein, unknown function	-1.33													√							√	2
PF3D7_1363800	conserved Plasmodium membrane protein, unknown function	-1.33													√							√	2
PF3D7_0817900	high mobility group protein B2 (HMGB2)	-1.29													√							√	2
PF3D7_1423400	conserved Plasmodium membrane protein, unknown function	-1.29													√							√	2
PF3D7_1235000	PIH1 domain-containing protein, putative	-1.27													√							√	2
PF3D7_0421700	conserved Plasmodium protein, unknown function	-1.26													√							√	2
PF3D7_0829600	early transcribed membrane protein 8 (ETRAMP8)	-1.26													√							√	2
PF3D7_1467000	conserved Plasmodium membrane protein, unknown function	-1.26													√	√							2
PF3D7_0109300	fatty acid elongation protein, GNS1/SUR4 family, putative	-1.24													√							√	2
PF3D7_1348700	conserved Plasmodium protein, unknown function	-1.23													√							√	2
PF3D7_1416400	conserved Plasmodium protein, unknown function	-1.23													√							√	2
PF3D7_1141100	conserved Plasmodium protein, unknown function	-1.23													√	√							2
PF3D7_1118900	conserved Plasmodium protein, unknown function	-1.22													√							√	2
PF3D7_1241400	RNA binding protein, putative	-1.22													√							√	2
PF3D7_1455000	protein phosphatase, putative	-1.22													√							√	2
PF3D7_1477400	probable protein, unknown function	-1.21													√	√							2
PF3D7_1403200	conserved Plasmodium protein, unknown function	-1.17													√							√	2
PF3D7_1306500	MORN repeat protein, putative	-1.16													√							√	2
PF3D7_1107900	mechanosensitive ion channel protein	-1.15													√							√	2
PF3D7_1038300	conserved Plasmodium protein, unknown function	-1.1													√							√	2
PF3D7_0728500	conserved Plasmodium protein, unknown function	-1.09													√							√	2
PF3D7_1367300	conserved Plasmodium protein, unknown function	-1.09							√							√							2
PF3D7_0603900	conserved Plasmodium protein, unknown function	-1.08													√							√	2
PF3D7_1118800	conserved Plasmodium protein, unknown function	-1.07													√							√	2
PF3D7_1107400	Rad51 homolog (RAD51)	-1.06													√							√	2
PF3D7_0825100	conserved Plasmodium protein, unknown function	-1.05													√							√	2
PF3D7_1360500	guanylyl cyclase beta (GCbeta)	-1.04													√							√	2
PF3D7_0417100	mRNA-binding protein PUF2 (PUF2)	-1.04													√	√							2
PF3D7_1329700	conserved Plasmodium protein, unknown function	-1.04													√	√							2
PF3D7_1339000	probable protein, unknown function	-1.02													√							√	2
PF3D7_1010400	conserved Plasmodium protein, unknown function	-1													√							√	2
PF3D7_1037800	dynein intermediate chain, putative	-0.99													√							√	2
PF3D7_1136100	conserved Plasmodium protein, unknown function	-0.98													√	√							2
PF3D7_1448200	conserved Plasmodium protein, unknown function	-0.97													√							√	2
PF3D7_1426300	dynein-associated protein, putative	-0.96													√							√	2
PF3D7_1469900	conserved Plasmodium protein, unknown function	-0.96													√							√	2
PF3D7_0504900	conserved protein, unknown function	-0.95													√							√	2
PF3D7_0112700	28S ribosomal RNA	-0.95													√	√							2
PF3D7_0114000	RESA-like protein with DnaJ domain, putative (GEXP06)	-0.94													√							√	2
PF3D7_0521100	conserved Plasmodium protein, unknown function	-0.94													√							√	2
PF3D7_1127500	protein disulfide isomerase, putative	-0.94													√							√	2
PF3D7_1466600	conserved Plasmodium protein, unknown function	-0.94													√							√	2
PF3D7_0304100	membrane skeletal protein IMC1-related (ALV2)	-0.94													√	√							2
PF3D7_1236200	conserved Plasmodium protein, unknown function	-0.93													√	√							2
PF3D7_0517600	f-actin capping protein beta subunit, putative (CP)	-0.91													√							√	2
PF3D7_0809700	RuvB-like protein 1 (RUVB1)	-0.91													√							√	2
PF3D7_0909000	conserved Plasmodium protein, unknown function	-0.91													√							√	2
PF3D7_1319000	conserved Plasmodium protein, unknown function	-0.91													√							√	2
PF3D7_0315700	conserved Plasmodium membrane protein, unknown function	-0.91													√	√							2
PF3D7_0616500	TRAP-like protein (TLP)	-0.91													√	√							2
PF3D7_1404300	secreted ookinete adhesive protein (SOAP)	-0.9													√	√							2
PF3D7_0313600	conserved Plasmodium protein, unknown function	-0.88													√							√	2
PF3D7_0905300	dynein heavy chain, putative	-0.87													√							√	2
PF3D7_1011500	conserved Plasmodium membrane protein, unknown function	-0.86													√							√	2
PF3D7_1023600	conserved Plasmodium protein, unknown function	-0.85													√							√	2
PF3D7_0307300	EB1 homolog, putative	-0.84													√							√	2
PF3D7_1111600	endonuclease/exonuclease/phosphatase family protein, putative	-0.82													√							√	2
PF3D7_1234400	aspartyl protease, putative	-0.82													√							√	2
PF3D7_1474900	trailer hitch homolog, putative (CITH)	-0.82													√							√	2
PF3D7_0724900	kinesin-like protein, putative	-0.82													√	√							2
PF3D7_0309100	conserved Plasmodium protein, unknown function	-0.81													√							√	2
PF3D7_0517500	UTP--glucose-1-phosphate uridylyltransferase, putative	-0.8													√							√	2
PF3D7_0630400	conserved Plasmodium protein, unknown function	-0.8													√							√	2
PF3D7_1224200	conserved Plasmodium protein, unknown function	-0.8													√	√							2
PF3D7_0715400	secreted ookinete protein, putative (PSOP20)	-0.79													√	√							2
PF3D7_1139500.1	AAA family ATPase, putative	-0.78													√							√	2
PF3D7_0215000	acyl-CoA synthetase (ACS9)	-0.77													√							√	2
PF3D7_0314000	co-chaperone p23 (P23)	-0.77													√							√	2
PF3D7_0825400	conserved Plasmodium protein, unknown function	-0.77													√							√	2
PF3D7_0914400	conserved Plasmodium protein, unknown function	-0.77													√							√	2
PF3D7_1465500	potassium channel protein (K2)	-0.77													√	√							2
PF3D7_0603600	conserved Plasmodium protein, unknown function	-0.76													√							√	2
PF3D7_0408600	sporozoite invasion-associated protein 1 (SIAP-1)	-0.76													√	√							2
PF3D7_0320800	ATP-dependent RNA helicase, putative (DOZI)	-0.75													√							√	2
PF3D7_1362000	conserved Plasmodium protein, unknown function	-0.75													√							√	2
PF3D7_0514000	tubulin-tyrosine ligase, putative (TTL)	-0.74													√							√	2
PF3D7_0932900	conserved Plasmodium protein, unknown function	-0.74													√							√	2
PF3D7_1137700	conserved Plasmodium protein, unknown function	-0.74													√							√	2
PF3D7_0925600	zinc binding protein (Yippee), putative	-0.73													√							√	2
PF3D7_1003100	conserved Plasmodium protein, unknown function	-0.73													√							√	2
PF3D7_1121400	WD domain, G-beta repeat-containing protein	-0.73														√						√	2
PF3D7_1307500	conserved Plasmodium protein, unknown function	-0.73													√	√							2
PF3D7_1116900	conserved Plasmodium protein, unknown function	-0.72													√							√	2
PF3D7_1022900	PfMNL-3 mitoNEET-like iron-sulfur protein, putative	-0.71													√							√	2
PF3D7_0322200	conserved Plasmodium protein, unknown function	-0.71													√	√							2
PF3D7_0828600	folate transporter 1 (FT1)	-0.71													√	√							2
PF3D7_1354000	conserved Plasmodium protein, unknown function	-0.71													√	√							2
PF3D7_0602000	conserved Plasmodium protein, unknown function	-0.7													√							√	2
PF3D7_0906400	dynein light intermediate chain 2, cytosolic	-0.7													√							√	2
PF3D7_1033900	ubiquitin conjugating enzyme, putative	-0.7													√							√	2
mal_mito_2	CoxI	-0.7													√	√							2
PF3D7_1003700	conserved Plasmodium protein, unknown function	-0.69													√							√	2
PF3D7_1008700	tubulin beta chain	-0.69													√							√	2
PF3D7_1236300	conserved Plasmodium protein, unknown function	-0.68													√							√	2
PF3D7_0618500	malate dehydrogenase (MDH)	-0.67													√							√	2
PF3D7_0718000	dynein heavy chain, putative	-0.67													√							√	2
PF3D7_1146500	leucine-rich repeat protein (LRR10)	-0.67													√							√	2
PF3D7_0524200	conserved Plasmodium membrane protein, unknown function	-0.67													√	√							2
PF3D7_0723200	conserved Plasmodium protein, unknown function	-0.66													√							√	2
PF3D7_0708000	cytoskeleton associated protein, putative	-0.65													√							√	2
PF3D7_1232300	cytochrome b5, putative	-0.65													√							√	2
PF3D7_1245000	conserved Plasmodium protein, unknown function	-0.65													√							√	2
PF3D7_1459800	bax inhibitor 1, putative	-0.65													√							√	2
PF3D7_0522900	zinc finger protein, putative	-0.64													√							√	2
PF3D7_1202300	dynein heavy chain, putative	-0.64													√							√	2
PF3D7_1403000	conserved Plasmodium protein, unknown function	-0.64													√							√	2
PF3D7_0918500	telomerase RNA	-0.64													√	√							2
PF3D7_0109400	tubulin-specific chaperone a, putative	-0.63													√							√	2
PF3D7_0205100	conserved Plasmodium protein, unknown function	-0.63													√							√	2
PF3D7_1358400	conserved Plasmodium protein, unknown function	-0.63													√							√	2
PF3D7_1418000	ubiquitin fusion degradation protein UFD1, putative (UFD1)	-0.63													√							√	2
PF3D7_1475700	tubulin, putative	-0.62													√							√	2
mal_mito_1	CoxIII	-0.62													√	√							2
PF3D7_0422900	conserved Plasmodium protein, unknown function	-0.61													√							√	2
PF3D7_1013700	conserved Plasmodium protein, unknown function	-0.61													√							√	2
PF3D7_1216700	perforin like protein 2 (PPLP2)	-0.61													√							√	2
PF3D7_1238400	conserved Plasmodium protein, unknown function	-0.61													√							√	2
PF3D7_1322800	conserved Plasmodium protein, unknown function	-0.61													√							√	2
PF3D7_1406800	glideosome associated protein with multiple membrane spans 3 (GAPM3)	-0.61													√							√	2
PF3D7_0718800	conserved Plasmodium protein, unknown function	-0.61													√	√							2
PF3D7_1122100	conserved Plasmodium protein, unknown function	-0.6													√							√	2
PF3D7_1330500	conserved Plasmodium protein, unknown function	-0.6													√							√	2
PF3D7_1433200	conserved Plasmodium protein, unknown function	-0.6													√							√	2
PF3D7_0420500	conserved Plasmodium protein, unknown function	-0.59													√							√	2
PF3D7_0812600	ubiquitin conjugating enzyme, putative	-0.59													√							√	2
PF3D7_1140500	myosin F, putative (MyoF)	-0.59													√							√	2
PF3D7_1205700	targeted glyoxalase II (tGloII)	-0.59													√							√	2
PF3D7_1365600	DNA topoisomerase VI, b subunit, putative	-0.59													√							√	2
PF3D7_1403700	translocation associated membrane protein, putative (TRAM)	-0.59													√							√	2
PF3D7_1409400	conserved Plasmodium membrane protein, unknown function	-0.59													√							√	2
PF3D7_0932000	conserved Plasmodium protein, unknown function	-0.59													√	√							2
PF3D7_1356500	conserved Plasmodium protein, unknown function	-0.59													√	√							2
PF3D7_1323700	glideosome associated protein with multiple membrane spans 1 (GAPM1)	-0.58													√							√	2
PF3D7_1402200	conserved Plasmodium protein, unknown function	-0.57													√							√	2
PF3D7_1448600	SNARE protein, putative (VTI1)	-0.57													√							√	2
PF3D7_0213600	conserved Plasmodium protein, unknown function	-0.56													√							√	2
PF3D7_0506900	rhomboid protease ROM4 (ROM4)	-0.56													√	√							2
PF3D7_0624500	anaphase promoting complex subunit, putative	-0.56													√	√							2
PF3D7_1023300	conserved Plasmodium protein, unknown function	-0.56													√	√							2
PF3D7_0606200	ubiquitin conjugating enzyme E2, putative	-0.55													√							√	2
PF3D7_0816400	conserved Plasmodium protein, unknown function	-0.55													√							√	2
PF3D7_1124000	endoplasmic reticulum oxidoreductin, putative (ERO1)	-0.55													√							√	2
PF3D7_1440600	conserved Plasmodium protein, unknown function	-0.55													√							√	2
PF3D7_0519200	vacuolar ATP synthetase	-0.54													√							√	2
PF3D7_0923700	conserved protein, unknown function	-0.54													√							√	2
PF3D7_0927800	cytochrome c oxidase subunit 5B, putative (COX5B)	-0.54													√							√	2
PF3D7_1126800	RNA binding protein, putative	-0.54													√							√	2
PF3D7_1355600	F-actin capping protein alpha subunit, putative	-0.54													√							√	2
PF3D7_0823400	alpha/beta-hydrolase, putative	-0.54													√	√							2
PF3D7_1029500	conserved Plasmodium protein, unknown function	-0.53													√							√	2
PF3D7_1219900	D-ribulose-5-phosphate 3-epimerase, putative	-0.53													√							√	2
PF3D7_1412900.1	non-canonical ubiquitin conjugating enzyme, putative	-0.53													√							√	2
PF3D7_0404000	conserved Plasmodium protein, unknown function	-0.53													√	√							2
PF3D7_0605400	calcium-binding protein, putative	-0.52													√							√	2
PF3D7_0903700	alpha tubulin 1	-0.52													√							√	2
PF3D7_1128700	GPI8p transamidase	-0.52													√							√	2
PF3D7_1448900	conserved Plasmodium protein, unknown function	-0.52													√							√	2
PF3D7_0315600	conserved Plasmodium protein, unknown function	-0.52													√	√							2
PF3D7_1413100	conserved Plasmodium protein, unknown function	-0.52													√	√							2
PF3D7_0204700	hexose transporter (HT)	-0.51													√							√	2
PF3D7_0605900	long chain polyunsaturated fatty acid elongation enzyme, putative	-0.51													√							√	2
PF3D7_1342800	phosphoenolpyruvate carboxykinase (PEPCK)	-0.51													√							√	2
PF3D7_1420900	mannose-1-phosphate guanyltransferase, putative	-0.51													√							√	2
PF3D7_0303400	palmitoyl transferase (AnkDHHC)	-0.5													√							√	2
PF3D7_0818600	conserved Plasmodium protein, unknown function	-0.5													√							√	2
PF3D7_0926300	protein kinase, putative	-0.5													√							√	2
PF3D7_1025800	conserved Plasmodium protein, unknown function	-0.5													√							√	2
PF3D7_1202200	mitochondrial phosphate carrier protein (MPC)	-0.5													√							√	2
PF3D7_1236900	conserved Plasmodium protein, unknown function	-0.5													√							√	2
PF3D7_1312600	branched-chain alpha keto-acid dehydrogenase, putative	-0.5													√							√	2
PF3D7_1336400	RanBPM and CLTH-like protein, putative	-0.5													√							√	2
PF3D7_1410800	ankyrin-repeat protein, putative	-0.5													√							√	2
PF3D7_1345600	inner membrane complex protein	-0.5													√	√							2
PF3D7_0604400	conserved Plasmodium protein, unknown function	-2.66													√								1
PF3D7_1115100	conserved Plasmodium protein, unknown function	-2.36													√								1
PF3D7_1465700	plasmepsin VIII	-2.09													√								1
PF3D7_0112600	unspecified product	-2.04														√							1
PF3D7_1478900	putative ncRNA	-1.99													√								1
PF3D7_0705800	Ca chelating serine protease, putative	-1.94													√								1
PF3D7_0922300	conserved Plasmodium protein, unknown function	-1.83													√								1
PF3D7_1466000	conserved Plasmodium protein, unknown function	-1.82													√								1
PF3D7_1005200	conserved Plasmodium protein, unknown function	-1.78													√								1
PF3D7_1207300	conserved Plasmodium protein, unknown function	-1.78													√								1
PF3D7_1471500	conserved Plasmodium membrane protein, unknown function	-1.78													√								1
PF3D7_0708600	heat shock protein 86 family protein	-1.77													√								1
PF3D7_1345000	conserved Plasmodium protein, unknown function	-1.71													√								1
PF3D7_1120700	conserved Plasmodium protein, unknown function	-1.69													√								1
PF3D7_1369300	conserved Plasmodium protein, unknown function	-1.69													√								1
PF3D7_1370800	upstream of MAL13_rRNA cluster	-1.64													√								1
PF3D7_0706800	tRNA Threonine	-1.62														√							1
PF3D7_0509700	conserved Plasmodium protein, unknown function	-1.61													√								1
PF3D7_1033800	plasmepsin VII	-1.61													√								1
PF3D7_1131700	conserved Plasmodium protein, unknown function	-1.59													√								1
PF3D7_0825800	conserved Plasmodium protein, unknown function	-1.57													√								1
PF3D7_0920300	conserved Plasmodium protein, unknown function	-1.56													√								1
PF3D7_0515500	amino acid transporter, putative	-1.55													√								1
PF3D7_1350800	conserved Plasmodium protein, unknown function	-1.55													√								1
PF3D7_0517800	apicortin, putative	-1.54													√								1
PF3D7_0110000	conserved Plasmodium protein, unknown function	-1.52													√								1
PF3D7_1141900	inner membrane complex protein 1b, putative (IMC1b)	-1.5													√								1
PF3D7_0411700	conserved Plasmodium protein, unknown function	-1.49													√								1
PF3D7_0827400	conserved Plasmodium protein, unknown function	-1.48													√								1
PF3D7_0801300	von Willebrand factor A-domain related protein (WARP)	-1.47													√								1
PF3D7_1415700	serine C-palmitoyltransferase, putative	-1.45													√								1
PF3D7_1302400	conserved Plasmodium membrane protein, unknown function	-1.39													√								1
PF3D7_1230100	conserved Plasmodium protein, unknown function	-1.38													√								1
PF3D7_1219800	conserved Plasmodium protein, unknown function	-1.37														√							1
PF3D7_1416700	conserved Plasmodium protein, unknown function	-1.36													√								1
PF3D7_0728700	alpha/beta hydrolase, putative	-1.35													√								1
PF3D7_1447600	conserved Plasmodium protein, unknown function	-1.35													√								1
PF3D7_1238000	COPI associated protein, putative	-1.34													√								1
PF3D7_1341800	conserved Plasmodium protein, unknown function	-1.33													√								1
PF3D7_1009100	conserved Plasmodium membrane protein, unknown function	-1.32													√								1
PF3D7_0929600	conserved Plasmodium protein, unknown function	-1.31													√								1
PF3D7_0804700	conserved Plasmodium protein, unknown function	-1.29													√								1
PF3D7_0723100	conserved Plasmodium protein, unknown function	-1.27													√								1
PF3D7_1341700	conserved Plasmodium protein, unknown function	-1.26													√								1
PF3D7_0924900	conserved protein, unknown function	-1.22													√								1
PF3D7_0615200	conserved Plasmodium protein, unknown function	-1.21													√								1
PF3D7_0917200	conserved Plasmodium membrane protein, unknown function	-1.21													√								1
PF3D7_0311000	conserved Plasmodium protein, unknown function	-1.2													√								1
PF3D7_1301900	Plasmodium exported protein, unknown function	-1.19													√								1
PF3D7_1248400	conserved Plasmodium protein, unknown function	-1.18													√								1
PF3D7_1331400	CPW-WPC family protein	-1.16													√								1
PF3D7_1037200	conserved Plasmodium protein, unknown function	-1.11													√								1
PF3D7_1206500	Tat binding protein 1(TBP-1)-interacting protein, putative	-1.11													√								1
PF3D7_1417000	conserved Plasmodium protein, unknown function	-1.11													√								1
PF3D7_0805100	conserved Plasmodium protein, unknown function	-1.1													√								1
PF3D7_1328600	conserved Plasmodium protein, unknown function	-1.1													√								1
PF3D7_0107300	probable protein, unknown function	-1.09													√								1
PF3D7_1144800	conserved Plasmodium protein, unknown function	-1.09													√								1
PF3D7_0308400	U4 RNA	-1.09														√							1
PF3D7_1207400	conserved Plasmodium protein, unknown function	-1.08													√								1
PF3D7_1370900	upstream of MAL13_rRNA cluster	-1.08													√								1
PF3D7_1026100	conserved Plasmodium protein, unknown function	-1.07													√								1
PF3D7_1139500	PF3D7_1139500	-1.06														√							1
PF3D7_1129600	phosphatidylinositol-4-phosphate-5-kinase, putative	-1.05													√								1
PF3D7_1362900	conserved Plasmodium protein, unknown function	-1.05													√								1
PF3D7_1235100	conserved Plasmodium protein, unknown function	-1													√								1
PF3D7_0217000	conserved Plasmodium membrane protein, unknown function	-0.99													√								1
PF3D7_0825300	conserved protein, unknown function	-0.99													√								1
PF3D7_1464800	conserved Plasmodium protein, unknown function (PF14_615a:mRNA:1)	-0.99																				√	1
PF3D7_1139600	conserved Plasmodium protein, unknown function	-0.98													√								1
PF3D7_1476600	Plasmodium exported protein, unknown function	-0.97													√								1
PF3D7_0611500	conserved Plasmodium protein, unknown function	-0.96													√								1
PF3D7_0510700	conserved Plasmodium protein, unknown function	-0.95													√								1
PF3D7_0719100	conserved Plasmodium protein, unknown function	-0.95													√								1
PF3D7_0918400	conserved Plasmodium protein, unknown function	-0.95													√								1
PF3D7_0205000	conserved Plasmodium protein, unknown function	-0.93													√								1
PF3D7_0107600	serine/threonine protein kinase, putative	-0.9													√								1
PF3D7_1318500	conserved Plasmodium protein, unknown function	-0.9													√								1
PF3D7_0924600	conserved Plasmodium protein, unknown function	-0.89													√								1
PF3D7_1138900	putative ncRNA	-0.89													√								1
PF3D7_1368900	conserved Plasmodium protein, unknown function	-0.88													√								1
PF3D7_0814100	conserved Plasmodium protein, unknown function	-0.87													√								1
PF3D7_0909100	conserved Plasmodium membrane protein, unknown function	-0.86													√								1
PF3D7_0622100	conserved Plasmodium protein, unknown function	-0.85													√								1
PF3D7_1121000	zinc finger, DHHC-type, putative	-0.84													√								1
PF3D7_1340400	conserved Plasmodium protein, unknown function	-0.83													√								1
PF3D7_1457100	conserved Plasmodium protein, unknown function	-0.83													√								1
PF3D7_0620700	DnaJ protein, putative	-0.82													√								1
PF3D7_0911000	phosphatidylinositol N-acetylglucosaminyltransferase, putative	-0.79													√								1
PF3D7_1322700	conserved Plasmodium protein, unknown function	-0.78													√								1
PF3D7_0933100	conserved Plasmodium protein, unknown function	-0.76													√								1
PF3D7_1322400	conserved Plasmodium protein, unknown function	-0.76													√								1
PF3D7_0830100	amid MAL8_rRNA cluster	-0.75													√								1
PF3D7_0624100	conserved Plasmodium protein, unknown function	-0.74													√								1
PF3D7_0722900	conserved Plasmodium protein, unknown function	-0.74													√								1
PF3D7_0830200	PF08_28S:rRNA	-0.72													√								1
PF3D7_0211400	beta-ketoacyl-ACP synthase III (KASIII)	-0.71													√								1
PF3D7_0607200	RING zinc finger protein, putative	-0.71													√								1
PF3D7_0611000	SNARE associated Golgi protein, putative	-0.71													√								1
PF3D7_1115200	SET domain protein, putative (SET7)	-0.71													√								1
PF3D7_1463100	conserved Plasmodium protein, unknown function, pseudogene	-0.71														√							1
PF3D7_0909200	GDP-fucose protein O-fucosyltransferase 2, putative (POFUT2)	-0.7													√								1
PF3D7_0605700	conserved Plasmodium protein, unknown function	-0.69													√								1
PF3D7_1022300	zinc transporter, putative	-0.69													√								1
PF3D7_1207700	blood stage antigen 41-3 precursor	-0.69													√								1
PF3D7_0410500	conserved Plasmodium protein, unknown function	-0.68													√								1
PF3D7_1201700	conserved Plasmodium membrane protein, unknown function	-0.68													√								1
PF3D7_1316400	conserved Plasmodium protein, unknown function	-0.68																				√	1
PF3D7_1319600	conserved Plasmodium protein, unknown function	-0.68													√								1
PF3D7_0814600	conserved Plasmodium protein, unknown function	-0.67													√								1
PF3D7_1420500	conserved Plasmodium membrane protein, unknown function	-0.67													√								1
PF3D7_1430000	conserved Plasmodium protein, unknown function	-0.67													√								1
PF3D7_0318000	conserved Plasmodium protein, unknown function	-0.66													√								1
PF3D7_1027600	topoisomerase, putative	-0.66													√								1
PF3D7_1211000	kinesin-like protein, putative	-0.66													√								1
PF3D7_1214900	conserved Plasmodium membrane protein, unknown function	-0.66													√								1
PF3D7_1429200	transcription factor with AP2 domain(s), putative (ApiAP2)	-0.66													√								1
PF3D7_1434900	conserved Plasmodium protein, unknown function	-0.66													√								1
PF3D7_0623400	RNA-binding protein mei2 homologue, putative	-0.65													√								1
PF3D7_1422500	ERAD-associated E3 ubiquitin-protein ligase HRD1 (HRD1)	-0.64													√								1
PF3D7_1446100	conserved Plasmodium protein, unknown function	-0.64													√								1
PF3D7_0313300	apicoplast conserved ycf19 protein precursor, unknown function	-0.63													√								1
PF3D7_0406600	conserved Plasmodium protein, unknown function	-0.62													√								1
PF3D7_0801100	28S ribosomal RNA	-0.62													√								1
PF3D7_0418900	conserved Plasmodium protein, unknown function	-0.61													√								1
PF3D7_1028200	zinc finger, C3HC4 type, putative	-0.61													√								1
PF3D7_1111800	peptidyl-prolyl cis-trans isomerase, putative	-0.6													√								1
PF3D7_1463000	conserved Plasmodium protein, unknown function	-0.6													√								1
PF3D7_1469400	nucleoside transporter 3, putative (NT3)	-0.6													√								1
PF3D7_0212800	multidrug efflux pump, putative	-0.59													√								1
PF3D7_1125000	conserved Plasmodium protein, unknown function	-0.59													√								1
PF3D7_1145900	conserved Plasmodium protein, unknown function	-0.59													√								1
PF3D7_1226200	conserved Plasmodium protein, unknown function	-0.59													√								1
PF3D7_1354800	metacaspase 1 (MCA1)	-0.59													√								1
PF3D7_1466200	conserved Plasmodium protein, unknown function	-0.59													√								1
PF3D7_1146900	conserved Plasmodium membrane protein, unknown function	-0.58													√								1
PF3D7_1244700	conserved Plasmodium protein, unknown function	-0.58													√								1
PF3D7_1452900	conserved Plasmodium protein, unknown function	-0.58													√								1
PF3D7_1468500	derlin-1 (DER1-1)	-0.58													√								1
PF3D7_0313200	conserved Plasmodium protein, unknown function	-0.57													√								1
PF3D7_0932500	DHHC-type zinc finger protein, putative	-0.57													√								1
PF3D7_1038700	Plasmodium exported protein, unknown function	-0.57													√								1
PF3D7_1215600	conserved Plasmodium protein, unknown function	-0.57													√								1
PF3D7_1423600	serine/threonine protein kinase, putative	-0.57													√								1
PF3D7_0213300	conserved Plasmodium protein, unknown function	-0.56													√								1
PF3D7_0213800	conserved Plasmodium protein, unknown function	-0.56													√								1
PF3D7_0501700	anaphase promoting complex subunit, putative	-0.56													√								1
PF3D7_0513500	mitochondrial import inner membrane translocase subunit TIM16, putative (PAM16)	-0.56													√								1
PF3D7_0528500	f-actin capping protein alpha subunit, putative	-0.56													√								1
PF3D7_0705900	ATP synthase subunit C, putative	-0.56													√								1
PF3D7_0202900	zinc finger protein, putative	-0.55													√								1
PF3D7_0624800	conserved Plasmodium protein, unknown function	-0.55													√								1
PF3D7_0935300	phosphatidylinositol N-acetylglucosaminyltransferase subunit P, putative	-0.55													√								1
PF3D7_1340800	mitochondrial pyruvate carrier protein 1, putative (MPC1)	-0.55													√								1
PF3D7_1463800	mitochondrial ribosomal protein S6-2 precursor, putative	-0.55													√								1
PF3D7_1472500	conserved Plasmodium protein, unknown function	-0.55													√								1
PF3D7_0213200	conserved Plasmodium protein, unknown function	-0.54													√								1
PF3D7_0931500	conserved Plasmodium protein, unknown function	-0.54													√								1
PF3D7_1144700	apicoplast import protein Tic20, putative (TIC20)	-0.54													√								1
PF3D7_1202400	peptidyl-prolyl cis-trans isomerase (CYP26)	-0.54													√								1
PF3D7_1325600	conserved Plasmodium protein, unknown function	-0.54													√								1
PF3D7_1422200	conserved Plasmodium protein, unknown function	-0.54													√								1
PF3D7_0102400	lysophospholipase, putative, pseudogene	-0.53													√								1
PF3D7_0605200	conserved Plasmodium protein, unknown function	-0.53													√								1
PF3D7_1213300	conserved Plasmodium protein, unknown function	-0.53													√								1
PF3D7_1232800	conserved Plasmodium protein, unknown function	-0.53													√								1
PF3D7_1314400	conserved Plasmodium protein, unknown function	-0.53													√								1
PF3D7_0921000	PF3D7_0921000	-0.53														√							1
PF3D7_1210900	GPI mannosyltransferase I (PIG-M)	-0.52													√								1
PF3D7_1242300	conserved Plasmodium membrane protein, unknown function	-0.52													√								1
PF3D7_1331600	protein tyrosine phosphatase, putative	-0.52													√								1
PF3D7_1358300	rhomboid protease ROM7 (ROM7)	-0.52													√								1
PF3D7_1428400	probable protein, unknown function	-0.52													√								1
PF3D7_0203500	tRNA Glutamine	-0.52														√							1
PF3D7_1208200	cysteine repeat modular protein 3 (CRMP3)	-0.52														√							1
PF3D7_1231000	conserved Plasmodium protein, unknown function	-0.51													√								1
PF3D7_1309400	HORMA domain protein, putative	-0.51													√								1
PF3D7_0602700	conserved Plasmodium protein, unknown function	-0.5													√								1
PF3D7_1008600	zinc finger C-x8-C-x5-C-x3-H type, putative	-0.5													√								1
PF3D7_1028800	conserved Plasmodium protein, unknown function	-0.5													√								1
PF3D7_1112000	conserved Plasmodium protein, unknown function	-0.5													√								1
PF3D7_1115900	DHHC-type zinc finger protein, putative	-0.5													√								1
PF3D7_1140300	P-loop containing nucleoside triphosphate hydrolase, putative	-0.5													√								1
PF3D7_1406900	radical SAM protein, putative	-0.5													√								1
PF3D7_1471800	conserved Plasmodium protein, unknown function	-0.5													√								1
PF3D7_0911500	conserved Plasmodium protein, unknown function	-1.83																					0
PF3D7_0112400	unspecified product	-1.07																					0
PF3D7_1339100	tRNA Methionine	-0.92																					0
PF3D7_1424800	putative ncRNA	-0.92																					0
PF3D7_1233200	conserved Plasmodium protein, unknown function	-0.88																					0
PF3D7_1413300	conserved Plasmodium protein, unknown function	-0.88																					0
PF3D7_1135000	PQ-loop repeat-containing protein, unspecified product	-0.82																					0
PF3D7_1404600	adenylyl cyclase alpha	-0.82																					0
PF3D7_1133000	conserved Plasmodium protein, unknown function	-0.8																					0
PF3D7_1215500	conserved Plasmodium protein, unknown function	-0.78																					0
PF3D7_0725700	unspecified product	-0.66																					0
PF3D7_1247000	DNA replication origin binding protein, putative	-0.66																					0
PF3D7_1202100	SRAP domain-containing protein, putative	-0.64																					0
PF3D7_1138300	conserved Plasmodium membrane protein, unknown function	-0.61																					0
PF3D7_0908300	conserved protein, unknown function	-0.6																					0
PF3D7_1103200	tRNA Glycine	-0.6																					0
PF3D7_0618900	phosphatidylinositol N-acetylglucosaminyltransferase subunit GPI1	-0.59																					0
PF3D7_1200200	rifin (RIF)	-0.58																					0
PF3D7_1254500	rifin (RIF)	-0.57																					0
PF3D7_1019500	conserved Plasmodium membrane protein, unknown function	-0.56																					0
PF3D7_1401700	Plasmodium exported protein, unknown function	-0.56																					0
PF3D7_0625000	sphingomyelin synthase 1, putative	-0.54																					0
PF3D7_0817800	conserved Plasmodium protein, unknown function	-0.51																					0
PF3D7_1148600	unspecified product	-0.51																					0
