# Supplementary material for: Hierarchical transcriptional control regulates Plasmodium falciparum sexual differentiation
Source: BMC Genomics. 2019 Dec 3;20:920. doi: 10.1186/s12864-019-6322-9 (PMC6889441; doi:10.1186/s12864-019-6322-9)
Supplement: Supplementary file 3 — Additional File 3. Cross-dataset comparison and functional enrichment pertaining to Figs. 2-5 [file 12864_2019_6322_MOESM3_ESM.xlsx]

## Sheet: Regulatory and functional ass.
For each of the datasets compared to the total transcriptome, the presence of regulatory motifs (5'ATGTGTA or 5'AGACA or other motifs in figure 3), epigenetic post-transliational modifications (Gupta et al.2013, Jiang et al. 2014, Salcedo-Amaya et al. 2009, Flueck et al. 2009, Fraschka et al. 2018), or binding by a transcription factor (with probability scores generetated by GRENITS), or sex-spec…
		Genes with enriched motif upstream (5')			Genes marked epigenetically during asexual development							Published AP2-G downstream genes	Probability scores indicating genes coexpressed with ApiAP2 transcription factors
Gene ID	Product description	ATGTGTA	AGACA	Other motifs	H4K5ac	H4K8ac	H4K12ac	H3K56ac	H3K9me3	HP1	H3K36me3	AP2-G	PF3D7_0934400	PF3D7_0611200	PF3D7_1317200	PF3D7_0516800	Male transcripts	Female transcripts	Male Proteins	Female proteins	Stabilized transcripts	Cluster
PF3D7_0726200	serine/threonine protein kinase, FIKK family (FIKK7.1)										√			0.922		0.922778		√				1
PF3D7_1452000	rhoptry neck protein 2 (RON2)										√			0.998111		0.742444						10
PF3D7_1327500	conserved Plasmodium protein, unknown function										√			0.899556		0.602556						10
PF3D7_1205600	conserved Plasmodium protein, unknown function										√				0.583778		√		√			6
PF3D7_0321400	protein kinase, putative										√		0.995444	0.671889								2
PF3D7_0515700	glideosome-associated protein 40, putative (GAP40)										√		0.979556								√	4
PF3D7_0920700	conserved Plasmodium protein, unknown function			[GT]T[AG]CA[ACG][ACT]C[AG]							√		0.956778							√	√	10
PF3D7_1330800	conserved Plasmodium protein, unknown function										√		0.901444	0.987889				√				1
PF3D7_1436600	cGMP-dependent protein kinase (PKG)										√		0.821	0.674778						√		4
PF3D7_1128900	conserved Plasmodium protein, unknown function										√		0.735778	0.600889							√	7
PF3D7_1251200	coronin					√					√		0.733	0.619667			√				√	10
PF3D7_1404700	conserved Plasmodium protein, unknown function										√		0.689667									4
PF3D7_1406800	glideosome associated protein with multiple membrane spans 3 (GAPM3)										√		0.620556									4
PF3D7_0501500	rhoptry-associated protein 3 (RAP3)										√			1							√	10
PF3D7_0817700	rhoptry neck protein 5 (RON5)			[GT]T[AG]CA[ACG][ACT]C[AG]				√			√			1							√	10
PF3D7_0929400	high molecular weight rhoptry protein 2 (RhopH2)			[AT][AC]G[GT]TGCA.							√			1							√	10
PF3D7_1451700	calcineurin subunit B (CNB)						√				√			1			√					2
PF3D7_0206800	merozoite surface protein 2 (MSP2)					√					√			0.999889							√	10
PF3D7_1223100	cAMP-dependent protein kinase regulatory subunit (PKAr)										√			0.999111					√		√	10
PF3D7_0522600	inner membrane complex protein										√			0.999					√			10
PF3D7_1209500	cGMP-specific phosphodiesterase (PDE1)										√			0.999							√	2
PF3D7_0905400	high molecular weight rhoptry protein 3 (RhopH3)										√			0.998778							√	10
PF3D7_0930300	merozoite surface protein 1 (MSP1)			[GT]T[AG]CA[ACG][ACT]C[AG]							√			0.998778							√	10
PF3D7_0707300	rhoptry-associated membrane antigen (RAMA)										√			0.998667							√	10
PF3D7_1410400	rhoptry-associated protein 1 (RAP1)										√			0.997444								10
PF3D7_0934800	cAMP-dependent protein kinase catalytic subunit (PKAc)			[GT]T[AG]CA[ACG][ACT]C[AG]							√			0.997333					√		√	10
PF3D7_0501600	rhoptry-associated protein 2 (RAP2)										√			0.997111								10
PF3D7_1476300	Plasmodium exported protein (PHISTb), unknown function			[AT][AC]G[GT]TGCA./[AT]AGTTGT[ACT][ACT]							√			0.997								10
PF3D7_0220800	cytoadherence linked asexual protein 2 (CLAG2)								√	√	√			0.996222								4
PF3D7_0920500	ADP-ribosylation factor, putative										√			0.995					√			10
PF3D7_1025400	conserved Plasmodium membrane protein, unknown function			[GT]T[AG]CA[ACG][ACT]C[AG]/[AT][AC]G[GT]TGCA./[AT]AGTTGT[ACT][ACT]							√			0.994222								10
PF3D7_1017100	rhoptry neck protein 12 (RON12)			[GT]T[AG]CA[ACG][ACT]C[AG]							√			0.993667			√					10
PF3D7_1224100	conserved Plasmodium protein, unknown function										√			0.993222				√				10
PF3D7_1458300	conserved Plasmodium protein, unknown function										√			0.992111								2
PF3D7_0207000	merozoite surface protein 4 (MSP4)										√			0.990778								2
PF3D7_0217500	calcium-dependent protein kinase 1 (CDPK1)										√			0.990222			√				√	10
PF3D7_1228600	merozoite surface protein 9 (MSP9)										√			0.989								10
PF3D7_0932200	profilin, putative (PFN)			[GT]T[AG]CA[ACG][ACT]C[AG]							√			0.988333						√		10
PF3D7_1143300	DNA-directed RNA polymerase I, putative										√			0.986444						√		1
PF3D7_0721300	DEAD/DEAH box ATP-dependent RNA helicase, putative										√			0.985556								1
PF3D7_1116100	serine esterase, putative										√			0.985333							√	10
PF3D7_0207100	conserved Plasmodium protein, unknown function										√			0.985222							√	6
PF3D7_1344300	conserved protein, unknown function			[GT]T[AG]CA[ACG][ACT]C[AG]							√			0.985								10
PF3D7_1019900	autophagy-related protein 8 (ATG8)			[GT]T[AG]CA[ACG][ACT]C[AG]							√			0.984667				√				10
PF3D7_1321500	3',5'-cyclic nucleotide phosphodiesterase, putative (PDEbeta)										√			0.984444								2
PF3D7_1365100	mitochondrial ribosomal protein S17 precursor, putative					√	√				√			0.982333								6
PF3D7_1035300	glutamate-rich protein (GLURP)			[AT][AC]G[GT]TGCA.							√			0.978							√	10
PF3D7_0303200	HAD superfamily protein, putative										√			0.975667						√		6
PF3D7_1409400	conserved Plasmodium membrane protein, unknown function										√			0.975667				√		√		2
PF3D7_1463900	conserved Plasmodium membrane protein, unknown function			[AT]AGTTGT[ACT][ACT]							√			0.972333								10
PF3D7_0831600	cytoadherence linked asexual protein 8 (CLAG8)										√			0.970444								4
PF3D7_0419400	conserved Plasmodium protein, unknown function					√					√			0.969556								2
PF3D7_1205200	HAD domain ookinete protein, putative (HADO)										√			0.965333								10
PF3D7_0204100	conserved Plasmodium protein, unknown function										√			0.963444					√			7
PF3D7_1140400	conserved Plasmodium protein, unknown function			[AT][AC]G[GT]TGCA.							√			0.959667							√	10
PF3D7_1448000	U3 small nucleolar RNA-associated protein 12, putative (UTP12)										√			0.957556								1
PF3D7_0918000	glideosome-associated protein 50 (GAP50)					√					√			0.950889						√		2
PF3D7_0503400	actin-depolymerizing factor 1 (ADF1)										√			0.945556				√		√		10
PF3D7_0604100	transcription factor with AP2 domain(s) (SIP2)										√			0.943889			√				√	10
PF3D7_0628100	HECT-domain (ubiquitin-transferase), putative					√					√			0.940889				√		√		10
PF3D7_1222700	glideosome-associated protein 45 (GAP45)										√			0.939778							√	10
PF3D7_1028700	merozoite TRAP-like protein (MTRAP)			[GT]T[AG]CA[ACG][ACT]C[AG]/[AT][AC]G[GT]TGCA.							√			0.930778						√	√	10
PF3D7_1029900	conserved Plasmodium protein, unknown function										√			0.926111			√		√			10
PF3D7_1035700	duffy binding-like merozoite surface protein (DBLMSP)			[GT]T[AG]CA[ACG][ACT]C[AG]							√			0.926							√	10
PF3D7_1143200	DnaJ protein, putative										√			0.922778								2
PF3D7_1133300	LEM3/CDC50 family protein, putative										√			0.919222								10
PF3D7_1420200	tetratricopeptide repeat family protein, putative										√			0.917333						√		2
PF3D7_0825500	protein KRI1, putative (KRI1)										√			0.913111								1
PF3D7_0207600	serine repeat antigen 5 (SERA5)										√			0.908556								10
PF3D7_0613300	rhoptry protein ROP14 (ROP14)										√			0.906667								10
PF3D7_1320700	conserved Plasmodium protein, unknown function	√									√			0.905556				√			√	6
PF3D7_1318000	conserved Plasmodium membrane protein, unknown function										√			0.905								4
PF3D7_0407800	conserved Plasmodium protein, unknown function										√			0.904							√	10
PF3D7_1316200	ADP-ribosylation factor, putative			[GT]T[AG]CA[ACG][ACT]C[AG]/[AT][AC]G[GT]TGCA.							√			0.902							√	10
PF3D7_1022700	phospholipid scramblase, putative										√			0.897						√		10
PF3D7_1321100	conserved Plasmodium protein, unknown function			[GT]T[AG]CA[ACG][ACT]C[AG]/[AT]AGTTGT[ACT][ACT]							√			0.896111							√	10
PF3D7_0423800	cysteine-rich protective antigen (CyRPA)										√			0.895667			√				√	10
PF3D7_0214900	rhoptry neck protein 6 (RON6)										√			0.889889			√				√	10
PF3D7_1027300	peroxiredoxin (nPrx)										√			0.888778				√		√		10
PF3D7_1003000	conserved Plasmodium protein, unknown function										√			0.867556								10
PF3D7_0405900	apical sushi protein (ASP)										√			0.866444				√				10
PF3D7_0618000	conserved Plasmodium membrane protein, unknown function										√			0.858222							√	10
PF3D7_1014100	conserved Plasmodium protein, unknown function										√			0.857556							√	10
PF3D7_1229800	myosin D (MyoD)										√			0.855111								10
PF3D7_1012200	conserved Plasmodium protein, unknown function			[GT]T[AG]CA[ACG][ACT]C[AG]/[AT]AGTTGT[ACT][ACT]							√			0.852333								10
PF3D7_1035500	merozoite surface protein 6 (MSP6)			[GT]T[AG]CA[ACG][ACT]C[AG]/[AT][AC]G[GT]TGCA.							√			0.851444							√	10
PF3D7_1459900	conserved Plasmodium membrane protein, unknown function										√			0.848778								4
PF3D7_0218400	DEAD/DEAH box ATP-dependent RNA helicase, putative										√			0.847333								1
PF3D7_1035200	S-antigen			[GT]T[AG]CA[ACG][ACT]C[AG]/[AT][AC]G[GT]TGCA.							√			0.843444							√	10
PF3D7_1031800	conserved Plasmodium protein, unknown function			[GT]T[AG]CA[ACG][ACT]C[AG]							√			0.839667				√				10
PF3D7_0612700	6-cysteine protein (P12)										√			0.831778				√				10
PF3D7_0404700	dipeptidyl aminopeptidase 3 (DPAP3)										√			0.818444							√	10
PF3D7_1126700	autophagy-related protein 23, putative (ATG23)	√									√			0.816222							√	6
PF3D7_0932100	protein MAM3, putative										√			0.812222								10
PF3D7_0308100	conserved Plasmodium protein, unknown function										√			0.799667								10
PF3D7_0919200	PPPDE peptidase, putative			[GT]T[AG]CA[ACG][ACT]C[AG]							√			0.784111			√				√	10
PF3D7_0102500	erythrocyte binding antigen-181 (EBA181)										√			0.783889							√	10
PF3D7_0507200	subtilisin-like protease 3 (SUB3)										√			0.783667				√				10
PF3D7_1453200	conserved Plasmodium protein, unknown function										√			0.776333								6
PF3D7_1361400	actin-depolymerizing factor 2 (ADF2)			[GT]T[AG]CA[ACG][ACT]C[AG]							√			0.771556			√		√			10
PF3D7_1009700	tubulin--tyrosine ligase, putative			[GT]T[AG]CA[ACG][ACT]C[AG]/[AT][AC]G[GT]TGCA.							√			0.769778				√			√	10
PF3D7_0411000	conserved Plasmodium protein, unknown function										√			0.759444				√				9
PF3D7_0508900	conserved Plasmodium protein, unknown function										√			0.755556								10
PF3D7_0802600	adenylyl cyclase beta (ACbeta)			[GT]T[AG]CA[ACG][ACT]C[AG]/[AT][AC]G[GT]TGCA.							√			0.745							√	10
PF3D7_1146600	CCAAT-box DNA binding protein subunit B (NFYB)										√			0.742889								6
PF3D7_1437300	conserved Plasmodium protein, unknown function			[GT]T[AG]CA[ACG][ACT]C[AG]/[AT][AC]G[GT]TGCA.							√			0.739333							√	10
PF3D7_1141800	phd finger protein, putative			[GT]T[AG]CA[ACG][ACT]C[AG]							√			0.736778				√				10
PF3D7_0822100	mediator of RNA polymerase II transcription subunit 7, putative (MED7)					√					√			0.735556								1
PF3D7_1037500	dynamin-like protein (DYN2)										√			0.733889								7
PF3D7_1142900	conserved Plasmodium protein, unknown function										√			0.732556								6
PF3D7_1003600	inner membrane complex protein 1c, putative (IMC1c)										√			0.729				√			√	10
PF3D7_1421900	copper transporter, putative										√			0.727333								2
PF3D7_1354300	large subunit rRNA methyltransferase, putative										√			0.724889				√				1
PF3D7_1431400	conserved Plasmodium protein, unknown function			[AT]AGTTGT[ACT][ACT]							√			0.723222								10
PF3D7_0308300	conserved Plasmodium protein, unknown function										√			0.718667							√	10
PF3D7_1124600	ethanolamine kinase (EK)										√			0.715333						√		5
PF3D7_1114900	conserved Plasmodium protein, unknown function										√			0.713778				√				6
PF3D7_0620400	merozoite surface protein 10 (MSP10)										√			0.713								10
PF3D7_1449600	conserved Plasmodium protein, unknown function			[GT]T[AG]CA[ACG][ACT]C[AG]/[AT]AGTTGT[ACT][ACT]							√			0.705222								10
PF3D7_1342600	myosin A (MyoA)			[AT][AC]G[GT]TGCA.							√			0.700111				√			√	10
PF3D7_1136700	conserved Plasmodium protein, unknown function										√			0.699222								6
PF3D7_1119200	conserved protein, unknown function			.[CT]T[GT]CTAC[AGT]	√	√	√				√			0.684556				√				8
PF3D7_1035100	probable protein, unknown function			[GT]T[AG]CA[ACG][ACT]C[AG]							√			0.680222								10
PF3D7_0525800	inner membrane complex protein 1g, putative (IMC1g)										√			0.676333				√			√	10
PF3D7_0210600	conserved Plasmodium protein, unknown function										√			0.654556				√			√	10
PF3D7_0413500	phosphoglucomutase-2 (PGM2)				√	√					√			0.643						√		2
PF3D7_1103100	60S acidic ribosomal protein P1, putative (RPP1)					√					√			0.618778				√		√		6
PF3D7_1423300	serine/threonine protein phosphatase 7 (PP7)			[GT]T[AG]CA[ACG][ACT]C[AG]							√			0.617667							√	10
PF3D7_0722200	rhoptry-associated leucine zipper-like protein 1 (RALP1)			[GT]T[AG]CA[ACG][ACT]C[AG]/[AT][AC]G[GT]TGCA.							√			0.616							√	10
PF3D7_1030200	conserved Plasmodium protein, unknown function										√			0.612778							√	4
PF3D7_1133400	apical membrane antigen 1 (AMA1)			[AT][AC]G[GT]TGCA.							√			0.608556							√	10
PF3D7_1343800	conserved Plasmodium protein, unknown function			[GT]T[AG]CA[ACG][ACT]C[AG]/[AT][AC]G[GT]TGCA.							√			0.606556						√		10
PF3D7_1315300	conserved Plasmodium protein, unknown function			[AT]AGTTGT[ACT][ACT]							√			0.605111				√				10
PF3D7_1215100	conserved Plasmodium protein, unknown function										√								√			8
PF3D7_0914400	conserved Plasmodium protein, unknown function		√				√				√							√		√		9
PF3D7_1304500	small heat shock protein, putative										√									√		6
PF3D7_1246200	actin I (ACT1)										√							√		√	√	6
PF3D7_0621100	conserved Plasmodium protein, unknown function										√							√		√		7
PF3D7_1416500	NADP-specific glutamate dehydrogenase (GDH1)										√							√		√		7
PF3D7_1472600	protein disulfide-isomerase (PDI-14)										√									√		7
PF3D7_1401100	DnaJ protein, putative								√		√											3
PF3D7_0402100	Plasmodium exported protein (PHISTb), unknown function								√		√											10
PF3D7_0402000	Plasmodium exported protein (PHISTa), unknown function									√	√											5
PF3D7_1149000	antigen 332, DBL-like protein (Pf332)									√	√											5
PF3D7_1149100	Plasmodium exported protein, unknown function										√											2
PF3D7_0608800	ornithine aminotransferase (OAT)										√							√		√		4
PF3D7_1317200	transcription factor with AP2 domain(s) (ApiAP2)										√											1
PF3D7_1368600	mitochondrial import inner membrane translocase subunit TIM9, putative (TIM9)	√									√									√		6
PF3D7_1229500	T-complex protein 1 subunit gamma (CCT3)										√									√		2
PF3D7_1125400	mitochondrial import inner membrane translocase subunit TIM44, putative (TIM44)										√											1
PF3D7_1124900	60S ribosomal protein L35, putative	√									√							√		√		6
PF3D7_0810600	RNA helicase, putative										√									√		1
PF3D7_0213100	protein SIS1 (SIS1)										√											7
PF3D7_1453700	co-chaperone p23 (P23)					√	√				√									√		2
PF3D7_1404100	cytochrome c, putative										√									√		1
PF3D7_1358800	40S ribosomal protein S15 (RPS15)										√								√			5
PF3D7_1356200	mitochondrial import inner membrane translocase subunit TIM23, putative (TIM23)										√								√			7
PF3D7_1208300	mitochondrial ACP precursor, putative										√							√				2
PF3D7_1129400	RNA methyltransferase, putative										√											5
PF3D7_1125300	DNA-directed RNA polymerase (mtRNAP)										√											1
PF3D7_1009600	protein phosphatase, putative										√											7
PF3D7_1004400	RNA-binding protein, putative						√				√											7
PF3D7_0920800	inosine-5'-monophosphate dehydrogenase (IMPDH)										√											5
PF3D7_0829200	prohibitin, putative				√	√	√				√											2
PF3D7_0707400	AAA family ATPase, putative										√											1
PF3D7_0532100	early transcribed membrane protein 5 (ETRAMP5)									√	√											2
PF3D7_0422700	eukaryotic initiation factor, putative										√											5
PF3D7_0415900	60S ribosomal protein L15, putative										√									√		5
PF3D7_0213900	conserved Plasmodium protein, unknown function										√											6
PF3D7_1469400	nucleoside transporter 3, putative (NT3)										√											2
PF3D7_1456300	conserved Plasmodium protein, unknown function										√											1
PF3D7_1434300	Hsp70/Hsp90 organizing protein (HOP)										√											1
PF3D7_1423700	conserved Plasmodium protein, unknown function										√									√		6
PF3D7_1421400	DNA-directed RNA polymerase III subunit C, putative										√									√		1
PF3D7_1362200	RuvB-like helicase 3 (RUVB3)										√						√		√			7
PF3D7_1202000	ATP-dependent RNA helicase, putative										√											7
PF3D7_1037300	ADP/ATP transporter on adenylate translocase (ADT)										√											5
PF3D7_1033300	conserved Plasmodium protein, unknown function										√						√					5
PF3D7_1029300	conserved Plasmodium protein, unknown function										√											6
PF3D7_0916200	conserved Plasmodium protein, unknown function										√											6
PF3D7_0814000	60S ribosomal protein L13-2, putative										√									√		6
PF3D7_0716100	protein SDA1, putative (SDA1)										√											1
PF3D7_0629400	RNA-binding protein, putative										√											7
PF3D7_0527500	Hsc70-interacting protein (HIP)										√									√		2
PF3D7_0519500	carbon catabolite repressor protein 4, putative (CCR4)										√											6
PF3D7_0206300	pentafunctional AROM polypeptide, putative, pseudogene (AROM)										√	√										1
PF3D7_0109400	tubulin-specific chaperone a, putative					√		√			√											8
PF3D7_1453600	RAP protein, putative										√									√		1
PF3D7_1442000	ADP-ribosylation factor, putative	√									√								√			6
PF3D7_1415400	conserved Plasmodium protein, unknown function										√											6
PF3D7_1307000	exosome complex component RRP40, putative (RRP40)										√									√		1
PF3D7_1212700	eukaryotic translation initiation factor 3 subunit A, putative (EIF3A)										√									√		1
PF3D7_1130100	60S ribosomal protein L38 (RPL38)										√									√		1
PF3D7_1039000	serine/threonine protein kinase, FIKK family (FIKK10.2)									√	√											1
PF3D7_1026300	conserved Plasmodium protein, unknown function					√					√											6
PF3D7_1023200	orotidine 5'-phosphate decarboxylase (OMPDC)										√						√					1
PF3D7_1011800	PRE-binding protein (PREBP)										√							√				6
PF3D7_1310700	RNA-binding protein, putative			[AT][AC]G[GT]TGCA.							√							√			√	10
PF3D7_0731500	erythrocyte binding antigen-175 (EBA175)			[GT]T[AG]CA[ACG][ACT]C[AG]/[AT][AC]G[GT]TGCA.						√	√										√	10
PF3D7_1035400	merozoite surface protein 3 (MSP3)			[GT]T[AG]CA[ACG][ACT]C[AG]/[AT][AC]G[GT]TGCA.							√							√			√	10
PF3D7_0414900	armadillo-domain containing rhoptry protein (ARO)										√						√				√	10
PF3D7_1035900	probable protein, unknown function (M566)			[GT]T[AG]CA[ACG][ACT]C[AG]/[AT][AC]G[GT]TGCA.							√										√	10
PF3D7_1228200	conserved Plasmodium protein, unknown function										√											2
PF3D7_0424100	reticulocyte binding protein homologue 5 (RH5)										√										√	10
PF3D7_1323700	glideosome associated protein with multiple membrane spans 1 (GAPM1)										√									√		2
PF3D7_1026600	conserved Plasmodium protein, unknown function										√							√			√	10
PF3D7_1361800	conserved Plasmodium protein, unknown function										√							√		√	√	4
PF3D7_0109000	photosensitized INA-labeled protein PHIL1, putative (PHIL1)										√										√	7
PF3D7_0913800	conserved Plasmodium protein, unknown function										√							√			√	7
PF3D7_1116000	rhoptry neck protein 4 (RON4)			[GT]T[AG]CA[ACG][ACT]C[AG]							√										√	10
PF3D7_1246400	myosin A tail domain interacting protein (MTIP)										√							√			√	10
PF3D7_1301600	erythrocyte binding antigen-140 (EBA140)			[GT]T[AG]CA[ACG][ACT]C[AG]						√	√										√	10
PF3D7_1335400	reticulocyte binding protein 2 homologue a (RH2a)										√						√					10
PF3D7_0423500	glideosome associated protein with multiple membrane spans 2 (GAPM2)										√									√	√	4
PF3D7_0911100	conserved Plasmodium protein, unknown function										√										√	10
PF3D7_1337800	calcium-dependent protein kinase 5 (CDPK5)			[AT][AC]G[GT]TGCA.							√											10
PF3D7_1455300	conserved Plasmodium protein, unknown function			[AT][AC]G[GT]TGCA.							√							√			√	10
PF3D7_1125800	kelch protein, putative										√										√	10
PF3D7_0318700	trophozoite stage antigen										√										√	6
PF3D7_1460600	inner membrane complex sub-compartment protein 3 (ISP3)			[GT]T[AG]CA[ACG][ACT]C[AG]							√							√				10
PF3D7_0808200	plasmepsin X			[GT]T[AG]CA[ACG][ACT]C[AG]							√									√	√	10
PF3D7_0402300	reticulocyte binding protein homologue 1 (RH1)									√	√										√	10
PF3D7_1335300	reticulocyte binding protein 2 homologue b (RH2b)										√											10
PF3D7_1351700	inner membrane complex protein 1f, putative (IMC1f)										√										√	10
PF3D7_1310200	conserved Plasmodium protein, unknown function			[AT]AGTTGT[ACT][ACT]							√											10
PF3D7_1102800	early transcribed membrane protein 11.2 (ETRAMP11.2)										√											10
PF3D7_0202100	liver stage associated protein 2 (LSAP2)				√					√	√											10
PF3D7_0613900	myosin E, putative (myoE)										√						√				√	10
PF3D7_1218000	thrombospondin-related apical membrane protein (TRAMP)										√							√			√	10
PF3D7_0818100	zinc finger protein, putative										√										√	10
PF3D7_1335100	merozoite surface protein 7 (MSP7)										√										√	10
PF3D7_0102200	ring-infected erythrocyte surface antigen (RESA)									√	√											3
PF3D7_0214600	serine/threonine protein kinase, putative										√										√	10
PF3D7_0506900	rhomboid protease ROM4 (ROM4)										√							√			√	10
PF3D7_1010300	succinate dehydrogenase subunit 4, putative (SDH4)			[AT][AC]G[GT]TGCA.							√											10
PF3D7_1307500	conserved Plasmodium protein, unknown function										√										√	7
PF3D7_0202500	early transcribed membrane protein 2 (ETRAMP2)										√											10
PF3D7_0323400	Rh5 interacting protein (RIPR)										√							√			√	10
PF3D7_0507400	conserved Plasmodium protein, unknown function										√										√	10
PF3D7_0803200	filament assembling protein, putative	√									√											6
PF3D7_0828800	GPI-anchored micronemal antigen (GAMA)			[GT]T[AG]CA[ACG][ACT]C[AG]							√									√	√	10
PF3D7_1016800	Plasmodium exported protein (PHISTc), unknown function										√											1
PF3D7_1364100	6-cysteine protein (P92)										√							√				2
PF3D7_0212600	secreted protein with altered thrombospondin repeat domain (SPATR)										√										√	10
PF3D7_0508000	6-cysteine protein (P38)										√							√		√		4
PF3D7_1343100	conserved Plasmodium protein, unknown function	√									√											6
PF3D7_1102700	early transcribed membrane protein 11.1 (ETRAMP11.1)										√											10
PF3D7_0935800	cytoadherence linked asexual protein 9 (CLAG9)										√											4
PF3D7_1240100	early transcribed membrane protein 12 (ETRAMP12)										√										√	10
PF3D7_1017500	conserved Plasmodium protein, unknown function										√							√			√	7
PF3D7_1115800	conserved Plasmodium protein, unknown function										√											1
PF3D7_1312500	conserved Plasmodium protein, unknown function										√						√				√	10
PF3D7_1401600	Plasmodium exported protein (PHISTb), unknown function										√											10
PF3D7_1435600	conserved Plasmodium protein, unknown function	√									√										√	6
PF3D7_1468400	zinc finger protein, putative (D13)			[AT][AC]G[GT]TGCA.							√										√	10
PF3D7_0613800	transcription factor with AP2 domain(s) (ApiAP2)										√						√					2
PF3D7_1001600	alpha/beta hydrolase, putative										√											4
PF3D7_1332200	conserved Plasmodium protein, unknown function			[GT]T[AG]CA[ACG][ACT]C[AG]/[AT][AC]G[GT]TGCA.							√							√			√	10
PF3D7_1461400	conserved Plasmodium protein, unknown function										√							√			√	7
PF3D7_0206200	pantothenate transporter (PAT)										√										√	10
PF3D7_0402200	surface-associated interspersed protein 4.1 (SURFIN 4.1), pseudogene (SURF4.1)										√										√	10
PF3D7_0518200	SWIB/MDM2 domain-containing protein, putative										√									√		2
PF3D7_0419700	apical merozoite protein (Pf34)										√											10
PF3D7_0525300	conserved Plasmodium protein, unknown function										√							√			√	10
PF3D7_0830500	tryptophan/threonine-rich antigen (TryThrA)										√											3
PF3D7_1031200	MORN repeat-containing protein 1 (MORN1)										√							√				7
PF3D7_1410800	ankyrin-repeat protein, putative										√								√			7
PF3D7_0207800	serine repeat antigen 3 (SERA3)										√											10
PF3D7_0420300	transcription factor with AP2 domain(s) (ApiAP2)										√											10
PF3D7_0423900	probable protein, unknown function										√											10
PF3D7_1201200	Plasmodium exported protein (PHISTa-like), unknown function										√											3
PF3D7_1002100	EMP1-trafficking protein (PTP5)										√											3
PF3D7_1013800	conserved Plasmodium protein, unknown function			[AT][AC]G[GT]TGCA.							√											10
PF3D7_1016000	conserved Plasmodium protein, unknown function	√									√							√			√	6
PF3D7_1136900	subtilisin-like protease 2 (SUB2)			[GT]T[AG]CA[ACG][ACT]C[AG]/[AT][AC]G[GT]TGCA.							√										√	10
PF3D7_0310400	parasite-infected erythrocyte surface protein (PIESP1)										√							√				2
PF3D7_0316000	microneme associated antigen (MA)										√							√			√	6
PF3D7_0320900	histone H2A variant, putative (H2A.Z)										√								√			7
PF3D7_0423300	conserved Plasmodium protein, unknown function										√											6
PF3D7_0935600	gametocytogenesis-implicated protein (GIG)					√					√						√					3
PF3D7_1238600	sphingomyelin phosphodiesterase, putative										√											4
PF3D7_1238900	protein kinase 2 (PK2)										√											4
PF3D7_0220000	liver stage antigen 3 (LSA3)									√	√											10
PF3D7_0424200	reticulocyte binding protein homologue 4 (RH4)										√										√	10
PF3D7_1209400	cytosolic iron-sulfur protein assembly protein 1, putative (CIA1)										√								√		√	10
PF3D7_1322500	palmitoyltransferase, putative (DHHC5)										√											7
PF3D7_0805300	conserved Plasmodium protein, unknown function	√									√							√			√	6
PF3D7_1001100	acyl-CoA binding protein, isoform 1, ACBP1 (ACBP1)									√	√											3
PF3D7_1115600	peptidyl-prolyl cis-trans isomerase (CYP19B)										√											2
PF3D7_1117400	conserved Plasmodium protein, unknown function					√					√							√				10
PF3D7_1125700	kelch protein, putative			[GT]T[AG]CA[ACG][ACT]C[AG]/[AT]AGTTGT[ACT][ACT]							√										√	10
PF3D7_1356300	ubiquitin-conjugating enzyme, putative										√									√		4
PF3D7_0207500	serine repeat antigen 6 (SERA6)										√											4
PF3D7_0414800	conserved Plasmodium protein, unknown function										√										√	10
PF3D7_0528300	conserved Plasmodium protein, unknown function										√											10
PF3D7_1352900	Plasmodium exported protein, unknown function					√	√				√						√					3
PF3D7_1358700	HVA22-like protein, putative				√	√					√								√			2
PF3D7_0706300	conserved Plasmodium protein, unknown function										√											10
PF3D7_1333700	histone H3-like centromeric protein CSE4 (CenH3)										√							√				7
PF3D7_0104200	StAR-related lipid transfer protein										√											4
PF3D7_0104300	ubiquitin carboxyl-terminal hydrolase 1, putative (UBP1)										√											6
PF3D7_0210700	syntaxin, Qa-SNARE family (SYN17)										√							√				10
PF3D7_0219700	Plasmodium exported protein (PHISTc), unknown function (GEXP20)										√											3
PF3D7_0403800	alpha/beta hydrolase, putative										√							√				10
PF3D7_0404000	conserved Plasmodium protein, unknown function										√							√			√	10
PF3D7_0515400	conserved Plasmodium protein, unknown function										√							√			√	6
PF3D7_1231200	conserved Plasmodium protein, unknown function										√										√	10
PF3D7_0819600	conserved Plasmodium protein, unknown function										√							√				7
PF3D7_0814500	conserved Plasmodium protein, unknown function										√											10
PF3D7_0705100	conserved Plasmodium protein, unknown function										√								√			6
PF3D7_1036000	merozoite surface protein (MSP11)			[GT]T[AG]CA[ACG][ACT]C[AG]/[AT][AC]G[GT]TGCA.							√										√	10
PF3D7_1432900	SF-assemblin, putative										√											7
PF3D7_1439000	copper transporter										√							√				4
PF3D7_1440400	conserved Plasmodium protein, unknown function										√							√				2
PF3D7_0407900	AAA family ATPase, putative										√							√			√	10
PF3D7_0424600	Plasmodium exported protein (PHISTb), unknown function										√											5
PF3D7_0503600	myosin B (MyoB)										√										√	4
PF3D7_0507500	subtilisin-like protease 1 (SUB1)										√										√	10
PF3D7_0908000	P1 nuclease, putative										√											7
PF3D7_0916000	sugar transporter, putative										√							√			√	7
PF3D7_0930200	leucine-rich repeat protein (LRR8)										√						√		√			10
PF3D7_1224200	conserved Plasmodium protein, unknown function										√							√				9
PF3D7_1366100	conserved Plasmodium protein, unknown function										√										√	7
PF3D7_0730500	conserved Plasmodium protein, unknown function	√									√											6
PF3D7_0704900	peptide chain release factor, putative										√
PF3D7_0702100	Plasmodium exported protein (PHISTb), unknown function, pseudogene			[GT]T[AG]CA[ACG][ACT]C[AG]/[AT]AGTTGT[ACT][ACT]							√											10
PF3D7_0805700	serine/threonine protein kinase, FIKK family (FIKK8)										√											2
PF3D7_0815500	conserved Plasmodium protein, unknown function										√											2
PF3D7_0814400	phospholipase DDHD1, putative	√									√											6
PF3D7_0811600	conserved Plasmodium protein, unknown function							√			√						√			√		4
PF3D7_0806800	vacuolar proton translocating ATPase subunit A, putative										√											1
PF3D7_1008500	conserved Plasmodium membrane protein, unknown function										√											2
PF3D7_1021700	conserved Plasmodium membrane protein, unknown function	√									√											2
PF3D7_1023000	conserved Plasmodium membrane protein, unknown function										√											10
PF3D7_1117300	conserved Plasmodium protein, unknown function										√											4
PF3D7_1321900	conserved Plasmodium protein, unknown function										√						√					4
PF3D7_1322600	conserved Plasmodium protein, unknown function			[GT]T[AG]CA[ACG][ACT]C[AG]							√											10
PF3D7_1328300	conserved Plasmodium protein, unknown function										√											2
PF3D7_1331500	conserved Plasmodium protein, unknown function										√							√				10
PF3D7_1348600	conserved Plasmodium protein, unknown function			[GT]T[AG]CA[ACG][ACT]C[AG]/[AT]AGTTGT[ACT][ACT]							√										√	10
PF3D7_1404800	conserved Plasmodium protein, unknown function										√											3
PF3D7_1411200	rhomboid protease ROM8 (ROM8)										√											1
PF3D7_1414200	conserved Plasmodium protein, unknown function										√											1
PF3D7_1414400	serine/threonine protein phosphatase PP1 (PP1)										√									√		4
PF3D7_1422200	conserved Plasmodium protein, unknown function										√							√				7
PF3D7_1434400	conserved Plasmodium membrane protein, unknown function			[AT]AGTTGT[ACT][ACT]							√										√	10
PF3D7_1436200	conserved Plasmodium protein, unknown function			[GT]T[AG]CA[ACG][ACT]C[AG]/[AT]AGTTGT[ACT][ACT]							√										√	10
PF3D7_1436300	translocon component PTEX150 (PTEX150)										√									√		1
PF3D7_1439600	conserved Plasmodium protein, unknown function										√									√		3
PF3D7_0102700	merozoite-associated tryptophan-rich antigen (MaTrA)							√			√											1
PF3D7_0202200	EMP1-trafficking protein (PTP1)										√											3
PF3D7_0206600	DNA-directed RNA polymerase III subunit RPC10, putative										√											1
PF3D7_0207400	serine repeat antigen 7 (SERA7)										√											2
PF3D7_0214700	conserved Plasmodium protein, unknown function										√						√				√	10
PF3D7_0321100	conserved Plasmodium protein, unknown function										√											10
PF3D7_0410000	erythrocyte vesicle protein 1 (EVP1)										√											5
PF3D7_0507300	conserved Plasmodium protein, unknown function										√						√					10
PF3D7_0613600	conserved Plasmodium protein, unknown function										√										√	10
PF3D7_0614000	thiamin-phosphate pyrophosphorylase, putative										√											7
PF3D7_1251000	conserved Plasmodium protein, unknown function															0.988444		√		√		9
PF3D7_1208400	amino acid transporter, putative															0.987333						6
PF3D7_1138400	guanylyl cyclase (GCalpha)													0.893		0.979889						2
PF3D7_0207700	serine repeat antigen 4 (SERA4)															0.946778						4
PF3D7_1035600	merozoite surface protein (H101)			[GT]T[AG]CA[ACG][ACT]C[AG]												0.943444						10
PF3D7_0514700	conserved Plasmodium protein, unknown function															0.915111	√		√			6
PF3D7_1466600	conserved Plasmodium protein, unknown function		√	[GT][AG][AGT]C[AGT][AG]C[AG][GT]												0.868	√		√			9
PF3D7_1430100	serine/threonine protein phosphatase 2A activator (PTPA)															0.846556		√		√		7
PF3D7_1024800	conserved Plasmodium protein, unknown function			[GT][AG][AGT]C[AGT][AG]C[AG][GT]												0.825222				√		9
PF3D7_1475700	tubulin epsilon chain, putative							√								0.809222	√					6
PF3D7_0315700	conserved Plasmodium membrane protein, unknown function															0.772111		√			√	9
PF3D7_0620600	conserved Plasmodium protein, unknown function							√								0.764222	√		√			6
PF3D7_0211100	conserved Plasmodium protein, unknown function															0.761444						1
PF3D7_1233000	elongation factor G (EF-G)					√										0.743778						2
PF3D7_1006100	CCR4-NOT transcription complex subunit 5, putative (NOT5)			GA[CGT][GT][ACT]CAA[ACT]												0.711444						9
PF3D7_1440500	allantoicase, putative															0.699444						1
PF3D7_1440000	conserved Plasmodium protein, unknown function	√														0.66	√					6
PF3D7_1334500	MSP7-like protein (MSRP6)															0.656889						2
PF3D7_0704800	conserved Plasmodium protein, unknown function													0.888333		0.603667						2
PF3D7_1323600	conserved Plasmodium protein, unknown function														0.946			√				2
PF3D7_0311100	pre-mRNA splicing factor, putative			.[CT]T[GT]CTAC[AGT]											0.899							8
PF3D7_1464600	phosphatase, putative												0.876222		0.783333							5
PF3D7_1130700	structural maintenance of chromosome protein, putative	√													0.749333							6
PF3D7_1458500	spindle assembly abnormal protein 4, putative (SAS4)	√													0.723667		√					6
PF3D7_0707500	conserved Plasmodium protein, unknown function														0.717222							1
PF3D7_0215800	origin recognition complex subunit 5 (ORC5)														0.640889		√		√			7
PF3D7_1400500	rifin (RIF)														0.637222							6
PF3D7_1456500	conserved Plasmodium protein, unknown function	√						√							0.558222					√		6
PF3D7_1312100	conserved Plasmodium protein, unknown function	√													0.540444							6
PF3D7_1303800	conserved Plasmodium protein, unknown function														0.492556				√			2
PF3D7_1361700	cytochrome c oxidase subunit 2, putative														0.475222							7
PF3D7_0411300	conserved Plasmodium protein, unknown function														0.464444							2
PF3D7_0113600	surface-associated interspersed protein 1.2 (SURFIN 1.2), pseudogene (SURF1.2)									√					0.457111							6
PF3D7_0514000	tubulin--tyrosine ligase, putative (TTL)														0.432889							9
PF3D7_1308500	conserved Plasmodium protein, unknown function														0.432333			√		√		8
PF3D7_0627200	myosin light chain, putative														0.428444			√				6
PF3D7_1347000	WD repeat-containing protein 92, putative (WDR92)														0.419333				√			6
PF3D7_1303500	sodium/hydrogen exchanger, Na+, H+ antiporter (NHE)													0.962333	0.412333							2
PF3D7_0108500	conserved Plasmodium protein, unknown function														0.402667							3
PF3D7_0625000	sphingomyelin synthase 1, putative (SMS1)												0.998222	0.741444								10
PF3D7_0729000	signal recognition particle subunit SRP9 (SRP9)												0.992778									6
PF3D7_1105600	translocon component PTEX88 (PTEX88)												0.989111						√			5
PF3D7_1336600	conserved Plasmodium protein, unknown function												0.974222									6
PF3D7_0719500	LEM3/CDC50 family protein, putative												0.973667									2
PF3D7_1477900	acyl-CoA synthetase, pseudogene (ACS1b)	√											0.963778								√	6
PF3D7_1304200	CorA-like Mg2+ transporter protein, putative												0.954444									4
PF3D7_1110100	conserved Plasmodium protein, unknown function				√								0.948667									2
PF3D7_0214800	conserved Plasmodium membrane protein, unknown function												0.932778				√					5
PF3D7_1307200	DnaJ protein, putative												0.928889					√				6
PF3D7_0810500	protein phosphatase PPM7, putative (PPM7)												0.921667					√				6
PF3D7_1342300	tetratricopeptide repeat family protein, putative	√				√							0.849444									6
PF3D7_1433500	DNA topoisomerase 2 (TOP2)												0.848111				√		√			1
PF3D7_0910600	SNARE protein (YKT6.1)												0.840556					√				7
PF3D7_1415300	RNA-binding protein Nova-1, putative												0.785556									2
PF3D7_1412000	p1/s1 nuclease, putative												0.784667									4
PF3D7_0806200	conserved Plasmodium membrane protein, unknown function												0.781889	0.786556						√		2
PF3D7_0937000	Plasmodium exported protein (PHISTb), unknown function	√								√			0.676333				√					6
PF3D7_0303100	conserved Plasmodium protein, unknown function												0.671889									4
PF3D7_1006500	conserved Plasmodium protein, unknown function												0.662222									6
PF3D7_1146200	conserved Plasmodium protein, unknown function												0.649222				√					7
PF3D7_0908100	conserved Plasmodium membrane protein, unknown function												0.647222									7
PF3D7_1460100	FYVE and coiled-coil domain-containing protein (FCP)												0.633							√		1
PF3D7_0408000	conserved Plasmodium protein, unknown function												0.628556					√			√	7
PF3D7_0931400	conserved Plasmodium protein, unknown function												0.621556									6
PF3D7_0928800	serine/threonine protein kinase, putative	√				√							0.618111									6
PF3D7_1365700	SNARE associated Golgi protein, putative												0.614333				√					4
PF3D7_1471400	diacylglycerol kinase, putative													1					√			2
PF3D7_0212900	Leu/Phe-tRNA protein transferase, putative													0.999222			√		√			2
PF3D7_1252100	rhoptry neck protein 3 (RON3)													0.998889					√			10
PF3D7_0606600	conserved Plasmodium protein, unknown function													0.998444								1
PF3D7_1362800	conserved Plasmodium protein, unknown function													0.998222								2
PF3D7_1471700	conserved Plasmodium protein, unknown function			[GT][AG][AGT]C[AGT][AG]C[AG][GT]										0.997333				√				9
PF3D7_0209600	transporter, putative													0.995667								4
PF3D7_0410800	conserved Plasmodium protein, unknown function													0.995333					√			6
PF3D7_0218100	conserved Plasmodium membrane protein, unknown function													0.994333				√				2
PF3D7_0724700	conserved Plasmodium protein, unknown function													0.993889								1
PF3D7_1228900	conserved Plasmodium protein, unknown function													0.993667								6
PF3D7_1007200	rhoGAP GTPase, putative			[GT]T[AG]CA[ACG][ACT]C[AG]/[AT][AC]G[GT]TGCA.	√									0.993444						√	√	10
PF3D7_1107800	transcription factor with AP2 domain(s) (ApiAP2)													0.992556				√				2
PF3D7_1472000	pre-mRNA-splicing factor ISY1, putative													0.991444								6
PF3D7_0607600	spindle assembly abnormal protein 6, putative (SAS6)													0.989778			√		√			2
PF3D7_0612900	nucleolar GTP-binding protein 1, putative													0.988556				√				5
PF3D7_0704500	serine/threonine protein kinase, putative			[GT]T[AG]CA[ACG][ACT]C[AG]/[AT][AC]G[GT]TGCA./[AT]AGTTGT[ACT][ACT]										0.988								10
PF3D7_1323900	protein BCP1, putative					√								0.986				√				1
PF3D7_1006000	conserved Plasmodium protein, unknown function		√	[GT][AG][AGT]C[AGT][AG]C[AG][GT]/GA[CGT][GT][ACT]CAA[ACT]										0.985667				√				9
PF3D7_0719300	actin-related protein, putative (ARP6)													0.985111								1
PF3D7_0905500	conserved Plasmodium protein, unknown function			[GT]T[AG]CA[ACG][ACT]C[AG]										0.979667				√				10
PF3D7_0529400	conserved Plasmodium protein, unknown function													0.979333						√		6
PF3D7_0508500	guanidine nucleotide exchange factor (RCC1)													0.977								10
PF3D7_0310300	phosphoglycerate mutase, putative													0.974667						√		1
PF3D7_1139300	transcription factor with AP2 domain(s) (ApiAP2)													0.974333								1
PF3D7_0729400	ribosome biogenesis protein BRX1 homolog, putative													0.969556								5
PF3D7_0105400	conserved Plasmodium protein, unknown function					√								0.969333								10
PF3D7_1475800	conserved Plasmodium protein, unknown function			[AT]AGTTGT[ACT][ACT]										0.966667			√					10
PF3D7_0801900	conserved Plasmodium protein, unknown function			.[CT]T[GT]CTAC[AGT]								√		0.965556				√				8
PF3D7_0110400	DNA-directed RNA polymerase 2, putative													0.962778								1
PF3D7_1310600	ras-related protein Rab-5B (RAB5b)			[GT]T[AG]CA[ACG][ACT]C[AG]/[AT][AC]G[GT]TGCA.										0.962778								10
PF3D7_1326900	conserved Plasmodium membrane protein, unknown function													0.960667								6
PF3D7_0621200	pyridoxine biosynthesis protein PDX1 (PDX1)													0.960444				√		√		5
PF3D7_0916300	conserved Plasmodium protein, unknown function													0.958778								2
PF3D7_0524900	tRNA-YW synthesizing protein, putative													0.958444								1
PF3D7_0716000	RNA-binding protein, putative	√												0.958222								6
PF3D7_1210200	zinc finger protein, putative													0.958				√				9
PF3D7_1113000	conserved Plasmodium protein, unknown function													0.955111					√			2
PF3D7_0806300	ferlin, putative													0.951556								2
PF3D7_1443000	serine/threonine protein kinase (SRPK2)													0.951111								2
PF3D7_1445900	ATP-dependent RNA helicase DDX5, putative (DDX5)													0.948889								1
PF3D7_1408200	transcription factor with AP2 domain(s) (AP2-G2)													0.945								1
PF3D7_1145800	conserved Plasmodium protein, unknown function													0.944444								1
PF3D7_0908200	conserved Plasmodium protein, unknown function													0.942333								2
PF3D7_1136200	conserved Plasmodium protein, unknown function													0.940333				√				10
PF3D7_0302100	serine/threonine protein kinase (SRPK1)													0.938111			√		√			1
PF3D7_0813300	conserved Plasmodium protein, unknown function													0.937333						√		1
PF3D7_0917300	conserved Plasmodium membrane protein, unknown function			[GT]T[AG]CA[ACG][ACT]C[AG]/[AT]AGTTGT[ACT][ACT]										0.932333								10
PF3D7_0415300	cdc2-related protein kinase 3 (CRK3)													0.929222								1
PF3D7_1463700	cyclin homologue (CYC1)	√												0.928778								6
PF3D7_0421600	erythrocyte membrane protein 1 (PfEMP1)-like pseudogene (VAR)									√				0.927444								10
PF3D7_1233400	conserved Plasmodium membrane protein, unknown function					√								0.926111								1
PF3D7_1453900	conserved Plasmodium protein, unknown function													0.926111								1
PF3D7_0303300	DNA-directed RNA polymerase subunit I, putative													0.925778								1
PF3D7_0518800	secreted ookinete protein, putative (PSOP13)													0.924778				√				9
PF3D7_1231600	pre-mRNA-splicing factor ATP-dependent RNA helicase PRP2, putative (PRP2)													0.924111			√					1
PF3D7_0409700	peptide chain release factor 2, putative													0.924111				√				6
PF3D7_0902700	Plasmodium exported protein (PHISTb), unknown function, pseudogene			[AT][AC]G[GT]TGCA.										0.922667								10
PF3D7_0404900	6-cysteine protein (P41)													0.921333								10
PF3D7_1327400	conserved Plasmodium protein, unknown function													0.917333								10
PF3D7_1365800	conserved Plasmodium protein, unknown function													0.914			√					2
PF3D7_0713200	RESA-like protein									√				0.910889								1
PF3D7_0723800	conserved Plasmodium protein, unknown function	√												0.909778					√			6
PF3D7_1361500.1	conserved Plasmodium protein, unknown function													0.906556				√				10
PF3D7_0216800	conserved Plasmodium membrane protein, unknown function													0.905889								10
PF3D7_0708100	DNA-directed RNA polymerase 2 8.2 kDa polypeptide, putative													0.902556								5
PF3D7_1321700	splicing factor 1 (SF1)													0.899111								1
PF3D7_1332700	DEAD/DEAH box ATP-dependent RNA helicase, putative													0.897								1
PF3D7_1434500	dynein-related AAA-type ATPase, putative													0.895333					√			1
PF3D7_0714200	conserved Plasmodium protein, unknown function													0.893667								6
PF3D7_1109100	conserved Plasmodium protein, unknown function													0.893444				√				9
PF3D7_0415700	conserved Plasmodium protein, unknown function													0.891778								2
PF3D7_0528400	palmitoyltransferase (DHHC7)													0.890556								10
PF3D7_1361500	conserved Plasmodium protein, unknown function			[GT]T[AG]CA[ACG][ACT]C[AG]/[AT][AC]G[GT]TGCA.										0.888889							√	10
PF3D7_1032900	RNA polymerase II-associated protein 1, putative													0.887444								1
PF3D7_0819900	U6 snRNA-associated Sm-like protein LSm3, putative (LSM3)													0.887111						√		6
PF3D7_1237600	periodic tryptophan protein 1, putative (PWP1)													0.886222								1
PF3D7_0303400	palmitoyltransferase (DHHC1)													0.877444								2
PF3D7_1337500	conserved Plasmodium protein, unknown function		√	.[AG]ACATAC.	√		√							0.868222								8
PF3D7_0912100	zinc finger protein, putative													0.865333					√			1
PF3D7_1336800	nuclear movement protein, putative (NUDC)													0.863556					√			1
PF3D7_0703600	conserved Plasmodium protein, unknown function	√				√								0.862556								6
PF3D7_1470200	conserved Plasmodium protein, unknown function					√								0.859333								1
PF3D7_0505000	conserved Plasmodium membrane protein, unknown function													0.855889						√		1
PF3D7_1449200	conserved Plasmodium protein, unknown function													0.848667								7
PF3D7_1322900	conserved Plasmodium protein, unknown function		√											0.848556				√				9
PF3D7_1349800	nucleolar preribosomal associated cytoplasmic ATPase, putative													0.846778								1
PF3D7_0410900	conserved Plasmodium protein, unknown function													0.845889					√			1
PF3D7_1313500	conserved Plasmodium membrane protein, unknown function							√						0.845222								10
PF3D7_0729300	60S ribosomal export protein NMD3, putative (NMD3)													0.845111								1
PF3D7_0603800	centrosomal protein CEP76, putative (CEP76)													0.840667								2
PF3D7_1313600	conserved Plasmodium protein, unknown function													0.835				√				10
PF3D7_1308000	conserved Plasmodium membrane protein, unknown function	√												0.831667							√	6
PF3D7_1136000	conserved Plasmodium protein, unknown function													0.829222			√					6
PF3D7_1018200	serine/threonine protein phosphatase 8, putative (PPP8)													0.827222				√			√	10
PF3D7_1235200	V-type K+-independent H+-translocating inorganic pyrophosphatase (VP2)													0.821111							√	4
PF3D7_0809200	asparagine-rich antigen Pfa55-14 (pfa55-14)			[GT][AG][AGT]C[AGT][AG]C[AG][GT]										0.819667				√				9
PF3D7_0913700	conserved Plasmodium protein, unknown function													0.814556				√				7
PF3D7_0314800	conserved Plasmodium protein, unknown function													0.813889								10
PF3D7_0902100	serine/threonine protein kinase, FIKK family (FIKK9.2)			[AT]AGTTGT[ACT][ACT]										0.813444								10
PF3D7_0620300	conserved Plasmodium protein, unknown function													0.811444								10
PF3D7_0628300	choline/ethanolaminephosphotransferase, putative (CEPT)													0.809222				√				10
PF3D7_1432700	protein-L-isoaspartate(D-aspartate) O-methyltransferase, putative				√									0.807444			√			√		1
PF3D7_0628600	conserved Plasmodium protein, unknown function													0.804556								1
PF3D7_1210600	conserved Plasmodium protein, unknown function													0.802333								6
PF3D7_0930100	conserved Plasmodium protein, unknown function													0.801889								2
PF3D7_1407500	tRNA m2G10 methyltransferase subunit, putative													0.795111								1
PF3D7_0528800	nucleolar preribosomal GTPase, putative													0.792								1
PF3D7_1028400	nucleolar preribosomal assembly protein, putative													0.789444								1
PF3D7_0520700	conserved Plasmodium protein, unknown function													0.788556								6
PF3D7_0811000	cullin-1, putative (CUL1)													0.786					√			2
PF3D7_0106000	conserved Plasmodium protein, unknown function													0.776556				√				2
PF3D7_1121900	serine/threonine protein kinase, putative													0.771778								10
PF3D7_1309500	H/ACA ribonucleoprotein complex subunit 1, putative (GAR1)													0.770556						√		6
PF3D7_1206000	shewanella-like protein phosphatase 2 (SHLP2)													0.769111								10
PF3D7_1250000	rRNA-processing protein, putative													0.765444								1
PF3D7_1227100	DNA helicase 60 (DH60)													0.762333								1
PF3D7_0717200	conserved Plasmodium protein, unknown function													0.757889								6
PF3D7_0104100	conserved Plasmodium membrane protein, unknown function													0.756889				√				10
PF3D7_0405200	ag-1 blood stage membrane protein homologue (MAg-1)													0.756111								6
PF3D7_0109900	unspecified product													0.755444						√		2
PF3D7_1459100	GTP-binding protein, putative	√												0.754333								6
PF3D7_1364800	DNA-directed RNA polymerase II, putative													0.752556								5
PF3D7_1027200	mitochondrial ribosomal protein S22 precursor, putative													0.750778								1
PF3D7_1476200	Plasmodium exported protein (PHISTb), unknown function													0.749556								5
PF3D7_1210300	conserved Plasmodium protein, unknown function													0.747778								1
PF3D7_1226700	U3 small nucleolar RNA-interacting protein 2, putative (RRP9)													0.745556								1
PF3D7_0813100	conserved Plasmodium protein, unknown function													0.743444								6
PF3D7_1005800	conserved Plasmodium membrane protein, unknown function			[GT]T[AG]CA[ACG][ACT]C[AG]/[AT][AC]G[GT]TGCA.										0.740111								10
PF3D7_0807400	conserved Plasmodium protein, unknown function													0.739889								2
PF3D7_0927900	phosphatidylserine decarboxylase (PSD)													0.735333								4
PF3D7_0802800	serine/threonine protein phosphatase 2B catalytic subunit A (CNA)													0.734667					√		√	2
PF3D7_1422400	conserved Plasmodium protein, unknown function													0.734333								1
PF3D7_0828400	mitochondrial inner membrane protein OXA1, putative (OXA1)													0.733889				√				2
PF3D7_1454200	conserved Plasmodium protein, unknown function													0.729333								1
PF3D7_1474300	DNA repair metallo-beta-lactamase protein, putative	√				√								0.726889								6
PF3D7_1022500	citrate synthase, mitochondrial precursor, putative (CS)													0.723889				√		√		2
PF3D7_1444900	conserved Plasmodium protein, unknown function					√								0.721889								1
PF3D7_0920600	conserved Plasmodium protein, unknown function													0.719667								2
PF3D7_1438400	metacaspase-like protein (MCA2)													0.713889								2
PF3D7_1431900	inner membrane complex suture component, putative (ISC3)			[GT]T[AG]CA[ACG][ACT]C[AG]/[AT][AC]G[GT]TGCA.										0.712667								10
PF3D7_1009200	small subunit rRNA synthesis-associated protein, putative													0.707667								1
PF3D7_0621400	Pf77 protein (ALV7)													0.706778				√				9
PF3D7_1118500	box C/D snoRNP rRNA 2'-O-methylation factor, putative													0.706444						√		5
PF3D7_0521000	conserved Plasmodium protein, unknown function		√											0.703889								8
PF3D7_1236800	protein-S-isoprenylcysteine O-methyltransferase, putative													0.702667				√				7
PF3D7_1417300	cysteine protease ATG4, putative (ATG4)			[AT][AC]G[GT]TGCA.										0.701667								10
PF3D7_1220000	conserved Plasmodium protein, unknown function													0.701111				√		√		9
PF3D7_1104900	calcium/calmodulin-dependent protein kinase, putative													0.695444								6
PF3D7_0531100	conserved Plasmodium protein, unknown function													0.693								6
PF3D7_1471600	conserved Plasmodium protein, unknown function		√	GA[CGT][GT][ACT]CAA[ACT]										0.691111				√			√	9
PF3D7_1014900	conserved Plasmodium protein, unknown function			[AT]AGTTGT[ACT][ACT]										0.689889				√			√	10
PF3D7_1006700	conserved Plasmodium protein, unknown function		√	.[CT]T[GT]CTAC[AGT]										0.682					√			8
PF3D7_1132200	T-complex protein 1 subunit alpha (TCP1)													0.677222						√		5
PF3D7_0926200	conserved Plasmodium protein, unknown function													0.673111								6
PF3D7_1365300	conserved Plasmodium protein, unknown function													0.672								1
PF3D7_1221400	inner membrane complex protein 1h, putative (IMC1h)													0.664667				√				9
PF3D7_1201500	XPA binding protein 1, putative													0.663						√		1
PF3D7_1359700	conserved Plasmodium protein, unknown function			[GT]T[AG]CA[ACG][ACT]C[AG]										0.659778				√			√	10
PF3D7_1206300	conserved Plasmodium protein, unknown function													0.657222					√			6
PF3D7_1131000	RNA-binding protein s1, putative													0.656667								1
PF3D7_1112100	conserved Plasmodium protein, unknown function	√												0.653667								6
PF3D7_0701000	erythrocyte membrane protein 1 (PfEMP1), pseudogene													0.648111
PF3D7_0423400	asparagine-rich protein (AARP)													0.646							√	10
PF3D7_1366300	conserved Plasmodium protein, unknown function													0.645333								1
PF3D7_0409400	heat shock protein 40 (DnaJ)													0.64								6
PF3D7_1220300	cell cycle associated protein, putative													0.637444								2
PF3D7_1307900	tripartite motif protein, putative													0.634889								10
PF3D7_1241800	DEAD/DEAH box ATP-dependent RNA helicase, putative													0.628778								1
PF3D7_1437900	HSP40, subfamily A, putative (ERdj3)													0.627667								1
PF3D7_0703900	conserved Plasmodium membrane protein, unknown function													0.626								5
PF3D7_0403700	CGI-201 protein, short form													0.625444			√		√			1
PF3D7_0314500	conserved Plasmodium protein, unknown function													0.625333								1
PF3D7_0810300	protein phosphatase PPM5, putative (PPM5)													0.625					√		√	7
PF3D7_0707200	conserved Plasmodium protein, unknown function													0.623889								2
PF3D7_1003400	conserved Plasmodium protein, unknown function	√												0.621667								6
PF3D7_0105300	cyclase-associated protein (CAP)													0.619							√	10
PF3D7_0904200	conserved Plasmodium protein, unknown function		√											0.617778				√				9
PF3D7_1225600	conserved Plasmodium protein, unknown function													0.614444					√			1
PF3D7_1335000	MSP7-like protein (MSRP1)			[AT]AGTTGT[ACT][ACT]								√		0.610667								10
PF3D7_0919900	regulator of chromosome condensation, putative	√												0.602444								6
PF3D7_0927100	conserved Plasmodium protein, unknown function		√																	√		8
PF3D7_1302100	gamete antigen 27/25 (G27/25)		√	.[CT]T[GT]CTAC[AGT]/.[AG]ACATAC.								√								√		8
PF3D7_1102500	Plasmodium exported protein (PHISTb), unknown function (GEXP02)		√	.[CT]T[GT]CTAC[AGT]								√					√			√		8
PF3D7_0114000	exported protein family 1 (EPF1)			.[CT]T[GT]CTAC[AGT]			√	√	√								√			√		8
PF3D7_0831300	Plasmodium exported protein, unknown function (GEXP13)		√	.[CT]T[GT]CTAC[AGT]/.[AG]ACATAC.		√														√		8
PF3D7_1205700	targeted glyoxalase II (tGloII)					√														√		8
PF3D7_0517600	F-actin-capping protein subunit beta, putative (CPbeta)						√											√		√		8
PF3D7_1416400	conserved Plasmodium protein, unknown function		√	.[CT]T[GT]CTAC[AGT]				√												√		8
PF3D7_0320800	ATP-dependent RNA helicase DDX6 (DOZI)			.[CT]T[GT]CTAC[AGT]				√												√		8
PF3D7_0602000	conserved Plasmodium protein, unknown function							√												√		8
PF3D7_1363800	nuclear fusion protein, putative (GEX1)		√					√												√		8
PF3D7_1310000	mitochondrial ATP synthase delta subunit, putative (OSCP)			.[CT]T[GT]CTAC[AGT]																√		8
PF3D7_0513600	deoxyribodipyrimidine photo-lyase, putative																			√		8
PF3D7_0922900	3-oxoacyl-[acyl-carrier-protein] reductase (FabG)			.[CT]T[GT]CTAC[AGT]														√		√		8
PF3D7_1232300	cytochrome b5, putative																	√		√		8
PF3D7_1003700	conserved Plasmodium protein, unknown function		√	.[CT]T[GT]CTAC[AGT]/.[AG]ACATAC.																√		8
PF3D7_1346800	6-cysteine protein (P47)		√	.[AG]ACATAC.														√		√		8
PF3D7_1423400	conserved Plasmodium membrane protein, unknown function																	√		√		8
PF3D7_0718500	prefoldin subunit 3, putative		√																	√		8
PF3D7_1121400	WD repeat-containing protein, putative		√																	√	√	8
PF3D7_0518700	mRNA-binding protein PUF1 (PUF1)		√	.[CT]T[GT]CTAC[AGT]																√		8
PF3D7_0522900	zinc finger protein, putative		√	.[CT]T[GT]CTAC[AGT]																√		8
PF3D7_0906400	dynein light intermediate chain 2, cytosolic		√	.[AG]ACATAC.																√		8
PF3D7_0215000	acyl-CoA synthetase (ACS9)											√								√		8
PF3D7_0314700	zinc finger protein, putative		√	.[AG]ACATAC.																√		8
PF3D7_0525900	NIMA related kinase 2 (NEK2)		√															√		√		8
PF3D7_1116900	conserved Plasmodium protein, unknown function																	√		√		8
PF3D7_1118900	conserved Plasmodium protein, unknown function		√																	√		8
PF3D7_1127500	protein disulfide isomerase, putative			.[AG]ACATAC.																√		8
PF3D7_1466800	conserved Plasmodium protein, unknown function			.[AG]ACATAC.														√		√		8
PF3D7_1477700	Plasmodium exported protein (PHISTa), unknown function (Pfg14-748)			.[CT]T[GT]CTAC[AGT]/.[AG]ACATAC.					√			√					√		√			8
PF3D7_1027700	centrin-3 (CEN3)				√		√	√														8
PF3D7_1121800	petidase, M16 family		√		√														√			8
PF3D7_0932900	conserved Plasmodium protein, unknown function		√		√	√	√										√		√		√	8
PF3D7_0816300	conserved Plasmodium protein, unknown function		√			√											√		√			8
PF3D7_1104600	radial spoke head protein, putative		√	.[CT]T[GT]CTAC[AGT]			√												√			8
PF3D7_1021200	conserved Plasmodium protein, unknown function			.[AG]ACATAC.													√		√		√	8
PF3D7_0521900	conserved Plasmodium protein, unknown function																√		√			8
PF3D7_1306500	MORN repeat protein, putative		√																√			8
PF3D7_0819800	conserved Plasmodium protein, unknown function		√	.[AG]ACATAC.													√		√			8
PF3D7_0714100	conserved Plasmodium protein, unknown function		√	.[AG]ACATAC.													√		√			8
PF3D7_1037800	dynein intermediate chain, putative		√	.[CT]T[GT]CTAC[AGT]/.[AG]ACATAC.													√		√			8
PF3D7_1137700	calcium-binding protein, putative		√	.[CT]T[GT]CTAC[AGT]													√		√			8
PF3D7_0305800	P-loop containing nucleoside triphosphate hydrolase, putative		√	.[AG]ACATAC.													√		√			8
PF3D7_0312200	TPR domain containing protein		√	.[AG]ACATAC.													√		√			8
PF3D7_0408200	conserved Plasmodium protein, unknown function		√	.[CT]T[GT]CTAC[AGT]													√		√			8
PF3D7_0603900	conserved Plasmodium protein, unknown function																√		√			8
PF3D7_0922000	dynein intermediate chain, putative		√	.[AG]ACATAC.													√		√			8
PF3D7_1216700	perforin-like protein 2 (PLP2)																		√			8
PF3D7_1236600	p25-alpha family protein, putative																√		√			8
PF3D7_1245600	kinesin, putative																√		√			8
PF3D7_0718000	dynein heavy chain, putative		√	.[CT]T[GT]CTAC[AGT]/.[AG]ACATAC.													√		√			8
PF3D7_0703800	conserved Plasmodium protein, unknown function		√														√		√			8
PF3D7_0809700	RuvB-like helicase 1 (RUVB1)		√	.[AG]ACATAC.													√		√			8
PF3D7_1023600	conserved Plasmodium protein, unknown function	√	√														√		√			8
PF3D7_1122900	dynein heavy chain, putative		√	.[CT]T[GT]CTAC[AGT]/.[AG]ACATAC.													√		√			8
PF3D7_1126800	RNA-binding protein, putative		√														√		√			8
PF3D7_1137900	conserved Plasmodium protein, unknown function		√	.[AG]ACATAC.													√		√			8
PF3D7_1319200	conserved Plasmodium protein, unknown function		√	.[CT]T[GT]CTAC[AGT]													√		√			8
PF3D7_1408800	conserved Plasmodium protein, unknown function		√														√		√			8
PF3D7_1433200	conserved Plasmodium protein, unknown function		√														√		√			8
PF3D7_0213600	conserved Plasmodium protein, unknown function																√		√			8
PF3D7_0307300	EB1 homolog, putative		√	.[CT]T[GT]CTAC[AGT]													√		√			8
PF3D7_0313600	conserved Plasmodium protein, unknown function		√																√			8
PF3D7_0923700	conserved protein, unknown function		√	.[CT]T[GT]CTAC[AGT]															√			8
PF3D7_0926300	protein kinase, putative		√																√			8
PF3D7_1215800	conserved Plasmodium protein, unknown function																√		√			8
PF3D7_1242400	GAS8-like protein, putative																√		√			8
PF3D7_0205100	conserved Plasmodium protein, unknown function																√		√			8
PF3D7_0205300	conserved Plasmodium protein, unknown function																√		√			8
PF3D7_0309200	serine/threonine protein kinase, putative (ARK2)		√	.[CT]T[GT]CTAC[AGT]/.[AG]ACATAC.															√			8
PF3D7_0318400	conserved Plasmodium protein, unknown function		√														√		√			8
PF3D7_0417600	conserved Plasmodium protein, unknown function		√	.[AG]ACATAC.													√		√			8
PF3D7_0417900	conserved Plasmodium protein, unknown function		√	.[CT]T[GT]CTAC[AGT]													√		√			8
PF3D7_0418000	conserved Plasmodium protein, unknown function																√		√			8
PF3D7_0421700	conserved Plasmodium protein, unknown function		√	.[AG]ACATAC.													√		√		√	8
PF3D7_0605600	nucleoside diphosphate kinase, putative																		√			8
PF3D7_0624900	conserved Plasmodium protein, unknown function																√		√			8
PF3D7_0627000	conserved Plasmodium protein, unknown function																√		√			8
PF3D7_0630800	conserved Plasmodium protein, unknown function																√		√			8
PF3D7_0708200	conserved Plasmodium protein, unknown function																√		√			8
PF3D7_0729800	dynein light chain, putative		√	.[CT]T[GT]CTAC[AGT]													√		√			8
PF3D7_0822400	conserved Plasmodium protein, unknown function		√	.[AG]ACATAC.															√			8
PF3D7_0822500	dynein light chain 1 (DLC1)		√	.[CT]T[GT]CTAC[AGT]													√		√			8
PF3D7_0828700	conserved Plasmodium protein, unknown function		√														√		√		√	8
PF3D7_0905300	dynein heavy chain, putative		√	.[AG]ACATAC.						√							√		√			8
PF3D7_0925000	conserved Plasmodium protein, unknown function		√														√		√			8
PF3D7_0927400	conserved Plasmodium protein, unknown function		√	.[CT]T[GT]CTAC[AGT]/.[AG]ACATAC.													√		√			8
PF3D7_0928100	conserved Plasmodium protein, unknown function		√	.[CT]T[GT]CTAC[AGT]													√		√			8
PF3D7_1010500	ankyrin-repeat protein, putative		√	.[AG]ACATAC.													√		√			8
PF3D7_1014800	conserved Plasmodium protein, unknown function		√														√		√			8
PF3D7_1038300	conserved Plasmodium protein, unknown function																√		√			8
PF3D7_1105100	histone H2B (H2B)																		√			8
PF3D7_1107600	conserved Plasmodium protein, unknown function		√														√		√			8
PF3D7_1110800	conserved Plasmodium protein, unknown function																		√		√	8
PF3D7_1112900	conserved Plasmodium protein, unknown function		√														√		√			8
PF3D7_1114000	dynein light chain type 2, putative		√	.[CT]T[GT]CTAC[AGT]													√		√			8
PF3D7_1118800	actin-related protein 2/3 complex subunit 1, putative (ARC40)																		√			8
PF3D7_1131200	conserved Plasmodium protein, unknown function		√																√			8
PF3D7_1143500	conserved Plasmodium protein, unknown function																√		√			8
PF3D7_1143600	conserved Plasmodium protein, unknown function																		√			8
PF3D7_1143700	conserved Plasmodium protein, unknown function		√																√			8
PF3D7_1146500	leucine-rich repeat protein (LRR10)																√		√			8
PF3D7_1204000	conserved Plasmodium protein, unknown function																√		√			8
PF3D7_1303900	conserved Plasmodium protein, unknown function		√	.[AG]ACATAC.													√		√			8
PF3D7_1325300	conserved Plasmodium protein, unknown function																√		√			8
PF3D7_1403000	conserved Plasmodium protein, unknown function		√																√		√	8
PF3D7_1403400	conserved Plasmodium protein, unknown function		√	.[AG]ACATAC.													√		√			8
PF3D7_1403500	conserved Plasmodium protein, unknown function																√		√			8
PF3D7_1413200	conserved Plasmodium protein, unknown function		√														√		√			8
PF3D7_1421300	conserved Plasmodium protein, unknown function		√	.[AG]ACATAC.													√		√			8
PF3D7_1425600	zinc finger protein, putative			.[CT]T[GT]CTAC[AGT]													√		√			8
PF3D7_1440600	conserved Plasmodium protein, unknown function		√														√		√			8
PF3D7_1452800	conserved Plasmodium protein, unknown function		√														√		√			8
PF3D7_1456400	conserved Plasmodium protein, unknown function		√	.[CT]T[GT]CTAC[AGT]													√		√			8
PF3D7_1202300	dynein heavy chain, putative																√		√			8
PF3D7_1233200	conserved Plasmodium protein, unknown function																					8
PF3D7_1218800	secreted ookinete protein, putative (PSOP17)				√	√		√										√		√		9
PF3D7_1426500	ABC transporter G family member 2 (ABCG2)		√			√												√		√		9
PF3D7_0825900	conserved Plasmodium protein, unknown function		√	[GT][AG][AGT]C[AGT][AG]C[AG][GT]		√												√		√	√	9
PF3D7_0209000	6-cysteine protein (P230)					√	√			√										√		9
PF3D7_1247800	dipeptidyl aminopeptidase 2 (DPAP2)					√												√		√		9
PF3D7_1211000	kinesin-7, putative					√												√		√		9
PF3D7_1475500	LCCL domain-containing protein (CCp1)		√			√				√								√		√		9
PF3D7_0513700	secreted ookinete protein, putative (PSOP12)							√												√		9
PF3D7_1407000	LCCL domain-containing protein (CCp3)		√	[GT][AG][AGT]C[AGT][AG]C[AG][GT]				√										√		√		9
PF3D7_1455800	LCCL domain-containing protein (CCp2)		√	[GT][AG][AGT]C[AGT][AG]C[AG][GT]														√		√		9
PF3D7_0103800	actin-related protein (ARP1)																	√		√		9
PF3D7_0729900	dynein heavy chain, putative		√							√										√		9
PF3D7_0721700	secreted ookinete protein, putative (PSOP1)		√	GA[CGT][GT][ACT]CAA[ACT]														√		√		9
PF3D7_1020300	cytoplasmic dynein intermediate chain, putative																	√		√		9
PF3D7_1031000	25 kDa ookinete surface antigen precursor (Pfs25)		√															√		√		9
PF3D7_1451600	LCCL domain-containing protein (LAP5)		√															√		√		9
PF3D7_0515600	conserved Plasmodium protein, unknown function																			√		9
PF3D7_1404200	conserved Plasmodium protein, unknown function		√																		√	9
PF3D7_0109100	LCCL domain-containing protein (CCp5)																	√		√	√	9
PF3D7_0417000	conserved Plasmodium protein, unknown function																	√		√		9
PF3D7_1038400	gametocyte-specific protein (Pf11-1)		√	[GT][AG][AGT]C[AGT][AG]C[AG][GT]						√										√		9
PF3D7_1128300	6-phosphofructokinase (PFK11)		√	[GT][AG][AGT]C[AGT][AG]C[AG][GT]														√		√		9
PF3D7_1139500	AAA family ATPase, putative		√	[GT][AG][AGT]C[AGT][AG]C[AG][GT]																√		9
PF3D7_1139500.1	AAA family ATPase, putative																	√		√		9
PF3D7_1206100	IMP-specific 5'-nucleotidase, putative																	√		√		9
PF3D7_1250100	osmiophilic body protein (G377)																	√		√		9
PF3D7_1318300	conserved Plasmodium protein, unknown function																			√		9
PF3D7_1448600	SNARE protein, putative (VTI1)																	√		√		9
PF3D7_0719200	NIMA related kinase 4 (NEK4)
PF3D7_1202100	conserved protein, unknown function																					9
PF3D7_1472900	dihydroorotase, putative																			√		7
PF3D7_0306500	conserved Plasmodium protein, unknown function				√	√	√	√												√		6
PF3D7_0716800	eukaryotic translation initiation factor 3 subunit I, putative (EIF3I)				√	√														√		6
PF3D7_1431600	ATP-specific succinyl-CoA synthetase beta subunit, putative					√														√		7
PF3D7_0927800	cytochrome c oxidase subunit 5B, putative (COX5B)					√												√		√		7
PF3D7_0103000	vacuolar protein sorting-associated protein VTA1, putative						√													√		6
PF3D7_1346000	dynactin subunit 2, putative	√						√										√		√		6
PF3D7_1349000	conserved Plasmodium protein, unknown function							√										√		√		7
PF3D7_0603100	conserved Plasmodium protein, unknown function							√												√		6
PF3D7_0707700	E3 ubiquitin-protein ligase, putative																			√		7
PF3D7_0820700	2-oxoglutarate dehydrogenase E1 component (KDH)																			√		7
PF3D7_1021900	conserved Plasmodium protein (10b antigen), unknown function																			√		6
PF3D7_1024300	conserved Plasmodium protein, unknown function	√																√		√		6
PF3D7_1103800	CCR4-NOT transcription complex subunit 1, putative (NOT1)	√																		√		6
PF3D7_1435700	ataxin-2 like protein, putative	√																		√		6
PF3D7_1462700	cytochrome c1 precursor, putative																			√		7
PF3D7_1466100	protein phosphatase containing kelch-like domains (PPKL)																	√		√		7
PF3D7_1469200	shewanella-like protein phosphatase 1, putative (SHLP1)	√																√		√		6
PF3D7_1420900	mannose-1-phosphate guanyltransferase, putative																	√		√		7
PF3D7_0217100	ATP synthase F1, alpha subunit																			√		7
PF3D7_0306300	glutaredoxin 1 (GRX1)																			√		7
PF3D7_0405700	lysine decarboxylase, putative																			√		7
PF3D7_0415600	GTP:AMP phosphotransferase (GAK)																	√		√		7
PF3D7_0507600	cell differentiation protein, putative (CAF40)																			√		6
PF3D7_0914500	conserved Plasmodium protein, unknown function	√																		√		6
PF3D7_1217900	conserved protein, unknown function																			√		6
PF3D7_1235700	ATP synthase subunit beta, mitochondrial																			√		7
PF3D7_1236900	conserved Plasmodium protein, unknown function																	√		√		7
PF3D7_1250300	vacuolar protein sorting-associated protein 26, putative (VPS26)																			√		7
PF3D7_0723200	conserved Plasmodium protein, unknown function																	√		√		7
PF3D7_0811700	conserved Plasmodium protein, unknown function	√															√			√		6
PF3D7_1006600	phosducin-like protein, putative (PhLP1)	√																		√		6
PF3D7_1108200	D-tyrosyl-tRNA(Tyr) deacylase (DTD)	√																		√		6
PF3D7_1326600	conserved Plasmodium protein, unknown function	√															√			√		6
PF3D7_1430900	cytochrome c oxidase subunit 2, putative	√																		√		6
PF3D7_1450100	signal recognition particle subunit SRP54 (SRP54)																			√		7
PF3D7_1474900	trailer hitch homolog, putative (CITH)																			√		7
PF3D7_0409000	conserved Plasmodium protein, unknown function																			√		6
PF3D7_0414000	chromosome associated protein, putative																			√		6
PF3D7_0513000	conserved Plasmodium protein, unknown function																	√		√		7
PF3D7_0612200	leucine-rich repeat protein (LRR6)																	√		√		6
PF3D7_0723300	conserved Plasmodium protein, unknown function																	√		√		6
PF3D7_0728200	actin-like protein, putative (ALP3)																			√		6
PF3D7_0730400	conserved Plasmodium protein, unknown function																	√		√		7
PF3D7_1328200	conserved Plasmodium protein, unknown function																			√		6
PF3D7_0904000	GTPase-activating protein, putative																			√		7
PF3D7_1241900	tetratricopeptide repeat protein, putative																			√		6
mal_mito_3	cytochrome b (CYTB)																			√	√	7
PF3D7_0204900	ubiE/COQ5 methyltransferase, putative																			√		7
PF3D7_0208800	conserved Plasmodium protein, unknown function																	√		√		7
PF3D7_0303700	lipoamide acyltransferase component of branched-chain alpha-keto acid dehydrogenase complex (BCKDH-E2)																			√		7
PF3D7_0314000	co-chaperone p23 (P23)																	√		√		7
PF3D7_0323700	U4/U6.U5 tri-snRNP-associated protein 1, putative (SART1)																			√		6
PF3D7_0323800	conserved Plasmodium protein, unknown function																			√		6
PF3D7_0508200	longevity-assurance (LAG1) protein, putative																			√		7
PF3D7_0708000	cytoskeleton associated protein, putative																			√		7
PF3D7_0807800	26S proteasome regulatory subunit RPN10, putative (RPN10)																			√		6
PF3D7_0815400	conserved Plasmodium protein, unknown function																			√		7
PF3D7_0904500	prefoldin subunit 4, putative																			√		7
PF3D7_0910300	conserved Plasmodium protein, unknown function																			√		6
PF3D7_0921900	conserved Plasmodium protein, unknown function																			√		6
PF3D7_0922800	conserved Plasmodium protein, unknown function	√																		√		6
PF3D7_1011400	proteasome subunit beta type-5																			√		7
PF3D7_1014000	GDP-L-fucose synthase (FS)	√																		√		6
PF3D7_1026900	biotin--acetyl-CoA-carboxylase, putative																	√		√		7
PF3D7_1105800	conserved Plasmodium protein, unknown function																			√		7
PF3D7_1107300	polyadenylate-binding protein-interacting protein 1, putative (PAIP1)	√																		√		6
PF3D7_1108500	succinyl-CoA synthetase alpha subunit, putative																			√		7
PF3D7_1112400	conserved Plasmodium protein, unknown function																	√		√		7
PF3D7_1113400	ubiquitin domain-containing protein DSK2, putative (DSK2)																			√		7
PF3D7_1122100	GPI transamidase component GPI16, putative (GPI16)																			√		7
PF3D7_1211800	polyubiquitin (PfpUB)																			√		7
PF3D7_1238400	conserved Plasmodium protein, unknown function																			√		6
PF3D7_1244600	ADP-ribosylation factor GTPase-activating protein, putative (ARFGAP)																			√		6
PF3D7_1248600	conserved Plasmodium protein, unknown function																			√		6
PF3D7_1319900	conserved Plasmodium protein, unknown function	√																		√		6
PF3D7_1340700	ras-related protein Rab-11B (RAB11b)																			√		7
PF3D7_1349600	conserved Plasmodium protein, unknown function	√															√			√		6
PF3D7_1414500	atypical protein kinase, ABC-1 family, putative (ABCk2)	√																		√		6
PF3D7_1446900	glutaminyl-peptide cyclotransferase, putative																	√		√		7
PF3D7_1473700	nucleoporin NUP116/NSP116, putative (NUP116)	√										√					√			√	√	6
PF3D7_1474000	probable protein, unknown function	√															√			√	√	6
PF3D7_0108700	secreted ookinete protein, putative (PSOP24)																			√		6
PF3D7_0604000	conserved Plasmodium protein, unknown function																			√		6
PF3D7_0816400	conserved Plasmodium protein, unknown function																			√		6
PF3D7_0825400	conserved Plasmodium protein, unknown function																			√		7
PF3D7_1002700	conserved Plasmodium protein, unknown function	√																		√		6
PF3D7_1034100	conserved Plasmodium protein, unknown function																			√		7
PF3D7_1312900	eukaryotic translation initation factor 4 gamma (EIF4G)																			√		6
PF3D7_1358400	conserved Plasmodium protein, unknown function																			√		7
PF3D7_1460400	ubiquitin carboxyl-terminal hydrolase isozyme L3 (UCHL3)																			√		6
PF3D7_1474400	conserved Plasmodium protein, unknown function																√			√		6
PF3D7_1358000	patatin-like phospholipase, putative	√																		√		6
PF3D7_1475400	cysteine repeat modular protein 4 (CRMP4)									√										√		6
PF3D7_1037600	DNA repair helicase RAD25, putative																			√		7
PF3D7_0201200	rifin (RIF)																					1
PF3D7_0413100	erythrocyte membrane protein 1, PfEMP1 (VAR)								√
PF3D7_0422000	steroid dehydrogenase, putative											√						√				6
PF3D7_0700200	rifin (RIF)
PF3D7_0712300	erythrocyte membrane protein 1, PfEMP1 (VAR)								√	√												1
PF3D7_1000200	rifin (RIF)								√
PF3D7_1240400	erythrocyte membrane protein 1, PfEMP1 (VAR)								√													5
PF3D7_1300200	rifin (RIF)
PF3D7_1300900	stevor								√
PF3D7_1476600	Plasmodium exported protein, unknown function											√										6
PF3D7_0920000	long chain fatty acid elongation enzyme, putative (ELO3)											√										6
PF3D7_0601200	Pfmc-2TM Maurer's cleft two transmembrane protein (MC-2TM)																					3
PF3D7_0936700	lysophospholipase, putative								√	√												1
PF3D7_0423700	early transcribed membrane protein 4 (ETRAMP4)											√									√	7
PF3D7_1478000	Plasmodium exported protein (PHISTa), unknown function (GEXP17)									√							√				√	1
PF3D7_1477300	Plasmodium exported protein (PHIST), unknown function (Pfg14-744)									√		√					√		√		√	1
PF3D7_0406200	sexual stage-specific protein precursor (Pfs16)		√	.[CT]T[GT]CTAC[AGT]				√				√										8
PF3D7_1477400	Plasmodium exported protein (PHIST), unknown function											√									√	6
PF3D7_1478900	unspecified product																	√				7
PF3D7_0422300	alpha tubulin 2																√					9
PF3D7_0611200	transcription factor with AP2 domain(s), putative (ApiAP2)					√	√															2
PF3D7_0100400	rifin (RIF)								√
PF3D7_0113800	DBL containing protein, unknown function								√	√												1
PF3D7_0115700	erythrocyte membrane protein 1, PfEMP1 (VAR)								√	√												1
PF3D7_0222600	rifin (RIF)								√													1
PF3D7_0300100	erythrocyte membrane protein 1, PfEMP1 (VAR)								√													2
PF3D7_0324600	stevor								√
PF3D7_0324900	erythrocyte membrane protein 1, PfEMP1 (VAR)								√													1
PF3D7_0400100	erythrocyte membrane protein 1, PfEMP1 (VAR)								√	√												1
PF3D7_0400800	stevor								√
PF3D7_0401300	rifin (RIF)								√													10
PF3D7_0401900	acyl-CoA synthetase (ACS6)								√	√											√	1
PF3D7_0402500	rifin, pseudogene (RIF)								√	√												1
PF3D7_0402800	erythrocyte membrane protein 1 (PfEMP1), pseudogene								√	√												1
PF3D7_0425000	Plasmodium exported protein, unknown function, pseudogene								√
PF3D7_0425300	Plasmodium exported protein (PHISTa), unknown function, pseudogene								√	√												1
PF3D7_0425500	stevor								√
PF3D7_0500600	stevor, pseudogene								√
PF3D7_0532700	erythrocyte membrane protein 1 (PfEMP1), pseudogene (VAR)								√
PF3D7_0600500	rifin (RIF)								√
PF3D7_0701900	Plasmodium exported protein, unknown function			[GT]T[AG]CA[ACG][ACT]C[AG]/[AT][AC]G[GT]TGCA./[AT]AGTTGT[ACT][ACT]					√	√												10
PF3D7_0712000	erythrocyte membrane protein 1, PfEMP1 (VAR)								√													1
PF3D7_0712800	erythrocyte membrane protein 1, PfEMP1 (VAR)								√	√												1
PF3D7_0732200	rifin (RIF)								√													2
PF3D7_0732900	rifin (RIF)								√													5
PF3D7_0733000	erythrocyte membrane protein 1, PfEMP1 (VAR)								√	√												1
PF3D7_0808600	erythrocyte membrane protein 1, PfEMP1 (VAR)								√													1
PF3D7_0901400	rifin (RIF)								√
PF3D7_0937400	rifin (RIF)								√	√												1
PF3D7_0937600	erythrocyte membrane protein 1, PfEMP1 (VAR)								√	√												1
PF3D7_0937800	erythrocyte membrane protein 1, PfEMP1 (VAR)								√													1
PF3D7_1000100	erythrocyte membrane protein 1, PfEMP1 (VAR)								√													1
PF3D7_1000300	rifin (RIF)								√
PF3D7_1036300	merozoite surface protein (DBLMSP2)								√	√											√	1
PF3D7_1036400	liver stage antigen 1 (LSA1)								√	√												1
PF3D7_1039700	Pfmc-2TM Maurer's cleft two transmembrane protein (MC-2TM)								√
PF3D7_1040300	rifin (RIF)								√
PF3D7_1040500	rifin (RIF)								√
PF3D7_1100100	erythrocyte membrane protein 1, PfEMP1 (VAR)								√													1
PF3D7_1101100	rifin (RIF)								√
PF3D7_1150400	erythrocyte membrane protein 1, PfEMP1 (VAR)								√													1
PF3D7_1301200	glycophorin binding protein (GBPH2)								√
PF3D7_1400200	rifin (RIF)								√	√												10
PF3D7_1477000	Plasmodium exported protein (hyp17), unknown function, pseudogene								√	√												1
PF3D7_1477800	acyl-CoA binding protein (ACBP)			[GT]T[AG]CA[ACG][ACT]C[AG]/[AT][AC]G[GT]TGCA.					√												√	10
PF3D7_1479000	acyl-CoA synthetase (ACS1a)			[AT][AC]G[GT]TGCA.					√	√												10
PF3D7_1480100	erythrocyte membrane protein 1 (PfEMP1), truncated, pseudogene								√
PF3D7_0114100	Pfmc-2TM Maurer's cleft two transmembrane protein (MC-2TM)								√	√												3
PF3D7_0200900	stevor, pseudogene								√	√												3
PF3D7_0221200	Plasmodium exported protein (hyp15), unknown function								√	√												3
PF3D7_0302300	erythrocyte membrane protein 1 (PfEMP1), pseudogene								√	√												3
PF3D7_0324100	Pfmc-2TM Maurer's cleft two transmembrane protein (MC-2TM)								√													3
PF3D7_0401700	Plasmodium exported protein, unknown function, pseudogene								√	√												3
PF3D7_0412400	erythrocyte membrane protein 1, PfEMP1 (VAR)								√	√												3
PF3D7_0412700	erythrocyte membrane protein 1, PfEMP1 (VAR)								√													3
PF3D7_0420700	erythrocyte membrane protein 1, PfEMP1 (VAR)								√													3
PF3D7_0424900	Plasmodium exported protein (PHISTa), unknown function								√	√												3
PF3D7_0425100	Plasmodium exported protein (hyp6), unknown function								√	√												3
PF3D7_0425200	Plasmodium exported protein (hyp15), unknown function								√	√												3
PF3D7_0617600	stevor								√
PF3D7_0632500	erythrocyte membrane protein 1, PfEMP1 (VAR)								√	√												3
PF3D7_0712600	erythrocyte membrane protein 1, PfEMP1 (VAR)								√	√								√				3
PF3D7_0713100	Pfmc-2TM Maurer's cleft two transmembrane protein (MC-2TM)								√	√												3
PF3D7_0713300	erythrocyte membrane protein 1 (PfEMP1), pseudogene (VAR)								√	√												3
PF3D7_0809100	erythrocyte membrane protein 1, PfEMP1 (VAR)								√													3
PF3D7_0808900	rifin (RIF)								√
PF3D7_0936800	Plasmodium exported protein (PHISTc), unknown function								√	√												3
PF3D7_1149700	Plasmodium exported protein (PHISTa), unknown function								√													3
PF3D7_1200600	erythrocyte membrane protein 1, PfEMP1 (VAR2CSA)								√	√												3
PF3D7_1200700	acyl-CoA synthetase (ACS7)								√													3
PF3D7_0101800	stevor								√
PF3D7_0102100	stevor, pseudogene								√
PF3D7_0114300	exported protein family 4, pseudogene (EPF4)								√
PF3D7_0114700	rifin (RIF)								√
PF3D7_0201400	Plasmodium exported protein (hyp10), unknown function								√
PF3D7_0221400	stevor								√
PF3D7_0221600	Plasmodium exported protein, unknown function, pseudogene								√
PF3D7_0400900	rifin (RIF)								√
PF3D7_0401400	rifin (RIF)								√
PF3D7_0532900	rifin (RIF)								√
PF3D7_0600300	rifin (RIF)								√
PF3D7_0617500	rifin, pseudogene (RIF)								√
PF3D7_0632200	rifin (RIF)								√
PF3D7_0901500	rifin (RIF)								√													7
PF3D7_1000500	rifin (RIF)								√
PF3D7_1040600	rifin (RIF)								√
PF3D7_1040800	rifin (RIF)	√							√													6
PF3D7_1040900	rifin (RIF)								√
PF3D7_1041100	rifin (RIF)								√
PF3D7_1101300	rifin (RIF)								√
PF3D7_1202900	high mobility group protein B1 (HMGB1)								√													2
PF3D7_1254700	rifin (RIF)								√	√												7
PF3D7_1300500	rifin (RIF)								√	√												7
PF3D7_1400700	stevor								√
PF3D7_1479500	stevor								√	√												7
PF3D7_1479900	stevor								√
PF3D7_1480000	rifin (RIF)								√
PF3D7_0100900	rifin (RIF)								√	√												3
PF3D7_0101300	Pfmc-2TM Maurer's cleft two transmembrane protein (MC-2TM)								√
PF3D7_0114500	Plasmodium exported protein (hyp10), unknown function								√	√												3
PF3D7_0114600	stevor, pseudogene								√	√												3
PF3D7_0301200	serine/threonine protein kinase, FIKK family (FIKK3)								√													5
PF3D7_0400400	erythrocyte membrane protein 1, PfEMP1 (VAR)								√	√												5
PF3D7_0402600	stevor								√
PF3D7_0424800	Plasmodium exported protein (PHISTb), unknown function								√	√												5
PF3D7_0425400	Plasmodium exported protein (PHISTa), unknown function								√
PF3D7_0500400	rifin (RIF)								√	√												5
PF3D7_0533000	rifin, pseudogene (RIF)								√	√												3
PF3D7_0600200	erythrocyte membrane protein 1, PfEMP1 (VAR)								√													5
PF3D7_0617400	erythrocyte membrane protein 1, PfEMP1 (VAR)								√													5
PF3D7_0701600	Pfmc-2TM Maurer's cleft two transmembrane protein (MC-2TM)								√	√												5
PF3D7_0711700	erythrocyte membrane protein 1, PfEMP1 (VAR)								√	√								√				5
PF3D7_0800200	erythrocyte membrane protein 1, PfEMP1 (VAR)								√													5
PF3D7_0800300	erythrocyte membrane protein 1, PfEMP1 (VAR)								√	√												5
PF3D7_0800800	Plasmodium exported protein (hyp7), unknown function								√
PF3D7_0800900	Plasmodium exported protein (hyp7), unknown function, pseudogene								√
PF3D7_1000600	rifin (RIF)								√	√												5
PF3D7_1000800	stevor, pseudogene								√	√												5
PF3D7_1040200	stevor								√
PF3D7_1100200	erythrocyte membrane protein 1, PfEMP1 (VAR)								√	√												5
PF3D7_1219400	erythrocyte membrane protein 1 (PfEMP1), pseudogene (VAR)								√	√												1
PF3D7_1240200	erythrocyte membrane protein 1 (PfEMP1), pseudogene								√	√												5
PF3D7_1301300	Plasmodium exported protein (PHISTa-like), unknown function, pseudogene								√	√												3
PF3D7_1222600	transcription factor with AP2 domain(s) (AP2-G)								√	√		√										6
PF3D7_0221100	Plasmodium exported protein, unknown function, pseudogene								√	√												6
PF3D7_1478600	EMP1-trafficking protein (PTP3)								√	√												5
PF3D7_0101900	rifin (RIF)								√	√												6
PF3D7_0114200	exported protein family 3 (EPF3)								√
PF3D7_0115200	rifin (RIF)								√
PF3D7_0115500	erythrocyte membrane protein 1 (PfEMP1), pseudogene								√
PF3D7_0200300	erythrocyte membrane protein 1 (PfEMP1), exon 2								√	√												8
PF3D7_0324400	rifin (RIF)								√
PF3D7_0400700	rifin (RIF)								√
PF3D7_0712500	rifin, pseudogene (RIF)								√	√												6
PF3D7_0712900	erythrocyte membrane protein 1, PfEMP1 (VAR)								√	√												1
PF3D7_1331400	CPW-WPC family protein			[GT][AG][AGT]C[AGT][AG]C[AG][GT]					√									√				9
PF3D7_1441100	conserved Plasmodium protein, unknown function								√													6
PF3D7_1476500	probable protein, unknown function		√	.[AG]ACATAC.					√			√									√	8
PF3D7_1479700	rifin (RIF)								√
PF3D7_1212000	glutathione peroxidase-like thioredoxin peroxidase (TPx(Gl))				√															√		6
PF3D7_0603000	conserved Plasmodium protein, unknown function				√																	6
PF3D7_0106200	conserved Plasmodium protein, unknown function				√	√	√	√														6
PF3D7_1334800	MSP7-like protein (MSRP2)				√																	6
PF3D7_0525600	RNA methyltransferase, putative				√	√	√															6
PF3D7_1338500	conserved Plasmodium protein, unknown function				√	√																2
PF3D7_1420800	dynein-associated protein, putative				√
PF3D7_1201800	cytochrome c oxidase assembly protein COX19, putative (COX19)				√													√				7
PF3D7_0915200	ribonuclease H2 subunit C, putative				√												√		√			6
PF3D7_1108100	conserved Plasmodium protein, unknown function	√			√																√	6
PF3D7_0322400	regulator of initiation factor 2 (eIF2)				√	√																6
PF3D7_1013700	conserved Plasmodium protein, unknown function	√			√																	6
PF3D7_1315700	tRNA (adenine(58)-N(1))-methyltransferase catalytic subunit TRM61, putative (GCD14)				√	√	√											√				1
PF3D7_1404900	conserved Plasmodium protein, unknown function				√																	6
PF3D7_1219700	raf kinase inhibitor (RKIP)				√	√																6
PF3D7_1125200	conserved Plasmodium protein, unknown function				√	√														√		1
PF3D7_1356100	conserved Plasmodium protein, unknown function	√			√			√										√				6
PF3D7_1426900	ubiquinol-cytochrome c reductase hinge protein, putative			.[CT]T[GT]CTAC[AGT]	√	√	√															8
PF3D7_1144800	conserved Plasmodium protein, unknown function		√		√	√		√										√				9
PF3D7_0109300	fatty acid elongation protein, GNS1/SUR4 family, putative			.[CT]T[GT]CTAC[AGT]	√	√						√										8
PF3D7_1319000	conserved Plasmodium protein, unknown function		√	.[CT]T[GT]CTAC[AGT]	√	√																8
PF3D7_0721500	conserved Plasmodium membrane protein, unknown function				√	√	√															8
PF3D7_1023500	conserved Plasmodium protein, unknown function	√	√		√			√									√					6
PF3D7_0608600	conserved Plasmodium protein, unknown function				√	√															√	8
PF3D7_1235100	conserved Plasmodium protein, unknown function				√	√	√	√										√			√	8
PF3D7_1145000	conserved Plasmodium protein, unknown function	√			√	√																6
PF3D7_0929600	G2 protein, putative		√		√													√				8
PF3D7_1409500	conserved Plasmodium protein, unknown function		√	.[AG]ACATAC.	√		√															8
PF3D7_1470300	conserved Plasmodium protein, unknown function				√		√															8
PF3D7_1358600	zinc finger protein, putative		√		√	√																9
PF3D7_1007800	conserved Plasmodium protein, unknown function			.[CT]T[GT]CTAC[AGT]	√	√												√				8
PF3D7_1346700	6-cysteine protein (P48/45)		√	GA[CGT][GT][ACT]CAA[ACT]	√																	9
PF3D7_1125000	conserved Plasmodium protein, unknown function				√	√																7
PF3D7_0620100	conserved Plasmodium protein, unknown function				√																	7
PF3D7_1113200	conserved Plasmodium protein, unknown function				√																	7
PF3D7_1368900	conserved Plasmodium protein, unknown function				√	√																7
PF3D7_1119800	alternative splicing factor ASF-1, putative (ASF1)				√	√																1
PF3D7_0403500	ubiquitin specific protease, putative				√																	2
PF3D7_0630700	bifunctional methylenetetrahydrofolate dehydrogenase/cyclohydrolase, putative				√		√											√				2
PF3D7_1112500	conserved protein, unknown function				√	√														√		5
PF3D7_0912800	tRNA (adenine(58)-N(1))-methyltransferase non-catalytic subunit TRM6, putative (GCD10)				√																	5
PF3D7_1020400	S-adenosyl-L-methionine-dependent methyltransferase, putative				√	√																5
PF3D7_0602100	ATP-dependent RNA helicase, putative				√		√													√		1
PF3D7_1027400	DNA-directed RNA polymerase II, putative				√													√				4
PF3D7_0207200	iron-sulfur assembly protein, putative (IscA1)				√	√																10
PF3D7_0206100	cysteine desulfuration protein SufE (SufE)				√																	1
PF3D7_0501100	heat shock protein 40, type II (HSP40)				√		√															3
PF3D7_0113300	Plasmodium exported protein (hyp1), unknown function				√		√															3
PF3D7_1352100	ABC transporter B family member 6, putative (ABCB6)				√		√															5
PF3D7_1218500	conserved Plasmodium protein, unknown function				√	√	√													√		4
PF3D7_1251100	conserved Plasmodium protein, unknown function				√	√												√				4
PF3D7_1142800	conserved Plasmodium protein, unknown function	√				√																6
PF3D7_1204100	conserved Plasmodium protein, unknown function					√																8
PF3D7_1428400	WD and tetratricopeptide repeats protein 1, putative (WDTC1)		√	.[CT]T[GT]CTAC[AGT]		√																8
PF3D7_1365000	conserved Plasmodium protein, unknown function			.[CT]T[GT]CTAC[AGT]		√																8
PF3D7_1105200	WD repeat-containing protein WRAP73, putative (WDR8)	√				√											√					6
PF3D7_1447200	conserved Plasmodium protein, unknown function					√												√				6
PF3D7_1017400	phosphomannomutase, putative (PMM)					√		√										√		√		7
PF3D7_1306800	RED-like protein, putative					√																6
PF3D7_0716700	conserved Plasmodium protein, unknown function					√																7
PF3D7_1108000	IWS1-like protein, putative					√																6
PF3D7_1236000	vesicle transport v-SNARE protein VTI1, putative					√																6
PF3D7_1004100	hypothetical protein					√											√					6
PF3D7_1237800	ubiquitin-like modifier HUB1, putative (HUB1)					√																6
PF3D7_0313000	conserved Plasmodium protein, unknown function					√																7
PF3D7_1475200	conserved protein, unknown function	√				√																6
PF3D7_1407400	conserved Plasmodium protein, unknown function					√																6
PF3D7_0615000	conserved Plasmodium protein, unknown function					√												√				6
PF3D7_0109500	N-acetyltransferase, putative					√												√				7
PF3D7_0931100	nucleolar protein Nop52, putative					√																6
PF3D7_0813500	conserved Plasmodium protein, unknown function	√				√																6
PF3D7_1465600	conserved Plasmodium protein, unknown function					√											√					6
PF3D7_0202600	conserved Plasmodium protein, unknown function					√																6
PF3D7_1350400	ubiquitin-activating enzyme E1, putative					√																6
PF3D7_1352000	conserved Plasmodium protein, unknown function					√																6
PF3D7_0315600	conserved Plasmodium protein, unknown function					√						√										6
PF3D7_0323000	translation machinery-associated protein 7, putative (TMA7)					√																7
PF3D7_1318900	conserved Plasmodium protein, unknown function					√												√				6
PF3D7_0718100	exported serine/threonine protein kinase (EST)					√											√					6
PF3D7_0528600	conserved Plasmodium protein, unknown function					√												√				8
PF3D7_1355900	conserved protein, unknown function			.[CT]T[GT]CTAC[AGT]/.[AG]ACATAC.		√																8
PF3D7_0627600	conserved Plasmodium protein, unknown function					√																8
PF3D7_1470600	RAP protein, putative					√																6
PF3D7_1250900	conserved Plasmodium protein, unknown function					√																6
PF3D7_0110100	selenocysteine-specific elongation factor selB homologue, putative					√																6
PF3D7_0308500	activator of Hsp90 ATPase, putative					√												√				6
PF3D7_0906100	vacuolar protein sorting-associated protein 46, putative (VPS46)					√												√				7
PF3D7_0616700	ras GTPAse, putative					√																7
PF3D7_0624800	conserved Plasmodium protein, unknown function					√																6
PF3D7_1135600	conserved Plasmodium protein, unknown function	√				√											√		√			6
PF3D7_0304600	circumsporozoite (CS) protein (CSP)					√												√				6
PF3D7_0933300	conserved Plasmodium protein, unknown function	√				√																6
PF3D7_1441800	vacuolar-sorting protein SNF7, putative					√																6
PF3D7_0904300	conserved protein, unknown function					√											√					6
PF3D7_0104700	transporter, putative					√		√										√				7
PF3D7_0523500	outer arm dynein lc3, putative		√	.[CT]T[GT]CTAC[AGT]		√		√														8
PF3D7_0605400	calcium-binding protein, putative					√											√		√			6
PF3D7_1120600	conserved Plasmodium protein, unknown function					√	√										√		√			6
PF3D7_0616200	kinetochore protein NDC80, putative (NDC80)					√													√			6
PF3D7_0717800	conserved Plasmodium protein, unknown function		√	.[CT]T[GT]CTAC[AGT]		√												√				8
PF3D7_0208400	conserved Plasmodium protein, unknown function					√																6
PF3D7_1403600	selenoprotein (Sel1)	√				√																6
PF3D7_0423000	conserved Plasmodium protein, unknown function					√	√											√				6
PF3D7_1409200	conserved Plasmodium protein, unknown function					√		√														6
PF3D7_1368800	DNA repair endonuclease, putative (ERCC4)	√				√																6
PF3D7_0925600	zinc binding protein (Yippee), putative					√													√			6
PF3D7_0510000	conserved Plasmodium protein, unknown function					√	√												√			6
PF3D7_0915700	conserved Plasmodium protein, unknown function					√														√		7
PF3D7_1336400	RanBPM and CLTH-like protein, putative					√																6
PF3D7_1305500	mitogen-activated protein kinase phosphatase 1, putative (MKP1)					√																1
PF3D7_1217700	conserved Plasmodium protein, unknown function					√																1
PF3D7_0827100	translation initiation factor IF-2, putative (IF2c)					√	√												√			1
PF3D7_1443500	poly(A)-specific ribonuclease PARN, putative (PARN)					√																2
PF3D7_0724300	3-demethylubiquinone-9 3-methyltransferase, putative (COQ3)					√																7
PF3D7_0409200	protein SOF1, putative (SOF1)					√																1
PF3D7_0511900	conserved Plasmodium protein, unknown function					√																1
PF3D7_1347400	conserved Plasmodium protein, unknown function					√														√		1
PF3D7_0411400	DEAD box ATP-dependent RNA helicase, putative					√																1
PF3D7_1432500	RNA methyltransferase, putative					√													√			1
PF3D7_1360300	conserved Plasmodium protein, unknown function					√																2
PF3D7_1423000	nucleolar GTP-binding protein 2, putative (NOG2)					√																1
PF3D7_1452400	conserved Plasmodium protein, unknown function					√																1
PF3D7_1307300	DEAD box helicase, putative					√																1
PF3D7_0304400	60S ribosomal protein L44 (RPL44)					√														√		2
PF3D7_0621700	conserved Plasmodium protein, unknown function					√																1
PF3D7_1423200	peptidyl-prolyl cis-trans isomerase (CYP52)					√																1
PF3D7_1025500	conserved Plasmodium protein, unknown function					√		√									√		√			1
PF3D7_1135800	conserved Plasmodium protein, unknown function					√											√					1
PF3D7_1112700	conserved Plasmodium protein, unknown function					√											√		√			2
PF3D7_0710700	conserved Plasmodium protein, unknown function					√												√				1
PF3D7_0915300	conserved Plasmodium protein, unknown function					√	√															1
PF3D7_1141200	conserved Plasmodium protein, unknown function					√												√				7
PF3D7_0309800	YTH domain-containing protein, putative					√																1
PF3D7_1032000	ribosome maturation factor RimM, putative (RimM)					√												√				7
PF3D7_1314300	conserved Plasmodium protein, unknown function					√																2
PF3D7_1106100	apicoplast ribosomal protein S15 precursor, putative	√				√	√															6
PF3D7_0519300	cytochrome c oxidase assembly protein (heme A: farnesyltransferase), putative					√												√				2
PF3D7_0810400	aquaporin, putative (AQP2)					√												√				7
PF3D7_1202200	mitochondrial phosphate carrier protein (MPC)					√																2
PF3D7_1242300	conserved Plasmodium membrane protein, unknown function					√	√															2
PF3D7_1321000	conserved Plasmodium protein, unknown function		√			√	√											√				9
PF3D7_1207700	blood stage antigen 41-3 precursor					√		√										√				9
PF3D7_0924900	alpha-tubulin N-acetyltransferase, putative					√												√				6
PF3D7_0813800	GDP-mannose 4,6-dehydratase (GMD)					√												√				9
PF3D7_0724900	kinesin-19, putative		√	[GT][AG][AGT]C[AGT][AG]C[AG][GT]/GA[CGT][GT][ACT]CAA[ACT]		√												√				9
PF3D7_0320200	CPW-WPC family protein					√												√				9
PF3D7_0624300	conserved Plasmodium protein, unknown function					√												√	√			9
PF3D7_1033900	ubiquitin-conjugating enzyme, putative		√			√	√															8
PF3D7_0715100	C-Myc-binding protein, putative (MYCBP)		√	.[CT]T[GT]CTAC[AGT]		√	√															8
PF3D7_0316500	kinetochore protein NUF2, putative (NUF2)					√													√			6
PF3D7_0309100	conserved Plasmodium protein, unknown function		√			√																8
PF3D7_0922400	para-aminobenzoic acid synthetase (pBAS)					√																7
PF3D7_1146300	conserved Plasmodium protein, unknown function		√			√	√											√				8
PF3D7_1341900	V-type proton ATPase subunit D, putative					√	√	√											√			7
PF3D7_0917200	conserved Plasmodium membrane protein, unknown function					√
PF3D7_0212800	multidrug efflux pump, putative					√																7
PF3D7_0912500	conserved Plasmodium protein, unknown function					√																4
PF3D7_0905700	autophagy-related protein 3, putative (ATG3)					√																2
PF3D7_1446800	heme detoxification protein (HDP)	√				√																6
PF3D7_1208800	zinc finger protein, putative					√																6
PF3D7_0107600	serine/threonine protein kinase, putative		√	.[CT]T[GT]CTAC[AGT]/.[AG]ACATAC.		√																8
PF3D7_1420500	conserved Plasmodium membrane protein, unknown function	√				√																6
PF3D7_1247400	FK506-binding protein (FKBP)-type peptidyl-prolyl isomerase (FKBP35)					√		√														7
PF3D7_1023400	HORMA domain protein, putative					√																7
PF3D7_0409500	conserved Plasmodium protein, unknown function					√												√				7
PF3D7_1341700	conserved Plasmodium protein, unknown function			.[AG]ACATAC.		√																8
PF3D7_1245100	kinesin-13, putative (KLP8)					√	√															6
PF3D7_1208900	protein phosphatase, putative					√											√					2
PF3D7_1427300	conserved Plasmodium protein, unknown function					√																2
PF3D7_1356700	DnaJ protein, putative					√											√					4
PF3D7_1004000	60S ribosomal protein L13, putative					√														√		4
PF3D7_0301500	Plasmodium exported protein, unknown function					√																5
PF3D7_1009000	diphthine synthase, putative					√		√														1
PF3D7_1001500	early transcribed membrane protein 10.1 (ETRAMP10)					√				√												3
PF3D7_1401400	early transcribed membrane protein 14.1 (ETRAMP14)					√																3
PF3D7_1123900	splicing factor, putative					√														√		5
PF3D7_1030600	tRNA N6-adenosine threonylcarbamoyltransferase (KAE1)					√																5
PF3D7_0933000	mRNA processing protein, putative					√	√															1
PF3D7_0616100	conserved Plasmodium protein, unknown function					√																3
PF3D7_1463400	DNA-directed RNA polymerase III subunit RPC4, putative					√																1
PF3D7_0510400	conserved Plasmodium protein, unknown function					√																5
PF3D7_1114400	conserved Plasmodium protein, unknown function					√																5
PF3D7_1030700	RNA methyltransferase, putative					√												√				5
PF3D7_0801500	nucleolar protein 10, putative (NOL10)					√																5
PF3D7_1242600	protein geranylgeranyltransferase type II, alpha subunit, putative					√																5
PF3D7_0804800	peptidyl-prolyl cis-trans isomerase (CYP24)					√														√		1
PF3D7_1138200	conserved Plasmodium membrane protein, unknown function					√																10
PF3D7_1017200	enoyl-CoA hydratase-related protein, putative					√
PF3D7_0527200	ubiquitin carboxyl-terminal hydrolase 14, putative (USP14)					√																2
PF3D7_0729200	1-cys peroxiredoxin (AOP)					√
PF3D7_1118400	haloacid dehalogenase-like hydrolase, putative					√																4
PF3D7_0629300	phospholipase, putative (PL)					√																10
PF3D7_1132800	aquaglyceroporin (AQP)					√																4
PF3D7_0820800	conserved Plasmodium protein, unknown function					√											√					7
PF3D7_0819200	perforin-like protein 5 (PLP5)					√																1
PF3D7_1337400	conserved Plasmodium protein, unknown function					√																1
PF3D7_1005000	methionine--tRNA ligase, putative (MRSapi)					√																1
PF3D7_0604300	conserved Plasmodium protein, unknown function					√		√														2
PF3D7_0514800	kinase, putative					√																2
PF3D7_0406000	conserved Plasmodium protein, unknown function					√																2
PF3D7_0608200	conserved Plasmodium protein, unknown function					√																6
PF3D7_0625300	DNA polymerase 1, putative					√																2
PF3D7_1009100	conserved Plasmodium membrane protein, unknown function		√	[GT][AG][AGT]C[AGT][AG]C[AG][GT]			√	√										√				9
PF3D7_1350300	conserved Plasmodium protein, unknown function						√															6
PF3D7_1144400	conserved Plasmodium protein, unknown function		√	.[AG]ACATAC.			√										√					8
PF3D7_0522000	conserved Plasmodium protein, unknown function						√															8
PF3D7_0103600	ATP-dependent RNA helicase, putative		√	.[CT]T[GT]CTAC[AGT]			√															8
PF3D7_1344500	U6 snRNA phosphodiesterase, putative (USB1)						√											√				6
PF3D7_0617900	histone H3 variant, putative (H3.3)						√											√				7
PF3D7_0830800	surface-associated interspersed protein 8.2 (SURFIN 8.2) (SURF8.2)						√															6
PF3D7_0707900	ribosomal protein S8e, putative						√															1
PF3D7_1209100	conserved Plasmodium protein, unknown function						√											√				1
PF3D7_1436800	ATP-dependent Clp protease proteolytic subunit (ClpR)						√															2
PF3D7_1412900	ubiquitin-conjugating enzyme, putative	√					√															6
PF3D7_1233600	asparagine and aspartate rich protein 1 (AARP1)						√															6
PF3D7_1143400	translation initiation factor eIF-1A, putative						√													√		7
PF3D7_1232200	dihydrolipoyl dehydrogenase, mitochondrial (LPD1)						√											√		√		7
PF3D7_0717300	transcription initiation factor IIE, alpha subunit, putative						√															7
PF3D7_0520600	bis(5'-nucleosyl)-tetraphosphatase [asymmetrical]						√												√			5
PF3D7_0301600	Plasmodium exported protein (hyp1), unknown function (GEXP21)						√										√					3
PF3D7_1247900	nucleolar rRNA processing protein, putative						√															1
PF3D7_1313800	conserved Plasmodium membrane protein, unknown function						√															5
PF3D7_1408500	conserved Plasmodium protein, unknown function						√															1
PF3D7_1414900	ATP-dependent protease, putative						√															1
PF3D7_1429300	CPW-WPC family protein		√					√										√				9
PF3D7_1010400	conserved Plasmodium protein, unknown function		√	[GT][AG][AGT]C[AGT][AG]C[AG][GT]				√									√		√			9
PF3D7_1401900	conserved Plasmodium protein, unknown function		√	.[AG]ACATAC.				√														8
PF3D7_1222800	conserved Plasmodium protein, unknown function							√										√				9
PF3D7_1248800	conserved Plasmodium protein, unknown function							√														8
PF3D7_0512000	prefoldin subunit, putative							√														8
PF3D7_1023300	conserved Plasmodium protein, unknown function			.[CT]T[GT]CTAC[AGT]/.[AG]ACATAC.				√														8
PF3D7_0729700	conserved Plasmodium protein, unknown function							√									√				√	6
PF3D7_0724100	conserved Plasmodium protein, unknown function							√														6
PF3D7_1239100	mitochondrial ribosomal protein L23 precursor, putative							√														9
PF3D7_0406900	conserved Plasmodium protein, unknown function							√										√				6
PF3D7_0926400	monocarboxylate transporter, putative		√					√										√				9
PF3D7_0419100	conserved Plasmodium protein, unknown function							√														7
PF3D7_0403200	conserved Plasmodium protein, unknown function							√													√	8
PF3D7_1430200	plasmepsin IX	√						√										√			√	6
PF3D7_1348000	conserved Plasmodium protein, unknown function		√	.[AG]ACATAC.				√														8
PF3D7_0909700	FHA domain protein, putative	√						√														6
PF3D7_0107300	probable protein, unknown function							√										√				9
PF3D7_1432400	leucine-rich repeat protein (LRR5)							√									√					6
PF3D7_1340800	mitochondrial pyruvate carrier protein 1, putative (MPC1)	√						√														6
PF3D7_1217100	meiotic recombination protein SPO11, putative (SPO11)							√														6
PF3D7_1339800	mitotic-spindle organizing protein 1, putative							√														6
PF3D7_1344600	lipoyl synthase (LipA)							√										√				6
PF3D7_1122600	conserved Plasmodium protein, unknown function							√									√		√			6
PF3D7_1027900	palmitoyltransferase, putative (DHHC10)		√	[GT][AG][AGT]C[AGT][AG]C[AG][GT]				√										√				9
PF3D7_0315300	conserved Plasmodium protein, unknown function							√									√		√			6
PF3D7_1117200	conserved Plasmodium protein, unknown function	√						√									√					6
PF3D7_0505600	conserved Plasmodium protein, unknown function							√														6
PF3D7_0926800	conserved Plasmodium protein, unknown function							√									√					6
PF3D7_1117600	peptidyl-tRNA hydrolase ICT1, putative (ICT1)							√														2
PF3D7_0323300	conserved protein, unknown function							√											√			6
PF3D7_1245400	mitochondrial ribosomal protein L3 precursor, putative							√														6
PF3D7_0308000	DNA polymerase epsilon subunit b, putative							√									√		√			6
PF3D7_1110600	mitochondrial ribosomal protein L11 precursor, putative							√														7
PF3D7_1017800	conserved Plasmodium protein, unknown function							√														1
PF3D7_0317800	proteasome regulatory protein, putative							√														1
PF3D7_1362500	exonuclease, putative							√														2
PF3D7_1245300	NEDD8-conjugating enzyme UBC12, putative (UBC12)							√									√					2
PF3D7_1214000	conserved Plasmodium protein, unknown function							√														2
PF3D7_0826400	dehydrodolichyl diphosphate synthetase, putative							√									√					4
PF3D7_1119700	conserved Plasmodium protein, unknown function			[GT]T[AG]CA[ACG][ACT]C[AG]/[AT]AGTTGT[ACT][ACT]				√										√				10
PF3D7_1011600	conserved Plasmodium protein, unknown function							√														2
PF3D7_1014500	conserved Plasmodium protein, unknown function							√														1
PF3D7_1228400	conserved Plasmodium protein, unknown function							√														1
PF3D7_0928200	conserved Plasmodium protein, unknown function							√														1
PF3D7_1316900	conserved Plasmodium protein, unknown function							√									√					1
PF3D7_1211200	conserved Plasmodium protein, unknown function							√														1
PF3D7_0417500	memo-like protein							√												√		2
PF3D7_1008200	endonuclease, putative							√														2
PF3D7_0727700	conserved Plasmodium protein, unknown function							√														2
PF3D7_0922100	ubiquitin-like protein, putative							√												√		1
PF3D7_1225200	conserved Plasmodium protein, unknown function							√														6
PF3D7_0508800	single-stranded DNA-binding protein (SSB)							√										√				7
PF3D7_1445200	RNA helicase, putative							√														1
PF3D7_1320100	ATP-dependent Clp protease adaptor protein ClpS, putative	√																				6
PF3D7_1326000	conserved Plasmodium protein, unknown function	√																		√		6
PF3D7_1330600	elongation factor Tu, putative																	√		√		7
PF3D7_1303700	conserved Plasmodium protein, unknown function	√															√					6
PF3D7_1347800	leucine-rich repeat protein (LRR4.1)	√															√		√			6
PF3D7_1356900	protein kinase 5 (PK5)																		√			7
PF3D7_1306700	conserved Plasmodium protein, unknown function	√																				6
PF3D7_1326700	conserved Plasmodium protein, unknown function	√																				6
PF3D7_1309900	conserved Plasmodium protein, unknown function																	√				7
PF3D7_1313900	conserved Plasmodium protein, unknown function																		√			7
PF3D7_1316600	choline-phosphate cytidylyltransferase (CCT)	√																				6
PF3D7_0719400	conserved Plasmodium protein, unknown function			.[AG]ACATAC.																		8
PF3D7_0724800	kelch protein, putative																				√	7
PF3D7_0727100	conserved Plasmodium protein, unknown function																					7
PF3D7_0711400	histone deacetylase complex subunit SAP18, putative (SAP18)	√																				6
PF3D7_0715300	calcium/calmodulin-dependent protein kinase, putative																	√				7
PF3D7_0715400	secreted ookinete protein, putative (PSOP20)																	√				9
PF3D7_0810900	conserved Plasmodium protein, unknown function																					6
PF3D7_0804400	methionine aminopeptidase 1c, putative (METAP1c)	√																√				6
PF3D7_0827600	conserved Plasmodium protein, unknown function	√																				6
PF3D7_0820100	conserved Plasmodium protein, unknown function																					7
PF3D7_0829400	prolyl 4-hydroxylase subunit alpha, putative	√																				6
PF3D7_0727000	vacuolar protein sorting-associated protein 53, putative (VPS53)																					6
PF3D7_0729100	conserved Plasmodium protein, unknown function	√																	√			6
PF3D7_0822900	conserved Plasmodium protein, unknown function			[AT][AC]G[GT]TGCA.																	√	10
PF3D7_0822000	mitochondrial ribosomal protein L4 precursor, putative	√																				6
PF3D7_0817500	protein kinase c inhibitor-like protein, putative																	√				7
PF3D7_0813700	ABC transporter F family member 1, putative (ABCF1)	√																				6
PF3D7_0810200	ABC1 family, putative (ABCK1)	√																				6
PF3D7_1002800	DnaJ protein, putative	√																				6
PF3D7_1003200	conserved Plasmodium protein, unknown function																					7
PF3D7_1004700	conserved Plasmodium protein, unknown function																	√				7
PF3D7_1005900	conserved Plasmodium protein, unknown function																					7
PF3D7_1008700	tubulin beta chain																					7
PF3D7_1012300	ubiquinol-cytochrome c reductase complex subunit, putative	√																		√		6
PF3D7_1012800	conserved Plasmodium protein, unknown function	√																				6
PF3D7_1018600	conserved Plasmodium protein, unknown function	√																				6
PF3D7_1022900	CDGSH iron-sulfur domain-containing protein, putative	√																				6
PF3D7_1024500	conserved Plasmodium protein, unknown function																					7
PF3D7_1024700	conserved Plasmodium protein, unknown function	√																√				6
PF3D7_1027500	conserved Plasmodium protein, unknown function	√																				6
PF3D7_1029400	conserved Plasmodium protein, unknown function																					7
PF3D7_1030400	conserved Plasmodium protein, unknown function	√																				6
PF3D7_1031300	conserved Plasmodium protein, unknown function	√																				6
PF3D7_1032100	mRNA-decapping enzyme subunit 1, putative (DCP1)	√																		√		6
PF3D7_1032700	conserved Plasmodium protein, unknown function	√																				6
PF3D7_1034200	apicoplast ribosomal protein L27 precursor, putative																	√				7
PF3D7_1034600	translation initiation factor IF-3, putative (IF3b)	√																				6
PF3D7_1036600	conserved Plasmodium protein, unknown function	√																				6
PF3D7_1104300	conserved Plasmodium protein, unknown function																					7
PF3D7_1106800	protein kinase, putative																					6
PF3D7_1108700	heat shock protein DnaJ homologue Pfj2																					7
PF3D7_1112200	ubiquinone biosynthesis protein COQ4, putative (COQ4)	√																				6
PF3D7_1112600	DNA helicase, putative	√															√		√			6
PF3D7_1115200	SET domain protein, putative (SET7)																	√				9
PF3D7_1125100	vacuolar membrane protein-related, putative																					7
PF3D7_1126400	large ribosomal subunit processing factor, putative																					7
PF3D7_1129800	conserved Plasmodium protein, unknown function	√																				6
PF3D7_1135500	conserved Plasmodium protein, unknown function																√					6
PF3D7_1137500	apicoplast ribosomal protein S14p/S29e precursor, putative																	√				7
PF3D7_1138000	conserved Plasmodium protein, unknown function	√																			√	6
PF3D7_1145500	ABC transporter B family member 3, putative (ABCB3)																					7
PF3D7_1148000	serine/threonine protein kinase, putative	√																				6
PF3D7_1308700	conserved Plasmodium protein, unknown function	√																				6
PF3D7_1314200	telomerase reverse transcriptase (TERT)	√																				6
PF3D7_1314400	conserved Plasmodium protein, unknown function	√																				6
PF3D7_1323000	beta-hydroxyacyl-ACP dehydratase (FabZ)	√																				6
PF3D7_1323300	acetyltransferase, GNAT family, putative	√																				6
PF3D7_1334000	conserved Plasmodium protein, unknown function			.[AG]ACATAC.																		8
PF3D7_1336100	conserved Plasmodium protein, unknown function	√																				6
PF3D7_1360000	conserved Plasmodium protein, unknown function																					7
PF3D7_1362000	conserved Plasmodium protein, unknown function																					7
PF3D7_1368700	mitochondrial carrier protein, putative																					7
PF3D7_1369600	conserved Plasmodium protein, unknown function	√																				6
PF3D7_1404000	DNA-directed RNA polymerase II subunit RPB4, putative (RPB4)			[GT][AG][AGT]C[AGT][AG]C[AG][GT]/GA[CGT][GT][ACT]CAA[ACT]																		9
PF3D7_1404400	mitochondrial ribosomal protein L16 precursor, putative	√																				6
PF3D7_1405100	GTPase-activating protein, putative	√																				6
PF3D7_1406900	radical SAM protein, putative																					7
PF3D7_1409300	DNA damage-inducible protein 1, putative (DDI1)																					6
PF3D7_1413400	30S ribosomal protein S9, putative																					7
PF3D7_1416800	lysine--tRNA ligase, putative	√																√				6
PF3D7_1422500	ERAD-associated E3 ubiquitin-protein ligase HRD1 (HRD1)																					7
PF3D7_1423600	calcium-dependent protein kinase, putative			GA[CGT][GT][ACT]CAA[ACT]														√				9
PF3D7_1429000	protein archease, putative																	√				6
PF3D7_1429200	transcription factor with AP2 domain(s), putative (ApiAP2)			.[CT]T[GT]CTAC[AGT]													√					8
PF3D7_1431000	mitochondrial ribosomal protein L17-2 precursor, putative	√																				6
PF3D7_1431100	conserved Plasmodium protein, unknown function			.[CT]T[GT]CTAC[AGT]/.[AG]ACATAC.																		8
PF3D7_1431500	mitogen-activated protein kinase 1 (MAPK1)	√																√				6
PF3D7_1432300	conserved Plasmodium protein, unknown function																					7
PF3D7_1435100	ribonuclease H2 subunit B, putative	√															√		√			6
PF3D7_1437700	succinyl-CoA ligase, putative	√																				6
PF3D7_1439300	conserved Plasmodium protein, unknown function	√																				6
PF3D7_1442200	GTP-binding protein, putative																	√				6
PF3D7_1444200	calmodulin-like protein																√		√			6
PF3D7_1446600	centrin-2 (CEN2)	√																				6
PF3D7_1446700	conserved Plasmodium protein, unknown function																		√			7
PF3D7_1450500	conserved Plasmodium protein, unknown function																					6
PF3D7_1452700	U1 snRNA associated protein, putative	√																				6
PF3D7_1457500	vacuolar protein sorting-associated protein 4 (VPS4)																	√				7
PF3D7_1460200	conserved Plasmodium protein, unknown function	√																√				6
PF3D7_1462200	conserved Plasmodium protein, unknown function	√																				6
PF3D7_1463800	mitochondrial ribosomal protein S6-2 precursor, putative																					7
PF3D7_1467700	conserved Plasmodium protein, unknown function											√										7
PF3D7_1469100	conserved Plasmodium protein, unknown function	√																				6
PF3D7_0104400	4-hydroxy-3-methylbut-2-enyl diphosphate reductase (LytB)																	√				7
PF3D7_0105900	DNA binding protein, putative																	√				6
PF3D7_0106800	ras-related protein Rab-5C (RAB5c)																	√				7
PF3D7_0108100	conserved Plasmodium protein, unknown function																	√				6
PF3D7_0110500	bromodomain protein, putative																					6
PF3D7_0204800	3'-5' exonuclease, putative																					6
PF3D7_0208600	ribosome-recycling factor (RRF1)																					6
PF3D7_0211300	ubiquinol-cytochrome-c reductase complex assembly factor 1, putative																					7
PF3D7_0213000	conserved Plasmodium protein, unknown function																	√				6
PF3D7_0215200	conserved Plasmodium protein, unknown function																					6
PF3D7_0215500	conserved Plasmodium protein, unknown function																					6
PF3D7_0216000	DEAD/DEAH box helicase, putative																		√		√	9
PF3D7_0216500	conserved Plasmodium protein, unknown function																					6
PF3D7_0219600	replication factor C subunit 1, putative (RFC1)																√		√			6
PF3D7_0307600	conserved Plasmodium protein, unknown function																	√				6
PF3D7_0307700	conserved Plasmodium protein, unknown function																					6
PF3D7_0308800	conserved protein, unknown function	√																				6
PF3D7_0312400	glycogen synthase kinase 3 (GSK3)																					8
PF3D7_0316400	conserved Plasmodium protein, unknown function																					6
PF3D7_0320100	protein transport protein SEC22 (SEC22)																					7
PF3D7_0404100	transcription factor with AP2 domain(s), putative (ApiAP2)																					8
PF3D7_0404300	conserved Plasmodium protein, unknown function																			√		6
PF3D7_0406500	conserved Plasmodium protein, unknown function			.[AG]ACATAC.																		8
PF3D7_0406800	conserved Plasmodium protein, unknown function																					6
PF3D7_0408400	conserved Plasmodium protein, unknown function																					6
PF3D7_0416300	DNA helicase MCM9, putative (MCM9)																					7
PF3D7_0416600	prohibitin-like protein, putative																					6
PF3D7_0417200	bifunctional dihydrofolate reductase-thymidylate synthase (DHFR-TS)																√		√			7
PF3D7_0418600	regulator of chromosome condensation, putative																				√	10
PF3D7_0420200	holo-[acyl-carrier-protein] synthase, putative (ACPS)																	√				7
PF3D7_0422900	conserved Plasmodium protein, unknown function																					7
PF3D7_0503200	conserved Plasmodium protein, unknown function																					6
PF3D7_0509300	conserved Plasmodium protein, unknown function																					6
PF3D7_0514500	conserved Plasmodium membrane protein, unknown function																	√				9
PF3D7_0517100	conserved Plasmodium protein, unknown function																					6
PF3D7_0521500	ribosomal large subunit pseudouridylate synthase, putative																					6
PF3D7_0522700	iron-sulfur assembly protein, putative (SufA)																					7
PF3D7_0529800	conserved Plasmodium protein, unknown function																					6
PF3D7_0531200	mitochondrial ribosomal protein S16 precursor, putative																					6
PF3D7_0602300	liver merozoite formation protein, putative (PALM)																					6
PF3D7_0604700	glyoxalase I (GILP)																					6
PF3D7_0605100	RNA-binding protein, putative																					7
PF3D7_0605700	conserved Plasmodium protein, unknown function																	√				8
PF3D7_0607300	uroporphyrinogen III decarboxylase (UROD)																					8
PF3D7_0608400	conserved Plasmodium protein, unknown function																	√				7
PF3D7_0609800	palmitoyltransferase, putative (DHHC2)																		√			7
PF3D7_0610000	mitochondrial ribosomal protein L19 precursor, putative																	√				6
PF3D7_0611000	SNARE associated Golgi protein, putative																	√				10
PF3D7_0611100	succinate dehydrogenase subunit 3, putative (SDH3)																					7
PF3D7_0611300	conserved Plasmodium protein, unknown function																			√		6
PF3D7_0613700	syntaxin binding protein, putative																	√				7
PF3D7_0618600	rhomboid protease ROM10 (ROM10)																	√				7
PF3D7_0620000	conserved Plasmodium protein, unknown function																					6
PF3D7_0620700	DnaJ protein, putative																	√				9
PF3D7_0622700	conserved Plasmodium membrane protein, unknown function																					7
PF3D7_0623500	superoxide dismutase [Fe] (SOD2)																			√		7
PF3D7_0623700	ATP dependent DEAD-box helicase, putative																					6
PF3D7_0624100	conserved Plasmodium protein, unknown function																	√				7
PF3D7_0903600.1	conserved Plasmodium protein, unknown function																					10
PF3D7_0907100	conserved Plasmodium protein, unknown function	√																				6
PF3D7_0907900	peptide deformylase (PDF)																	√				7
PF3D7_0909500	subpellicular microtubule protein 1, putative (SPM1)			[GT][AG][AGT]C[AGT][AG]C[AG][GT]														√				9
PF3D7_0910200	conserved Plasmodium protein, unknown function	√																				6
PF3D7_0911200	conserved Plasmodium protein, unknown function																					7
PF3D7_0913400	conserved Plasmodium protein, unknown function																	√		√		7
PF3D7_0914800	GINS complex subunit Psf3, putative																	√				7
PF3D7_0924300	thiamine pyrophosphokinase (TPK)	√																				6
PF3D7_0926500	conserved Plasmodium protein, unknown function	√																				6
PF3D7_0926600	conserved Plasmodium membrane protein, unknown function	√																				6
PF3D7_0929100	conserved Plasmodium protein, unknown function	√																√				6
PF3D7_0932600	apicoplast ribosomal protein S6, putative (RPS6)																					7
PF3D7_0933500	gamma-tubulin complex component, putative	√																	√			6
PF3D7_0934500	V-type proton ATPase subunit E, putative																					7
PF3D7_0934700	UBX domain, putative	√																	√			6
PF3D7_0930900	NifU-like protein, putative (IscU2)	√																				6
PF3D7_1208200	cysteine repeat modular protein 3 (CRMP3)																					6
PF3D7_1208700	conserved protein, unknown function																	√				6
PF3D7_1217000	conserved Plasmodium protein, unknown function																					6
PF3D7_1218100	conserved Plasmodium protein, unknown function																					10
PF3D7_1224500	histone chaperone ASF1, putative (ASF1)																		√			7
PF3D7_1228700	conserved Plasmodium protein, unknown function																					7
PF3D7_1229300	conserved Plasmodium protein, unknown function																					6
PF3D7_1232600	conserved Plasmodium protein, unknown function																					7
PF3D7_1233700	homocysteine S-methyltransferase, putative																					10
PF3D7_1241300	conserved Plasmodium protein, unknown function																					7
PF3D7_1243700	ubiquitin-conjugating enzyme E2, putative																				√	10
PF3D7_1245800	epsin, putative																					7
PF3D7_1319400	conserved Plasmodium protein, unknown function	√															√		√			6
PF3D7_1320300	conserved Plasmodium protein, unknown function	√																				6
PF3D7_1321600	phosphodiesterase gamma, putative (PDEgamma)	√																				6
PF3D7_1325900	conserved Plasmodium protein, unknown function																					6
PF3D7_1326500	conserved Plasmodium protein, unknown function	√															√					6
PF3D7_1329200	conserved Plasmodium protein, unknown function	√															√					6
PF3D7_1327100	conserved Plasmodium protein, unknown function		√	[GT][AG][AGT]C[AGT][AG]C[AG][GT]														√				9
PF3D7_1337700	conserved Plasmodium protein, unknown function			[AT][AC]G[GT]TGCA.																		10
PF3D7_1345600	inner membrane complex protein																				√	7
PF3D7_1348800	E1-E2 ATPase, putative	√															√		√			6
PF3D7_1360500	guanylyl cyclase beta (GCbeta)		√	.[AG]ACATAC.																		8
PF3D7_1362100	14-3-3 protein (14-3-3II)		√	.[CT]T[GT]CTAC[AGT]														√				8
PF3D7_1365600	DNA topoisomerase VI, b subunit, putative	√																				6
PF3D7_1367900	conserved Plasmodium protein, unknown function		√							√								√				8
PF3D7_1369300	conserved Plasmodium protein, unknown function		√	.[CT]T[GT]CTAC[AGT]/.[AG]ACATAC.																		8
PF3D7_1312200	conserved Plasmodium protein, unknown function																					7
PF3D7_1318400	chromosome segregation protein, putative	√															√		√			6
PF3D7_0714400	calmodulin, putative	√															√		√			6
PF3D7_0719100	conserved Plasmodium protein, unknown function		√																		√	9
PF3D7_0826900	conserved Plasmodium protein, unknown function	√															√					6
PF3D7_0825800	conserved Plasmodium protein, unknown function																	√				9
PF3D7_0817900	high mobility group protein B2 (HMGB2)																	√	√			7
PF3D7_0816500	small heat shock protein HSP20, putative (HSP20)		√	[GT][AG][AGT]C[AGT][AG]C[AG][GT]														√				9
PF3D7_0708600	inner membrane complex protein 1d, putative (IMC1d)		√															√				9
PF3D7_0713800	negative elongation factor A, putative (NELFA)	√																				6
PF3D7_0715200	conserved Plasmodium protein, unknown function																	√				8
PF3D7_0722800	conserved Plasmodium protein, unknown function		√	[GT][AG][AGT]C[AGT][AG]C[AG][GT]/GA[CGT][GT][ACT]CAA[ACT]														√				9
PF3D7_0828500	translation initiation factor EIF-2b alpha subunit, putative	√																				6
PF3D7_0827400	conserved Plasmodium protein, unknown function		√	[GT][AG][AGT]C[AGT][AG]C[AG][GT]														√			√	9
PF3D7_0826200	alpha/beta hydrolase, putative		√																			8
PF3D7_0816200	vacuolar protein sorting-associated protein 2, putative (VPS2)	√																√		√		6
PF3D7_1003100	conserved Plasmodium protein, unknown function																					7
PF3D7_1011000	inner membrane complex sub-compartment protein 1 (ISP1)	√																				6
PF3D7_1015800	ribonucleotide reductase small subunit, putative																					7
PF3D7_1019800	tRNA methyltransferase, putative	√															√					6
PF3D7_1023800	conserved Plasmodium protein, unknown function	√															√					6
PF3D7_1025900	conserved Plasmodium protein, unknown function	√																			√	6
PF3D7_1031400	OTU domain-containing protein, putative	√																			√	6
PF3D7_1105500	centrin-4 (CEN4)	√																				6
PF3D7_1107900	mechanosensitive ion channel protein		√	GA[CGT][GT][ACT]CAA[ACT]															√			9
PF3D7_1108800	conserved Plasmodium protein, unknown function	√															√					6
PF3D7_1111600	endonuclease/exonuclease/phosphatase family protein, putative																	√				7
PF3D7_1113900	mitogen-activated protein kinase 2 (MAPK2)																√		√			7
PF3D7_1116500	folate transporter 2 (FT2)																	√				7
PF3D7_1117900	conserved Plasmodium protein, unknown function	√																				6
PF3D7_1122800	calcium-dependent protein kinase 6 (CDPK6)	√																√				6
PF3D7_1126600	steryl ester hydrolase, putative																					6
PF3D7_1131500	conserved Plasmodium protein, unknown function		√	[GT][AG][AGT]C[AGT][AG]C[AG][GT]/GA[CGT][GT][ACT]CAA[ACT]														√				9
PF3D7_1132100	conserved Plasmodium protein, unknown function	√																				6
PF3D7_1134900	conserved Plasmodium protein, unknown function	√															√		√			6
PF3D7_1136100	conserved Plasmodium protein, unknown function		√	[GT][AG][AGT]C[AGT][AG]C[AG][GT]														√				9
PF3D7_1140300	P-loop containing nucleoside triphosphate hydrolase, putative	√																				6
PF3D7_1140500	myosin F, putative (MyoF)		√																		√	8
PF3D7_1141000	conserved Plasmodium protein, unknown function		√	.[CT]T[GT]CTAC[AGT]/.[AG]ACATAC.																		8
PF3D7_1144200	conserved Plasmodium protein, unknown function																√					7
PF3D7_1146800	conserved Plasmodium protein, unknown function		√							√								√				8
PF3D7_1307400	conserved Plasmodium protein, unknown function	√															√					6
PF3D7_1314800	ubiquitin-like protein, putative																		√			6
PF3D7_1315100	serine/threonine protein kinase (PK9)																√		√			6
PF3D7_1316700	conserved Plasmodium protein, unknown function		√															√				9
PF3D7_1319600	conserved Plasmodium protein, unknown function		√																			8
PF3D7_1328800	transcriptional regulatory protein sir2a (SIR2A)	√																		√		6
PF3D7_1331000	protein kinase, putative	√																				6
PF3D7_1335900	thrombospondin-related anonymous protein (TRAP)	√																√				6
PF3D7_1341800	inner membrane complex protein 1k, putative (IMC1k)		√	[GT][AG][AGT]C[AGT][AG]C[AG][GT]														√				9
PF3D7_1349300	tyrosine kinase-like protein (TKL3)	√																				6
PF3D7_1351600	glycerol kinase (GK)		√	[GT][AG][AGT]C[AGT][AG]C[AG][GT]														√				9
PF3D7_1356000	conserved Plasmodium protein, unknown function		√	[GT][AG][AGT]C[AGT][AG]C[AG][GT]														√				9
PF3D7_1358300	rhomboid protease ROM7 (ROM7)	√																				6
PF3D7_1406500	WD repeat-containing protein 65, putative (WDR65)	√															√		√			6
PF3D7_1407700	conserved Plasmodium protein, unknown function	√																				6
PF3D7_1411000	conserved Plasmodium protein, unknown function																				√	10
PF3D7_1411400	plastid replication-repair enzyme (PREX)	√																				6
PF3D7_1416600	conserved Plasmodium protein, unknown function		√																			8
PF3D7_1417000	inner membrane complex protein 1l, putative (IMC1l)		√	.[CT]T[GT]CTAC[AGT]																		8
PF3D7_1418100	liver specific protein 1, putative (LISP1)	√																				6
PF3D7_1420100	conserved Plasmodium protein, unknown function		√	.[AG]ACATAC.																	√	8
PF3D7_1422600	conserved Plasmodium protein, unknown function																√					7
PF3D7_1423100	ankyrin, putative	√																				6
PF3D7_1430400	autophagy protein 5, putative (ATG5)	√																√				6
PF3D7_1430500	conserved Plasmodium protein, unknown function	√																	√			6
PF3D7_1435200	conserved Plasmodium protein, unknown function		√	[GT][AG][AGT]C[AGT][AG]C[AG][GT]/GA[CGT][GT][ACT]CAA[ACT]														√				9
PF3D7_1439500	CCAAT-binding transcription factor, putative			[GT]T[AG]CA[ACG][ACT]C[AG]/[AT][AC]G[GT]TGCA.													√					10
PF3D7_1441300	serine/threonine protein kinase, putative																	√				6
PF3D7_1441700	metalloprotease, putative	√																√	√			6
PF3D7_1442700	conserved Plasmodium protein, unknown function	√																				6
PF3D7_1449000	gamete egress and sporozoite traversal protein, putative (GEST)		√	[GT][AG][AGT]C[AGT][AG]C[AG][GT]																		9
PF3D7_1454900	conserved Plasmodium protein, unknown function		√															√				9
PF3D7_1456000	transcription factor with AP2 domain(s) (ApiAP2)	√															√					6
PF3D7_1457100	conserved Plasmodium protein, unknown function		√															√				9
PF3D7_1457200	thioredoxin 1 (TRX1)																					7
PF3D7_1459800	bax inhibitor 1, putative	√																				6
PF3D7_1460000	biotin protein ligase, putative	√																				6
PF3D7_1463000	conserved Plasmodium protein, unknown function																	√				7
PF3D7_1465500	potassium channel (K2)		√	.[CT]T[GT]CTAC[AGT]													√					8
PF3D7_1470500	phosphodiesterase delta, putative (PDEdelta)		√	[GT][AG][AGT]C[AGT][AG]C[AG][GT]															√			9
PF3D7_1471500	conserved Plasmodium membrane protein, unknown function		√															√				9
PF3D7_1472500	conserved Plasmodium protein, unknown function		√	.[AG]ACATAC.																	√	8
PF3D7_1421000	conserved Plasmodium protein, unknown function																	√				7
PF3D7_0103700	L-seryl-tRNA(Sec) kinase, putative (PSTK)																					6
PF3D7_0104000	thrombospondin-related sporozoite protein (TRSP)																					6
PF3D7_0107400	conserved Plasmodium protein, unknown function																					6
PF3D7_0111400	conserved Plasmodium protein, unknown function (GEXP19)																					6
PF3D7_0210200	conserved Plasmodium protein, unknown function																√		√			6
PF3D7_0211600	dolichol-linked oligosaccharide biosynthesis enzyme, putative																					10
PF3D7_0303900	phosphatidylethanolamine-binding protein, putative		√															√				9
PF3D7_0307900	conserved Plasmodium protein, unknown function																√		√			6
PF3D7_0308700	conserved Plasmodium protein, unknown function																					6
PF3D7_0310100	calcium-dependent protein kinase 3 (CDPK3)																					6
PF3D7_0317100	6-cysteine protein (B9)																					7
PF3D7_0318500	conserved Plasmodium protein, unknown function																					6
PF3D7_0319400	kinesin-8, putative																√					6
PF3D7_0320000	protein phosphatase inhibitor 2 (I2)																			√		7
PF3D7_0320600	conserved Plasmodium protein, unknown function	√																	√			6
PF3D7_0404800	conserved Plasmodium protein, unknown function																					6
PF3D7_0406700	conserved Plasmodium protein, unknown function																					6
PF3D7_0407600	conserved Plasmodium protein, unknown function																					6
PF3D7_0407700	conserved Plasmodium protein, unknown function																					6
PF3D7_0408800	conserved Plasmodium protein, unknown function																					6
PF3D7_0409900	actin-like protein, putative (ALP5b)																		√			6
PF3D7_0410500	conserved Plasmodium protein, unknown function		√																			8
PF3D7_0414500	RNA-binding protein, putative																√					8
PF3D7_0417100	mRNA-binding protein PUF2 (PUF2)																					6
PF3D7_0418900	conserved Plasmodium protein, unknown function																					6
PF3D7_0501700	anaphase promoting complex subunit, putative		√	.[AG]ACATAC.													√					8
PF3D7_0509100	chromosome condensation protein, putative																√		√			6
PF3D7_0514100	ATP-dependent DNA helicase UvrD (UvrD)																					6
PF3D7_0515500	amino acid transporter, putative		√																			8
PF3D7_0518400	cyclin (CYC3)																√					7
PF3D7_0519000	histone RNA hairpin-binding protein, putative (SLBP)																					6
PF3D7_0523600	conserved Plasmodium protein, unknown function																√		√			7
PF3D7_0527000	DNA replication licensing factor MCM3, putative (MCM3)																√		√			7
PF3D7_0530300	conserved Plasmodium membrane protein, unknown function																					6
PF3D7_0530900	formin 1																	√			√	6
PF3D7_0605300	serine/threonine protein kinase (ARK1)																					7
PF3D7_0612500	conserved Plasmodium protein, unknown function																	√				9
PF3D7_0616500	TRAP-like protein (TLP)																	√				9
PF3D7_0617300	conserved Plasmodium protein, unknown function																					7
PF3D7_0618900	phosphatidylinositol N-acetylglucosaminyltransferase subunit GPI1 (GPI1)																					7
PF3D7_0623900	ribonuclease H2 subunit A, putative																√					6
PF3D7_0624200	conserved Plasmodium protein, unknown function																					6
PF3D7_0624500	anaphase promoting complex subunit, putative																					7
PF3D7_0625100	sphingomyelin synthase 2, putative (SMS2)																	√				9
PF3D7_0625900	conserved Plasmodium protein, unknown function																	√				8
PF3D7_0626900	mitochondrial ribosomal protein L46 precursor, putative																					6
PF3D7_0629900	sec14-like cytosolic factor or phosphatidylinositol/phosphatidylcholine transfer protein, putative																					7
PF3D7_0903800	LCCL domain-containing protein (CCp4)		√	[GT][AG][AGT]C[AGT][AG]C[AG][GT]														√				9
PF3D7_0905600	WD repeat-containing protein 66, putative (WDR66)	√															√		√			6
PF3D7_0909200	GDP-fucose protein O-fucosyltransferase 2, putative (POFUT2)	√																				6
PF3D7_0911800	conserved Plasmodium protein, unknown function	√															√					6
PF3D7_0912200	conserved Plasmodium membrane protein, unknown function		√	[GT][AG][AGT]C[AGT][AG]C[AG][GT]														√				9
PF3D7_0919300	thioredoxin-like protein 1, putative (TrxL1)																				√	10
PF3D7_0925400	protein phosphatase-beta																					7
PF3D7_0929200	RNA-binding protein, putative	√																				6
PF3D7_0931900	adenylate kinase-like protein 2 (AKLP2)	√															√		√			6
PF3D7_0932400	peptide release factor, putative	√																				6
PF3D7_1203000	origin recognition complex subunit 1 (ORC1)																√		√			6
PF3D7_1206500	Tat binding protein 1(TBP-1)-interacting protein, putative																	√				8
PF3D7_1213400	conserved Plasmodium protein, unknown function																	√				9
PF3D7_1216500	male development gene 1 (MDV1)																					8
PF3D7_1217600	anaphase promoting complex subunit 10, putative																√					6
PF3D7_1218700	conserved Plasmodium protein, unknown function																√					8
PF3D7_1227300	conserved Plasmodium protein, unknown function																					6
PF3D7_1228300	NIMA related kinase 1 (NEK1)																√		√			6
PF3D7_1230100	thioredoxin-like associated protein 1, putative (TLAP1)																	√				9
PF3D7_1233800	conserved Plasmodium protein, unknown function																					7
PF3D7_1234300	DNA polymerase epsilon subunit b, putative																√		√			7
PF3D7_1234400	aspartyl protease, putative																		√			6
PF3D7_1234700	CPW-WPC family protein																	√				9
PF3D7_1239500	DNA gyrase subunit B (GyrB)																					6
PF3D7_1241400	RNA-binding protein, putative																					8
PF3D7_1242000	conserved Plasmodium protein, unknown function																					7
PF3D7_1246000	conserved Plasmodium protein, unknown function																					9
PF3D7_1249700	conserved Plasmodium protein, unknown function																					6
PF3D7_1243300	conserved Plasmodium protein, unknown function																					6
PF3D7_1318600	conserved Plasmodium protein, unknown function																					7
PF3D7_1318700	conserved Plasmodium protein, unknown function			[AT][AC]G[GT]TGCA./[AT]AGTTGT[ACT][ACT]														√			√	10
PF3D7_1329700	apicoplast calcium binding protein 1 (ACBP1)		√																			9
PF3D7_1338400	conserved Plasmodium protein, unknown function																		√			6
PF3D7_1338800	CPW-WPC family protein		√	[GT][AG][AGT]C[AGT][AG]C[AG][GT]/GA[CGT][GT][ACT]CAA[ACT]														√				9
PF3D7_1345400	conserved Plasmodium protein, unknown function																√		√			6
PF3D7_1362400	calpain (Pcalp)																					7
PF3D7_1362600	conserved Plasmodium protein, unknown function		√	[GT][AG][AGT]C[AGT][AG]C[AG][GT]														√			√	9
PF3D7_1362900	conserved Plasmodium protein, unknown function		√	[GT][AG][AGT]C[AGT][AG]C[AG][GT]														√				9
PF3D7_1367200	conserved Plasmodium protein, unknown function		√	[GT][AG][AGT]C[AGT][AG]C[AG][GT]/GA[CGT][GT][ACT]CAA[ACT]													√		√			9
PF3D7_1313100	conserved Plasmodium protein, unknown function	√																				6
PF3D7_1316000	protein kinase, putative		√	[GT][AG][AGT]C[AGT][AG]C[AG][GT]														√				9
PF3D7_0720800	Ham1-like protein, putative																		√			6
PF3D7_0726300	DNA mismatch repair protein PMS1, putative (PMS1)																√					6
PF3D7_0728700	alpha/beta hydrolase, putative		√	[GT][AG][AGT]C[AGT][AG]C[AG][GT]																		9
PF3D7_0705900	ATP synthase subunit C, putative																	√				7
PF3D7_0809800	conserved Plasmodium protein, unknown function																√					6
PF3D7_0805100	conserved Plasmodium protein, unknown function		√	.[CT]T[GT]CTAC[AGT]														√				8
PF3D7_0816800	meiotic recombination protein DMC1, putative (DMC1)		√	GA[CGT][GT][ACT]CAA[ACT]														√				9
PF3D7_0709700	lysophospholipase, putative																	√		√		7
PF3D7_0717500	calcium-dependent protein kinase 4 (CDPK4)																√		√			7
PF3D7_0828300	conserved Plasmodium protein, unknown function																		√			6
PF3D7_0819400	perforin-like protein 4 (PLP4)	√																				6
PF3D7_0817600	conserved Plasmodium protein, unknown function			[GT]T[AG]CA[ACG][ACT]C[AG]/[AT][AC]G[GT]TGCA.														√			√	10
PF3D7_0812600	ubiquitin-conjugating enzyme, putative																		√			7
PF3D7_0812300	sporozoite surface protein 3, putative (SSP3)	√																				6
PF3D7_0801300	von Willebrand factor A domain-related protein (WARP)		√	[GT][AG][AGT]C[AGT][AG]C[AG][GT]						√												9
PF3D7_1005300	conserved Plasmodium protein, unknown function																					6
PF3D7_1007300	RING zinc finger protein, putative			[AT][AC]G[GT]TGCA.																		10
PF3D7_1012000	E3 ubiquitin-protein ligase, putative																					6
PF3D7_1013400	conserved Plasmodium protein, unknown function																√					6
PF3D7_1014200	male gamete fusion factor HAP2, putative (HAP2)																√					6
PF3D7_1014300	conserved protein, unknown function																					6
PF3D7_1018100	conserved Plasmodium protein, unknown function																√					6
PF3D7_1019100	conserved Plasmodium protein, unknown function		√															√				8
PF3D7_1019600	conserved Plasmodium protein, unknown function																					6
PF3D7_1030300	conserved Plasmodium protein, unknown function																	√				6
PF3D7_1030800	calmodulin, putative	√																			√	6
PF3D7_1030900	28 kDa ookinete surface protein (P28)		√	GA[CGT][GT][ACT]CAA[ACT]														√				9
PF3D7_1113100	protein tyrosine phosphatase (PRL)																					6
PF3D7_1114800	glycerol-3-phosphate dehydrogenase, putative (G3PDH)																	√				7
PF3D7_1115900	palmitoyltransferase, putative (DHHC9)																	√				7
PF3D7_1118700	myosin light chain B (MLC-B)																	√				6
PF3D7_1119500	AP-4 complex subunit mu, putative																					7
PF3D7_1120200	conserved Plasmodium protein, unknown function																					7
PF3D7_1121000	palmitoyltransferase, putative (DHHC3)																					7
PF3D7_1132400	conserved Plasmodium membrane protein, unknown function																	√				6
PF3D7_1145200	serine/threonine protein kinase, putative																	√				10
PF3D7_1146700	kinesin-like protein, putative		√	[GT][AG][AGT]C[AGT][AG]C[AG][GT]						√							√		√			9
PF3D7_1147200	tubulin--tyrosine ligase, putative		√	[GT][AG][AGT]C[AGT][AG]C[AG][GT]																		9
PF3D7_1115100	conserved Plasmodium protein, unknown function		√															√				9
PF3D7_1304400	conserved Plasmodium protein, unknown function																		√			6
PF3D7_1309400	HORMA domain protein, putative		√															√			√	9
PF3D7_1312000	malonyl CoA-acyl carrier protein transacylase precursor (MCAT)																	√				6
PF3D7_1315800	transcription factor MYB1 (MYB1)		√	.[AG]ACATAC.																		8
PF3D7_1325200	oxidoreductase, putative		√														√		√			9
PF3D7_1340400	conserved Plasmodium protein, unknown function		√	[GT][AG][AGT]C[AGT][AG]C[AG][GT]														√				9
PF3D7_1341500	inner membrane complex suture component, putative (ISC1)																				√	7
PF3D7_1346600	conserved Plasmodium protein, unknown function																					6
PF3D7_1350800	conserved Plasmodium protein, unknown function		√	[GT][AG][AGT]C[AGT][AG]C[AG][GT]/GA[CGT][GT][ACT]CAA[ACT]														√				9
PF3D7_1357300	dynein light chain, putative																√		√			6
PF3D7_1367800	secreted ookinete protein, putative (PSOP2)									√												6
PF3D7_1403300	conserved Plasmodium protein, unknown function																√					8
PF3D7_1403800	nuclear formin-like protein (MISFIT)		√														√		√		√	8
PF3D7_1404600	adenylyl cyclase alpha (ACalpha)		√																			8
PF3D7_1415100	conserved Plasmodium protein, unknown function	√																				6
PF3D7_1418000	ubiquitin fusion degradation protein UFD1, putative (UFD1)																			√		6
PF3D7_1426300	dynein-associated protein, putative		√														√		√			9
PF3D7_1427200	selenoprotein (Sel4)																	√				10
PF3D7_1428500	protein kinase, putative																					6
PF3D7_1430800	conserved Plasmodium protein, unknown function		√																			8
PF3D7_1432200	conserved Plasmodium protein, unknown function			[AT]AGTTGT[ACT][ACT]																		10
PF3D7_1434900	conserved Plasmodium protein, unknown function																	√				7
PF3D7_1438800	conserved Plasmodium protein, unknown function		√	[GT][AG][AGT]C[AGT][AG]C[AG][GT]													√		√			9
PF3D7_1440900	conserved Plasmodium protein, unknown function																					6
PF3D7_1442600	TRAP-like protein (TREP)																√					6
PF3D7_1446100	conserved Plasmodium protein, unknown function		√	.[AG]ACATAC.														√				8
PF3D7_1447800	calponin homology domain-containing protein, putative																					6
PF3D7_1450000	serine/threonine protein kinase, putative																					7
PF3D7_1453500	pyridine nucleotide transhydrogenase, putative		√	[GT][AG][AGT]C[AGT][AG]C[AG][GT]/GA[CGT][GT][ACT]CAA[ACT]														√				9
PF3D7_1454300	serine/threonine protein kinase KIN (KIN)																					6
PF3D7_1454800	conserved Plasmodium protein, unknown function		√	[GT][AG][AGT]C[AGT][AG]C[AG][GT]														√				9
PF3D7_1455600	ferlin, putative			[GT]T[AG]CA[ACG][ACT]C[AG]																		10
PF3D7_1457800	conserved Plasmodium protein, unknown function																		√			6
PF3D7_1464200	zinc finger protein, putative																					6
PF3D7_1464300	conserved Plasmodium protein, unknown function																√		√			6
PF3D7_1467900	rab GTPase activator, putative																					6
PF3D7_1468800	splicing factor U2AF large subunit, putative (U2AF2)																√		√			6
PF3D7_1469600	biotin carboxylase subunit of acetyl CoA carboxylase, putative (ACC)																	√				7
PF3D7_0203800	conserved Plasmodium protein, unknown function																	√				9
PF3D7_0204000	conserved Plasmodium protein, unknown function																√		√			6
PF3D7_0218700	pre-mRNA-processing protein 45, putative (PRP45)																					6
PF3D7_0302700	CDGSH iron-sulfur domain-containing protein, putative																					7
PF3D7_0304100	inner membrane complex protein 1e, putative (IMC1e)																	√				9
PF3D7_0311400	protein kinase, putative		√	.[AG]ACATAC.																		8
PF3D7_0315200	circumsporozoite- and TRAP-related protein (CTRP)																					6
PF3D7_0318800	triosephosphate isomerase, putative																					6
PF3D7_0319500	RNA-binding protein, putative																					7
PF3D7_0321300	conserved Plasmodium protein, unknown function																	√				6
PF3D7_0322200	conserved Plasmodium protein, unknown function		√																			8
PF3D7_0322500	iron-sulfur assembly protein, putative (IscA2)																					6
PF3D7_0504500	conserved Plasmodium protein, unknown function																	√				9
PF3D7_0504600	2-oxoisovalerate dehydrogenase subunit beta, mitochondrial, putative (BCKDHB)																					7
PF3D7_0508600	conserved Plasmodium protein, unknown function																					6
PF3D7_0512100	conserved Plasmodium protein, unknown function																					7
PF3D7_0512400	conserved Plasmodium protein, unknown function																					7
PF3D7_0516400	phosducin-like protein, putative (PhLP3)																					6
PF3D7_0516800	transcription factor with AP2 domain(s) (ApiAP2)		√																			8
PF3D7_0517200	conserved Plasmodium protein, unknown function		√																			8
PF3D7_0517800	apicortin, putative																	√			√	9
PF3D7_0517900	zinc finger protein, putative																					7
PF3D7_0522500	50S ribosomal protein L17, apicoplast, putative (RPL17)																					7
PF3D7_0611600	conserved Plasmodium protein, unknown function																	√				10
PF3D7_0612800	6-cysteine protein (P12p)																					7
PF3D7_0614800	endonuclease III homologue, putative																					7
PF3D7_0617200	conserved Plasmodium protein, unknown function																			√		6
PF3D7_0618500	malate dehydrogenase (MDH)																	√				7
PF3D7_0620200	conserved Plasmodium protein, unknown function																					6
PF3D7_0909100	conserved Plasmodium membrane protein, unknown function																	√				7
PF3D7_0911300	cysteine repeat modular protein 1 (CRMP1)									√												6
PF3D7_0915500	conserved Plasmodium protein, unknown function																					6
PF3D7_0916100	thioredoxin 3 (TRX3)																					7
PF3D7_0919400	protein disulfide isomerase (PDI9)																√					6
PF3D7_0919800	TLD domain-containing protein																					6
PF3D7_0924600	conserved Plasmodium protein, unknown function		√	[GT][AG][AGT]C[AGT][AG]C[AG][GT]														√				9
PF3D7_0925200	ribosomal RNA-processing protein 8, putative (RRP8)																					6
PF3D7_0927200	zinc finger protein, putative		√																			8
PF3D7_0929500	conserved protein, unknown function																√		√			7
PF3D7_1202400	peptidyl-prolyl cis-trans isomerase (CYP26)																	√				7
PF3D7_1206900	conserved Plasmodium protein, unknown function																√		√			6
PF3D7_1207400	conserved Plasmodium protein, unknown function																	√				8
PF3D7_1207800	conserved Plasmodium protein, unknown function																√		√			6
PF3D7_1210000	50S ribosomal protein L1, apicoplast, putative (RPL1)																					6
PF3D7_1211100	HSP20-like chaperone																					6
PF3D7_1215600	conserved Plasmodium protein, unknown function																					7
PF3D7_1221800	conserved Plasmodium protein, unknown function																					6
PF3D7_1227600	cyclin related protein, putative																					7
PF3D7_1228100	leucine-rich repeat protein (LRR13)																√		√			6
PF3D7_1229900	conserved Plasmodium protein, unknown function																		√			6
PF3D7_1230300	subpellicular microtubule protein 2, putative (SPM2)																					6
PF3D7_1235000	PIH1 domain-containing protein, putative (PIH1)																√		√			9
PF3D7_1235800	conserved Plasmodium protein, unknown function																√		√			6
PF3D7_1236500	conserved Plasmodium protein, unknown function																	√				9
PF3D7_1242100	conserved Plasmodium protein, unknown function																					6
PF3D7_1242900	mitochondrial import inner membrane translocase subunit TIM13, putative (TIM13)																					7
PF3D7_1243500	vacuolar-sorting protein SNF7, putative (SNF7)																	√				7
PF3D7_1243900	double C2-like domain-containing protein (DOC2)																					7
PF3D7_1244500	conserved Plasmodium protein, unknown function																					6
PF3D7_1249400	conserved Plasmodium protein, unknown function																					6
PF3D7_1251800	conserved Plasmodium protein, unknown function																					6
PF3D7_1252200	chitinase (CHT1)																				√	10
PF3D7_1452900	conserved Plasmodium protein, unknown function		√	.[AG]ACATAC.														√			√	8
PF3D7_0107000	centrin-1 (CEN1)																		√			7
PF3D7_0111000	kinesin-8, putative																√		√			6
PF3D7_0205200	conserved Plasmodium protein, unknown function																√		√			6
PF3D7_0208900	6-cysteine protein (P230p)																√		√			6
PF3D7_0213500	conserved Plasmodium protein, unknown function																		√			6
PF3D7_0305600	AP endonuclease (DNA-[apurinic or apyrimidinic site] lyase), putative																		√			7
PF3D7_0322600	conserved Plasmodium protein, unknown function																√		√			6
PF3D7_0411900	DNA polymerase alpha																√		√			6
PF3D7_0419000	conserved Plasmodium protein, unknown function																√		√			6
PF3D7_0420500	conserved Plasmodium protein, unknown function																		√			6
PF3D7_0523400	DnaJ protein, putative																		√			7
PF3D7_0525400	G-protein coupled receptor, putative																		√			7
PF3D7_0607100	MYND finger protein, putative																√		√			6
PF3D7_0609500	conserved Plasmodium protein, unknown function																√		√			6
PF3D7_0610400	histone H3 (H3)																		√		√	7
PF3D7_0626500	conserved Plasmodium protein, unknown function																√		√			6
PF3D7_0630600	conserved Plasmodium protein, unknown function																		√			7
PF3D7_0705300	origin recognition complex subunit 2, putative (ORC2)																√		√			6
PF3D7_0706700	DNA mismatch repair protein MSH2, putative (MSH2-2)																√		√			6
PF3D7_0808300	ubiquitin regulatory protein, putative																		√			7
PF3D7_0818500	zinc finger protein, putative																		√			6
PF3D7_0818700	DNA helicase, putative																√		√			6
PF3D7_0821400	conserved Plasmodium protein, unknown function																√		√			7
PF3D7_0923100	OTU-like cysteine protease, putative																		√			7
PF3D7_1010900	conserved Plasmodium protein, unknown function	√																	√			6
PF3D7_1020600	conserved Plasmodium membrane protein, unknown function																√		√			6
PF3D7_1024400	conserved Plasmodium protein, unknown function	√															√		√			6
PF3D7_1105000	histone H4 (H4)																		√		√	7
PF3D7_1109200	pre-mRNA splicing factor, putative																		√			6
PF3D7_1132300	nucleic acid binding protein, putative																		√			7
PF3D7_1137600	conserved Plasmodium protein, unknown function	√															√		√			6
PF3D7_1140200	conserved Plasmodium protein, unknown function																√		√			6
PF3D7_1212300	WD repeat-containing protein, putative																√		√			6
PF3D7_1219000	formin 2																		√			6
PF3D7_1223800	mitochondrial carrier protein, putative																		√			7
PF3D7_1227500	cyclin (CYC2)																√		√			6
PF3D7_1237000	SUMO-activating enzyme subunit 2 (UBA2)																√		√			7
PF3D7_1238500	conserved Plasmodium protein, unknown function																√		√			6
PF3D7_1239800	conserved Plasmodium protein, unknown function																		√			6
PF3D7_1322300	translation initiation factor EIF-2B subunit related	√															√		√			6
PF3D7_1328900	conserved Plasmodium protein, unknown function																√		√			6
PF3D7_1339000	probable protein, unknown function	√															√		√			6
PF3D7_1349100	nucleoside diphosphate hydrolase, putative																√		√			7
PF3D7_1349500	conserved Plasmodium protein, unknown function																		√			6
PF3D7_1359200	high mobility group protein B4, putative (HMGB4)																		√			6
PF3D7_1366600	signal recognition particle receptor alpha subunit (SRPR-alpha)																		√			6
PF3D7_1366900	conserved Plasmodium protein, unknown function																		√			6
PF3D7_1412500	actin II (ACT2)																		√			7
PF3D7_1413000	conserved Plasmodium protein, unknown function	√															√		√			6
PF3D7_1426400	MORN repeat protein, putative		√														√		√		√	6
PF3D7_1439200	conserved Plasmodium protein, unknown function																		√			6
PF3D7_1442100	replication factor A protein 3, putative (RPA3)																√		√			7
PF3D7_1443100	conserved Plasmodium protein, unknown function																		√			7
PF3D7_1444100	conserved Plasmodium protein, unknown function	√															√		√			6
PF3D7_1444600	conserved Plasmodium protein, unknown function																√		√			6
PF3D7_1448200	conserved Plasmodium protein, unknown function	√															√		√			6
PF3D7_1460700	60S ribosomal protein L27 (RPL27)																		√			7
PF3D7_1468000	conserved Plasmodium protein, unknown function																√		√			6
PF3D7_1471900	conserved Plasmodium protein, unknown function	√															√		√			6
PF3D7_1474500	splicing factor 3A subunit 1, putative (SF3A1)																		√			7
PF3D7_1038000	antigen UB05																					6
PF3D7_0801400	probable protein, unknown function		√																√		√	9
PF3D7_0825100	conserved Plasmodium protein, unknown function		√																√			9
PF3D7_1023100	dynein heavy chain, putative		√														√		√			9
PF3D7_1104500	WD repeat-containing protein, putative		√	[GT][AG][AGT]C[AGT][AG]C[AG][GT]/GA[CGT][GT][ACT]CAA[ACT]													√		√			9
PF3D7_1311100	meiosis-specific nuclear structural protein 1, putative																√		√			9
PF3D7_1348700	WD repeat-containing protein 16, putative (WDR16)		√	[GT][AG][AGT]C[AGT][AG]C[AG][GT]													√		√			9
PF3D7_1462500	conserved Plasmodium protein, unknown function		√	[GT][AG][AGT]C[AGT][AG]C[AG][GT]													√		√			9
PF3D7_0100100	erythrocyte membrane protein 1, PfEMP1 (VAR)									√												1
PF3D7_0100500	erythrocyte membrane protein 1 (PfEMP1), exon 1, pseudogene																					1
PF3D7_0103300	conserved Plasmodium protein, unknown function																					1
PF3D7_0104500	conserved protein, unknown function																			√		1
PF3D7_0104600	conserved Plasmodium protein, unknown function																					1
PF3D7_0105600	conserved Plasmodium protein, unknown function																					1
PF3D7_0106400	pre-rRNA-processing protein TSR2, putative																					1
PF3D7_0106700	small ribosomal subunit assembling AARP2 protein (AARP2)																					1
PF3D7_0108300	conserved Plasmodium protein, unknown function																			√		1
PF3D7_0108400	mitochondrial carrier protein, putative																					1
PF3D7_0110600	phosphatidylinositol-4-phosphate 5-kinase (PIP5K)																					1
PF3D7_0110700	chromatin assembly factor 1 protein WD40 domain, putative																√					1
PF3D7_0110900	adenylate kinase-like protein 1 (AKLP1)																					1
PF3D7_0112000	TatD-like deoxyribonuclease, putative																					1
PF3D7_0113400	Plasmodium exported protein, unknown function											√					√					1
PF3D7_0200100	erythrocyte membrane protein 1, PfEMP1 (VAR)									√												1
PF3D7_0201500	Plasmodium exported protein (hyp9), unknown function																√					1
PF3D7_0202300	Plasmodium exported protein (hyp11), unknown function									√												1
PF3D7_0203700	protein MAK16, putative (MAK16)																					1
PF3D7_0206500	conserved Plasmodium protein, unknown function																					1
PF3D7_0206700	adenylosuccinate lyase (ASL)																	√				1
PF3D7_0207300	serine repeat antigen 8 (SERA8)																					1
PF3D7_0208200	KRR1 small subunit processome component, putative (KRR1)																					1
PF3D7_0208300	conserved Plasmodium protein, unknown function																					1
PF3D7_0209700	RING zinc finger protein, putative																					1
PF3D7_0209900	unspecified product																					1
PF3D7_0210500	conserved Plasmodium protein, unknown function																					1
PF3D7_0212200	mitochondrial ribosomal protein L12 precursor, putative																√					1
PF3D7_0213700	conserved protein, unknown function																			√		1
PF3D7_0213800	conserved Plasmodium protein, unknown function																	√				1
PF3D7_0214500	conserved Plasmodium protein, unknown function																					1
PF3D7_0215400	conserved Plasmodium protein, unknown function																					1
PF3D7_0215600	conserved Plasmodium protein, unknown function																					1
PF3D7_0216200	conserved Plasmodium protein, unknown function																					1
PF3D7_0217600	conserved Plasmodium protein, unknown function																					1
PF3D7_0220100	DnaJ protein, putative																√					1
PF3D7_0220400	DnaJ protein, putative, pseudogene									√												1
PF3D7_0221500	Pfmc-2TM Maurer's cleft two transmembrane protein, pseudogene									√												1
PF3D7_0221900	erythrocyte membrane protein 1 (PfEMP1), pseudogene																					1
PF3D7_0223500	erythrocyte membrane protein 1, PfEMP1 (VAR)									√												1
PF3D7_0301000	acyl-CoA synthetase (ACS2)																					1
PF3D7_0304900	conserved Plasmodium protein, unknown function																					1
PF3D7_0305200	conserved Plasmodium protein, unknown function																					1
PF3D7_0308600	pre-mRNA-processing factor 19, putative (PRPF19)																					1
PF3D7_0309000	dual specificity protein phosphatase (YVH1)																					1
PF3D7_0309300	N2227-like protein, putative																					1
PF3D7_0309600	60S acidic ribosomal protein P2 (PfP2)																			√		1
PF3D7_0309900	conserved Plasmodium protein, unknown function																					1
PF3D7_0310200	phd finger protein, putative																					1
PF3D7_0311200	valine--tRNA ligase, putative																					1
PF3D7_0313500	GTP-binding protein EngA, putative																					1
PF3D7_0315900	conserved Plasmodium protein, unknown function																					1
PF3D7_0316900	E3 ubiquitin-protein ligase, putative																	√				1
PF3D7_0317300	conserved Plasmodium protein, unknown function																√					1
PF3D7_0318000	conserved Plasmodium protein, unknown function																	√				1
PF3D7_0318300	conserved Plasmodium protein, unknown function																					1
PF3D7_0318600	cleavage and polyadenylation specificity factor, putative																					1
PF3D7_0319200	endonuclease/exonuclease/phosphatase family protein, putative																					1
PF3D7_0321800	WD repeat-containing protein, putative																√					1
PF3D7_0322000	peptidyl-prolyl cis-trans isomerase (CYP19A)																					1
PF3D7_0322100	RNA triphosphatase (Prt1)																					1
PF3D7_0322700	conserved Plasmodium protein, unknown function																					1
PF3D7_0322800	conserved Plasmodium protein, unknown function																√		√			1
PF3D7_0323500	survival motor neuron-like protein (SMN)																					1
PF3D7_0323600	conserved Plasmodium protein, unknown function																					1
PF3D7_0402400	Plasmodium exported protein, unknown function (GEXP18)																					1
PF3D7_0403300	conserved Plasmodium protein, unknown function																					1
PF3D7_0403400	conserved Plasmodium protein, unknown function																			√		1
PF3D7_0404500	6-cysteine protein (P52)																					1
PF3D7_0404600	conserved Plasmodium membrane protein, unknown function																			√		1
PF3D7_0407200	peptidyl-tRNA hydrolase 2, putative (PTH2)																					1
PF3D7_0407400	conserved Plasmodium protein, unknown function																					1
PF3D7_0407500	mitochondrial carrier protein, putative																					1
PF3D7_0408500	flap endonuclease 1 (FEN1)																√		√			1
PF3D7_0408700	sporozoite micronemal protein essential for cell traversal (PLP1)																√					1
PF3D7_0409100	U4/U6 small nuclear ribonucleoprotein PRP31, putative (PRPF31)																					1
PF3D7_0409300	conserved Plasmodium protein, unknown function																					1
PF3D7_0409800	zinc finger protein, putative																					1
PF3D7_0410300	protein phosphatase PPM1, putative (PPM1)																					1
PF3D7_0411200	conserved Plasmodium protein, unknown function																					1
PF3D7_0415100	conserved Plasmodium protein, unknown function																					1
PF3D7_0416900	conserved Plasmodium protein, unknown function																					1
PF3D7_0417300	LETM1-like protein, putative																					1
PF3D7_0418100	conserved Plasmodium protein, unknown function																		√			1
PF3D7_0419500	conserved Plasmodium membrane protein, unknown function																					1
PF3D7_0419900	phosphatidylinositol 4-kinase, putative																					1
PF3D7_0420000	zinc finger protein, putative																					1
PF3D7_0420100	serine/threonine protein kinase RIO2 (RIO2)																					1
PF3D7_0420400	ribosome-recycling factor (RRF2)																	√				1
PF3D7_0421300	erythrocyte membrane protein 1, PfEMP1 (VAR)									√								√				1
PF3D7_0423600	conserved Plasmodium protein, unknown function																					1
PF3D7_0500100	erythrocyte membrane protein 1, PfEMP1 (VAR)																					1
PF3D7_0502400	merozoite surface protein 8 (MSP8)																			√		1
PF3D7_0502800	DnaJ protein, putative																	√				1
PF3D7_0506100	60S ribosomal subunit protein L24-2, putative																	√				1
PF3D7_0506200	TATA-box-binding protein (TBP)																					1
PF3D7_0506800	transcription factor 25, putative (TCF25)																					1
PF3D7_0509200	leucine-rich repeat protein (LRR2)																√					1
PF3D7_0511500	RNA pseudouridylate synthase, putative																					1
PF3D7_0513200	conserved Plasmodium protein, unknown function																					1
PF3D7_0514600	ribose 5-phosphate epimerase, putative																					1
PF3D7_0514900	conserved Plasmodium protein, unknown function																					1
PF3D7_0515000	pre-mRNA-splicing factor CWC2, putative (CWC2)																					1
PF3D7_0516300	tRNA pseudouridine synthase, putative																	√				1
PF3D7_0517300	serine/arginine-rich splicing factor 1 (SR1)																					1
PF3D7_0518500	ATP-dependent RNA helicase DDX23, putative (DDX23)																					1
PF3D7_0518900	conserved Plasmodium protein, unknown function																					1
PF3D7_0519800	conserved protein, unknown function																					1
PF3D7_0520100	protein phosphatase PPM9, putative (PPM9)																√			√		1
PF3D7_0521600	conserved Plasmodium protein, unknown function																					1
PF3D7_0522300	S-adenosylmethionine-dependent methyltransferase, putative																					1
PF3D7_0522800	G10 protein, putative																		√			1
PF3D7_0523200	conserved Plasmodium protein, unknown function																					1
PF3D7_0523900	conserved Plasmodium membrane protein, unknown function																					1
PF3D7_0524300	conserved Plasmodium protein, unknown function																					1
PF3D7_0524500	conserved Plasmodium protein, unknown function																					1
PF3D7_0524800	ubiquitin fusion degradation protein UFD1, putative																					1
PF3D7_0525000	zinc finger protein, putative																					1
PF3D7_0525500	WD repeat-containing protein, putative																					1
PF3D7_0526500	conserved Plasmodium protein, unknown function																					1
PF3D7_0526800	conserved Plasmodium protein, unknown function																					1
PF3D7_0527900	RNA helicase 1																					1
PF3D7_0528200	eukaryotic translation initiation factor 3 subunit E, putative (EIF3E)																					1
PF3D7_0529900	RING zinc finger protein, putative																					1
PF3D7_0530100	SNARE protein, putative (SYN6)																			√		1
PF3D7_0530400	conserved Plasmodium protein, unknown function																					1
[truncated: 3,258 more rows]

## Sheet: GO enrichment
H3K36me3 Decreased
ID	Name	Bgd count	Result count	Result gene list	Pct of bgd	Fold enrichment	Odds ratio	P-value	Benjamini	Bonferroni
GO:0040011	locomotion	72	35	PF3D7_0102500,PF3D7_0206200,PF3D7_0214900,PF3D7_0316000,PF3D7_0323400,PF3D7_0423800,PF3D7_0424100,PF3D7_0424200,PF3D7_0501600,PF3D7_0503400,PF3D7_0612700,PF3D7_0722200,PF3D7_0731500,PF3D7_0905400,PF3D7_0929400,PF3D7_0930300,PF3D7_0932200,PF3D7_1012200,PF3D7_1027300,PF3D7_1028700,PF3D7_1030200,PF3D7_1035400,PF3D7_1035500,PF3D7_1035700,PF3D7_1116000,PF3D7_1133400,PF3D7_1251200,PF3D7_1335100,PF3D7_1…	48.6	8.95	10.25	6.01708e-20	2.04581e-18	2.04581e-18
GO:0052192	movement in environment of other organism involved in symbiotic interaction	64	32	PF3D7_0102500,PF3D7_0206200,PF3D7_0214900,PF3D7_0316000,PF3D7_0323400,PF3D7_0423800,PF3D7_0424100,PF3D7_0424200,PF3D7_0501600,PF3D7_0612700,PF3D7_0722200,PF3D7_0731500,PF3D7_0905400,PF3D7_0929400,PF3D7_0930300,PF3D7_0932200,PF3D7_1012200,PF3D7_1027300,PF3D7_1028700,PF3D7_1030200,PF3D7_1035400,PF3D7_1035500,PF3D7_1035700,PF3D7_1116000,PF3D7_1133400,PF3D7_1335100,PF3D7_1335300,PF3D7_1335400,PF3D7_1…	50	9.2	10.41	1.40397e-18	1.59116e-17	4.77349e-17
GO:0052126	movement in host environment	64	32	PF3D7_0102500,PF3D7_0206200,PF3D7_0214900,PF3D7_0316000,PF3D7_0323400,PF3D7_0423800,PF3D7_0424100,PF3D7_0424200,PF3D7_0501600,PF3D7_0612700,PF3D7_0722200,PF3D7_0731500,PF3D7_0905400,PF3D7_0929400,PF3D7_0930300,PF3D7_0932200,PF3D7_1012200,PF3D7_1027300,PF3D7_1028700,PF3D7_1030200,PF3D7_1035400,PF3D7_1035500,PF3D7_1035700,PF3D7_1116000,PF3D7_1133400,PF3D7_1335100,PF3D7_1335300,PF3D7_1335400,PF3D7_1…	50	9.2	10.41	1.40397e-18	1.59116e-17	4.77349e-17
GO:0051828	entry into other organism involved in symbiotic interaction	56	29	PF3D7_0102500,PF3D7_0214900,PF3D7_0316000,PF3D7_0323400,PF3D7_0423800,PF3D7_0424100,PF3D7_0424200,PF3D7_0501600,PF3D7_0612700,PF3D7_0722200,PF3D7_0731500,PF3D7_0905400,PF3D7_0929400,PF3D7_0930300,PF3D7_0932200,PF3D7_1012200,PF3D7_1027300,PF3D7_1030200,PF3D7_1035400,PF3D7_1035500,PF3D7_1035700,PF3D7_1116000,PF3D7_1133400,PF3D7_1335100,PF3D7_1335300,PF3D7_1335400,PF3D7_1361800,PF3D7_1436600,PF3D7_1…	51.8	9.53	10.66	3.12798e-17	2.12703e-16	1.06351e-15
GO:0044409	entry into host	56	29	PF3D7_0102500,PF3D7_0214900,PF3D7_0316000,PF3D7_0323400,PF3D7_0423800,PF3D7_0424100,PF3D7_0424200,PF3D7_0501600,PF3D7_0612700,PF3D7_0722200,PF3D7_0731500,PF3D7_0905400,PF3D7_0929400,PF3D7_0930300,PF3D7_0932200,PF3D7_1012200,PF3D7_1027300,PF3D7_1030200,PF3D7_1035400,PF3D7_1035500,PF3D7_1035700,PF3D7_1116000,PF3D7_1133400,PF3D7_1335100,PF3D7_1335300,PF3D7_1335400,PF3D7_1361800,PF3D7_1436600,PF3D7_1…	51.8	9.53	10.66	3.12798e-17	2.12703e-16	1.06351e-15
GO:0051806	entry into cell of other organism involved in symbiotic interaction	52	27	PF3D7_0102500,PF3D7_0316000,PF3D7_0323400,PF3D7_0423800,PF3D7_0424200,PF3D7_0501600,PF3D7_0612700,PF3D7_0722200,PF3D7_0731500,PF3D7_0905400,PF3D7_0929400,PF3D7_0930300,PF3D7_0932200,PF3D7_1012200,PF3D7_1027300,PF3D7_1030200,PF3D7_1035400,PF3D7_1035500,PF3D7_1035700,PF3D7_1116000,PF3D7_1133400,PF3D7_1335100,PF3D7_1335300,PF3D7_1335400,PF3D7_1361800,PF3D7_1436600,PF3D7_1451700,	51.9	9.56	10.6	3.95805e-16	1.92248e-15	1.34574e-14
GO:0030260	entry into host cell	52	27	PF3D7_0102500,PF3D7_0316000,PF3D7_0323400,PF3D7_0423800,PF3D7_0424200,PF3D7_0501600,PF3D7_0612700,PF3D7_0722200,PF3D7_0731500,PF3D7_0905400,PF3D7_0929400,PF3D7_0930300,PF3D7_0932200,PF3D7_1012200,PF3D7_1027300,PF3D7_1030200,PF3D7_1035400,PF3D7_1035500,PF3D7_1035700,PF3D7_1116000,PF3D7_1133400,PF3D7_1335100,PF3D7_1335300,PF3D7_1335400,PF3D7_1361800,PF3D7_1436600,PF3D7_1451700,	51.9	9.56	10.6	3.95805e-16	1.92248e-15	1.34574e-14
GO:0051701	interaction with host	273	33	PF3D7_0102500,PF3D7_0206200,PF3D7_0214900,PF3D7_0316000,PF3D7_0323400,PF3D7_0423800,PF3D7_0424100,PF3D7_0424200,PF3D7_0501600,PF3D7_0612700,PF3D7_0722200,PF3D7_0731500,PF3D7_0905400,PF3D7_0929400,PF3D7_0930300,PF3D7_0932200,PF3D7_1012200,PF3D7_1027300,PF3D7_1028700,PF3D7_1030200,PF3D7_1035400,PF3D7_1035500,PF3D7_1035700,PF3D7_1116000,PF3D7_1133400,PF3D7_1335100,PF3D7_1335300,PF3D7_1335400,PF3D7_1…	12.1	2.22	2.41	3.0681e-05	0.000130394	0.00104315
GO:0044403	symbiosis, encompassing mutualism through parasitism	322	33	PF3D7_0102500,PF3D7_0206200,PF3D7_0214900,PF3D7_0316000,PF3D7_0323400,PF3D7_0423800,PF3D7_0424100,PF3D7_0424200,PF3D7_0501600,PF3D7_0612700,PF3D7_0722200,PF3D7_0731500,PF3D7_0905400,PF3D7_0929400,PF3D7_0930300,PF3D7_0932200,PF3D7_1012200,PF3D7_1027300,PF3D7_1028700,PF3D7_1030200,PF3D7_1035400,PF3D7_1035500,PF3D7_1035700,PF3D7_1116000,PF3D7_1133400,PF3D7_1335100,PF3D7_1335300,PF3D7_1335400,PF3D7_1…	10.2	1.89	2.02	0.000543953	0.00184944	0.0184944
GO:0044419	interspecies interaction between organisms	322	33	PF3D7_0102500,PF3D7_0206200,PF3D7_0214900,PF3D7_0316000,PF3D7_0323400,PF3D7_0423800,PF3D7_0424100,PF3D7_0424200,PF3D7_0501600,PF3D7_0612700,PF3D7_0722200,PF3D7_0731500,PF3D7_0905400,PF3D7_0929400,PF3D7_0930300,PF3D7_0932200,PF3D7_1012200,PF3D7_1027300,PF3D7_1028700,PF3D7_1030200,PF3D7_1035400,PF3D7_1035500,PF3D7_1035700,PF3D7_1116000,PF3D7_1133400,PF3D7_1335100,PF3D7_1335300,PF3D7_1335400,PF3D7_1…	10.2	1.89	2.02	0.000543953	0.00184944	0.0184944
GO:0050776	regulation of immune response	11	5	PF3D7_0102200,PF3D7_0207400,PF3D7_0207500,PF3D7_0207600,PF3D7_0207800,	45.5	8.37	8.52	0.00095405	0.00270314	0.0324377
GO:0002682	regulation of immune system process	11	5	PF3D7_0102200,PF3D7_0207400,PF3D7_0207500,PF3D7_0207600,PF3D7_0207800,	45.5	8.37	8.52	0.00095405	0.00270314	0.0324377
GO:0051704	multi-organism process	363	34	PF3D7_0102500,PF3D7_0206200,PF3D7_0214900,PF3D7_0316000,PF3D7_0323400,PF3D7_0423800,PF3D7_0424100,PF3D7_0424200,PF3D7_0501600,PF3D7_0612700,PF3D7_0722200,PF3D7_0731500,PF3D7_0905400,PF3D7_0929400,PF3D7_0930300,PF3D7_0932200,PF3D7_1012200,PF3D7_1027300,PF3D7_1028700,PF3D7_1030200,PF3D7_1035400,PF3D7_1035500,PF3D7_1035700,PF3D7_1116000,PF3D7_1133400,PF3D7_1301600,PF3D7_1335100,PF3D7_1335300,PF3D7_1…	9.4	1.72	1.84	0.00191081	0.00490679	0.0649676
GO:0048870	cell motility	14	5	PF3D7_0206200,PF3D7_0503400,PF3D7_1251200,PF3D7_1361400,PF3D7_1361800,	35.7	6.57	6.69	0.0022362	0.00490679	0.0760308
GO:0051674	localization of cell	14	5	PF3D7_0206200,PF3D7_0503400,PF3D7_1251200,PF3D7_1361400,PF3D7_1361800,	35.7	6.57	6.69	0.0022362	0.00490679	0.0760308
GO:0002440	production of molecular mediator of immune response	8	4	PF3D7_0207400,PF3D7_0207500,PF3D7_0207600,PF3D7_0207800,	50	9.2	9.34	0.00245339	0.00490679	0.0834154
GO:0002377	immunoglobulin production	8	4	PF3D7_0207400,PF3D7_0207500,PF3D7_0207600,PF3D7_0207800,	50	9.2	9.34	0.00245339	0.00490679	0.0834154
GO:0030036	actin cytoskeleton organization	9	4	PF3D7_0503400,PF3D7_0932200,PF3D7_1229800,PF3D7_1361400,	44.4	8.18	8.3	0.00340183	0.00642568	0.115662
GO:0035890	exit from host	11	4	PF3D7_0206200,PF3D7_0930300,PF3D7_1028700,PF3D7_1337800,	36.4	6.69	6.79	0.00598582	0.00964546	0.203518
GO:0035891	exit from host cell	11	4	PF3D7_0206200,PF3D7_0930300,PF3D7_1028700,PF3D7_1337800,	36.4	6.69	6.79	0.00598582	0.00964546	0.203518
GO:0030029	actin filament-based process	11	4	PF3D7_0503400,PF3D7_0932200,PF3D7_1229800,PF3D7_1361400,	36.4	6.69	6.79	0.00598582	0.00964546	0.203518
GO:0030048	actin filament-based movement	5	3	PF3D7_0503400,PF3D7_1229800,PF3D7_1361400,	60	11.04	11.17	0.00624118	0.00964546	0.2122
GO:0002376	immune system process	12	4	PF3D7_0207400,PF3D7_0207500,PF3D7_0207600,PF3D7_0207800,	33.3	6.14	6.22	0.00766307	0.011328	0.260545
GO:0048583	regulation of response to stimulus	33	6	PF3D7_0102200,PF3D7_0207400,PF3D7_0207500,PF3D7_0207600,PF3D7_0207800,PF3D7_0731500,	18.2	3.35	3.4	0.013726	0.0186505	0.466683
GO:0070252	actin-mediated cell contraction	2	2	PF3D7_0503400,PF3D7_1361400,	100	18.41	18.55	0.0148107	0.0186505	0.503563
GO:0060327	cytoplasmic actin-based contraction involved in cell motility	2	2	PF3D7_0503400,PF3D7_1361400,	100	18.41	18.55	0.0148107	0.0186505	0.503563
GO:0035434	copper ion transmembrane transport	2	2	PF3D7_1421900,PF3D7_1439000,	100	18.41	18.55	0.0148107	0.0186505	0.503563
GO:0007010	cytoskeleton organization	26	5	PF3D7_0503400,PF3D7_0932200,PF3D7_1229800,PF3D7_1246200,PF3D7_1361400,	19.2	3.54	3.59	0.019738	0.0239676	0.671092
GO:0046068	cGMP metabolic process	3	2	PF3D7_0802600,PF3D7_1209500,	66.7	12.27	12.36	0.0238501	0.0279622	0.810903
GO:0042439	ethanolamine-containing compound metabolic process	4	2	PF3D7_1124600,PF3D7_1238600,	50	9.2	9.27	0.0345712	0.0386035	1
GO:0006928	cellular component movement	42	6	PF3D7_0206200,PF3D7_0503400,PF3D7_1229800,PF3D7_1251200,PF3D7_1361400,PF3D7_1361800,	14.3	2.63	2.67	0.0351973	0.0386035	1
GO:0007015	actin filament organization	5	2	PF3D7_1229800,PF3D7_1361400,	40	7.36	7.41	0.046778	0.046778	1
GO:0006825	copper ion transport	5	2	PF3D7_1421900,PF3D7_1439000,	40	7.36	7.41	0.046778	0.046778	1
GO:0071976	cell gliding	5	2	PF3D7_0206200,PF3D7_1361800,	40	7.36	7.41	0.046778	0.046778	1
PF3D7_0934400
ID	Name	Bgd count	Result count	Result gene list	Pct of bgd	Fold enrichment	Odds ratio	P-value	Benjamini	Bonferroni
GO:0006470	protein dephosphorylation	13	2	PF3D7_0810500,PF3D7_1464600,	15.4	21.1	23.47	0.00492849	0.0482962	0.113355
GO:0016311	dephosphorylation	14	2	PF3D7_0810500,PF3D7_1464600,	14.3	19.59	21.78	0.0056083	0.0482962	0.128991
GO:0036211	protein modification process	141	4	PF3D7_0321400,PF3D7_0810500,PF3D7_1436600,PF3D7_1464600,	2.8	3.89	4.66	0.0180728	0.0482962	0.415675
GO:0006464	cellular protein modification process	141	4	PF3D7_0321400,PF3D7_0810500,PF3D7_1436600,PF3D7_1464600,	2.8	3.89	4.66	0.0180728	0.0482962	0.415675
GO:0006796	phosphate-containing compound metabolic process	143	4	PF3D7_0321400,PF3D7_0810500,PF3D7_1436600,PF3D7_1464600,	2.8	3.84	4.59	0.0189247	0.0482962	0.435267
GO:0000910	cytokinesis	2	1	PF3D7_1251200,	50	68.58	72.33	0.0215657	0.0482962	0.49601
GO:0006793	phosphorus metabolic process	150	4	PF3D7_0321400,PF3D7_0810500,PF3D7_1436600,PF3D7_1464600,	2.7	3.66	4.37	0.0221056	0.0482962	0.50843
GO:0045184	establishment of protein localization	87	3	PF3D7_0729000,PF3D7_0910600,PF3D7_1105600,	3.4	4.73	5.43	0.025373	0.0482962	0.583578
GO:0015031	protein transport	87	3	PF3D7_0729000,PF3D7_0910600,PF3D7_1105600,	3.4	4.73	5.43	0.025373	0.0482962	0.583578
GO:0043412	macromolecule modification	157	4	PF3D7_0321400,PF3D7_0810500,PF3D7_1436600,PF3D7_1464600,	2.5	3.49	4.16	0.0256039	0.0482962	0.588891
GO:0008104	protein localization	88	3	PF3D7_0729000,PF3D7_0910600,PF3D7_1105600,	3.4	4.68	5.37	0.0261182	0.0482962	0.600718
GO:0033036	macromolecule localization	97	3	PF3D7_0729000,PF3D7_0910600,PF3D7_1105600,	3.1	4.24	4.85	0.0333619	0.0482962	0.767324
GO:0006612	protein targeting to membrane	4	1	PF3D7_0729000,	25	34.29	36.14	0.0356972	0.0482962	0.821035
GO:0044053	translocation of peptides or proteins into host cell cytoplasm	4	1	PF3D7_1105600,	25	34.29	36.14	0.0356972	0.0482962	0.821035
GO:0006265	DNA topological change	4	1	PF3D7_1433500,	25	34.29	36.14	0.0356972	0.0482962	0.821035
GO:0006614	SRP-dependent cotranslational protein targeting to membrane	4	1	PF3D7_0729000,	25	34.29	36.14	0.0356972	0.0482962	0.821035
GO:0006613	cotranslational protein targeting to membrane	4	1	PF3D7_0729000,	25	34.29	36.14	0.0356972	0.0482962	0.821035
GO:0045047	protein targeting to ER	5	1	PF3D7_0729000,	20	27.43	28.9	0.0426902	0.0490937	0.981875
GO:0072599	establishment of protein localization to endoplasmic reticulum	5	1	PF3D7_0729000,	20	27.43	28.9	0.0426902	0.0490937	0.981875
GO:0070972	protein localization to endoplasmic reticulum	5	1	PF3D7_0729000,	20	27.43	28.9	0.0426902	0.0490937	0.981875
GO:0090150	establishment of protein localization to membrane	6	1	PF3D7_0729000,	16.7	22.86	24.07	0.0496352	0.0496579	1
GO:0072657	protein localization to membrane	6	1	PF3D7_0729000,	16.7	22.86	24.07	0.0496352	0.0496579	1
GO:0071702	organic substance transport	114	3	PF3D7_0729000,PF3D7_0910600,PF3D7_1105600,	2.6	3.61	4.1	0.0496579	0.0496579	1
PF3D7_0611200 Increased
ID	Name	Bgd count	Result count	Result gene list	Pct of bgd	Fold enrichment	Odds ratio	P-value	Benjamini	Bonferroni
GO:0016070	RNA metabolic process	197	14	PF3D7_0303300,PF3D7_0403700,PF3D7_0524900,PF3D7_0721300,PF3D7_0819900,PF3D7_1118500,PF3D7_1227100,PF3D7_1231600,PF3D7_1237600,PF3D7_1241800,PF3D7_1309500,PF3D7_1321700,PF3D7_1354300,PF3D7_1472000,	7.1	4.87	7.13	4.80709e-07	2.78811e-05	2.78811e-05
GO:0090304	nucleic acid metabolic process	268	14	PF3D7_0303300,PF3D7_0403700,PF3D7_0524900,PF3D7_0721300,PF3D7_0819900,PF3D7_1118500,PF3D7_1227100,PF3D7_1231600,PF3D7_1237600,PF3D7_1241800,PF3D7_1309500,PF3D7_1321700,PF3D7_1354300,PF3D7_1472000,	5.2	3.58	5.09	1.62242e-05	0.000470502	0.000941005
GO:0006396	RNA processing	110	9	PF3D7_0403700,PF3D7_0524900,PF3D7_0819900,PF3D7_1118500,PF3D7_1231600,PF3D7_1237600,PF3D7_1321700,PF3D7_1354300,PF3D7_1472000,	8.2	5.61	7.04	3.02902e-05	0.000585611	0.00175683
GO:0006139	nucleobase-containing compound metabolic process	316	14	PF3D7_0303300,PF3D7_0403700,PF3D7_0524900,PF3D7_0721300,PF3D7_0819900,PF3D7_1118500,PF3D7_1227100,PF3D7_1231600,PF3D7_1237600,PF3D7_1241800,PF3D7_1309500,PF3D7_1321700,PF3D7_1354300,PF3D7_1472000,	4.4	3.04	4.23	9.7946e-05	0.00142022	0.00568087
GO:0006725	cellular aromatic compound metabolic process	336	14	PF3D7_0303300,PF3D7_0403700,PF3D7_0524900,PF3D7_0721300,PF3D7_0819900,PF3D7_1118500,PF3D7_1227100,PF3D7_1231600,PF3D7_1237600,PF3D7_1241800,PF3D7_1309500,PF3D7_1321700,PF3D7_1354300,PF3D7_1472000,	4.2	2.86	3.94	0.00018761	0.00175963	0.0108814
GO:0046483	heterocycle metabolic process	339	14	PF3D7_0303300,PF3D7_0403700,PF3D7_0524900,PF3D7_0721300,PF3D7_0819900,PF3D7_1118500,PF3D7_1227100,PF3D7_1231600,PF3D7_1237600,PF3D7_1241800,PF3D7_1309500,PF3D7_1321700,PF3D7_1354300,PF3D7_1472000,	4.1	2.83	3.9	0.000205925	0.00175963	0.0119437
GO:1901360	organic cyclic compound metabolic process	340	14	PF3D7_0303300,PF3D7_0403700,PF3D7_0524900,PF3D7_0721300,PF3D7_0819900,PF3D7_1118500,PF3D7_1227100,PF3D7_1231600,PF3D7_1237600,PF3D7_1241800,PF3D7_1309500,PF3D7_1321700,PF3D7_1354300,PF3D7_1472000,	4.1	2.82	3.89	0.000212369	0.00175963	0.0123174
GO:0034641	cellular nitrogen compound metabolic process	354	14	PF3D7_0303300,PF3D7_0403700,PF3D7_0524900,PF3D7_0721300,PF3D7_0819900,PF3D7_1118500,PF3D7_1227100,PF3D7_1231600,PF3D7_1237600,PF3D7_1241800,PF3D7_1309500,PF3D7_1321700,PF3D7_1354300,PF3D7_1472000,	4	2.71	3.71	0.000322936	0.00234129	0.0187303
GO:0006807	nitrogen compound metabolic process	368	14	PF3D7_0303300,PF3D7_0403700,PF3D7_0524900,PF3D7_0721300,PF3D7_0819900,PF3D7_1118500,PF3D7_1227100,PF3D7_1231600,PF3D7_1237600,PF3D7_1241800,PF3D7_1309500,PF3D7_1321700,PF3D7_1354300,PF3D7_1472000,	3.8	2.61	3.55	0.000480567	0.00309699	0.0278729
GO:0044260	cellular macromolecule metabolic process	646	19	PF3D7_0302100,PF3D7_0303300,PF3D7_0403700,PF3D7_0415300,PF3D7_0524900,PF3D7_0721300,PF3D7_0819900,PF3D7_1103100,PF3D7_1118500,PF3D7_1227100,PF3D7_1231600,PF3D7_1237600,PF3D7_1241800,PF3D7_1309500,PF3D7_1321700,PF3D7_1354300,PF3D7_1365100,PF3D7_1432700,PF3D7_1472000,	2.9	2.02	3.03	0.000775212	0.00449623	0.0449623
GO:0010467	gene expression	311	12	PF3D7_0303300,PF3D7_0403700,PF3D7_0524900,PF3D7_0819900,PF3D7_1103100,PF3D7_1118500,PF3D7_1231600,PF3D7_1237600,PF3D7_1321700,PF3D7_1354300,PF3D7_1365100,PF3D7_1472000,	3.9	2.65	3.41	0.00126253	0.00665699	0.0732269
GO:0043170	macromolecule metabolic process	677	19	PF3D7_0302100,PF3D7_0303300,PF3D7_0403700,PF3D7_0415300,PF3D7_0524900,PF3D7_0721300,PF3D7_0819900,PF3D7_1103100,PF3D7_1118500,PF3D7_1227100,PF3D7_1231600,PF3D7_1237600,PF3D7_1241800,PF3D7_1309500,PF3D7_1321700,PF3D7_1354300,PF3D7_1365100,PF3D7_1432700,PF3D7_1472000,	2.8	1.92	2.85	0.00141633	0.00684558	0.0821469
GO:0022613	ribonucleoprotein complex biogenesis	59	5	PF3D7_0403700,PF3D7_1118500,PF3D7_1237600,PF3D7_1354300,PF3D7_1472000,	8.5	5.81	6.54	0.0019228	0.00857866	0.111523
GO:0034470	ncRNA processing	36	4	PF3D7_0524900,PF3D7_1118500,PF3D7_1237600,PF3D7_1354300,	11.1	7.62	8.4	0.00228909	0.00912616	0.132767
GO:0008380	RNA splicing	62	5	PF3D7_0403700,PF3D7_0819900,PF3D7_1231600,PF3D7_1321700,PF3D7_1472000,	8.1	5.53	6.22	0.00236021	0.00912616	0.136892
GO:0000245	spliceosomal complex assembly	4	2	PF3D7_0403700,PF3D7_1472000,	50	34.29	36.14	0.00290995	0.0105486	0.168777
GO:0016072	rRNA metabolic process	23	3	PF3D7_1118500,PF3D7_1237600,PF3D7_1354300,	13	8.95	9.63	0.0056704	0.0182713	0.328883
GO:0006364	rRNA processing	23	3	PF3D7_1118500,PF3D7_1237600,PF3D7_1354300,	13	8.95	9.63	0.0056704	0.0182713	0.328883
GO:0000375	RNA splicing, via transesterification reactions	51	4	PF3D7_0403700,PF3D7_0819900,PF3D7_1321700,PF3D7_1472000,	7.8	5.38	5.89	0.00732088	0.022348	0.424611
GO:0044085	cellular component biogenesis	89	5	PF3D7_0403700,PF3D7_1118500,PF3D7_1237600,PF3D7_1354300,PF3D7_1472000,	5.6	3.85	4.28	0.0101132	0.0293283	0.586565
GO:0044238	primary metabolic process	818	19	PF3D7_0302100,PF3D7_0303300,PF3D7_0403700,PF3D7_0415300,PF3D7_0524900,PF3D7_0721300,PF3D7_0819900,PF3D7_1103100,PF3D7_1118500,PF3D7_1227100,PF3D7_1231600,PF3D7_1237600,PF3D7_1241800,PF3D7_1309500,PF3D7_1321700,PF3D7_1354300,PF3D7_1365100,PF3D7_1432700,PF3D7_1472000,	2.3	1.59	2.19	0.0134808	0.0372326	0.781885
GO:0044237	cellular metabolic process	826	19	PF3D7_0302100,PF3D7_0303300,PF3D7_0403700,PF3D7_0415300,PF3D7_0524900,PF3D7_0721300,PF3D7_0819900,PF3D7_1103100,PF3D7_1118500,PF3D7_1227100,PF3D7_1231600,PF3D7_1237600,PF3D7_1241800,PF3D7_1309500,PF3D7_1321700,PF3D7_1354300,PF3D7_1365100,PF3D7_1432700,PF3D7_1472000,	2.3	1.58	2.15	0.0150039	0.0395556	0.870223
GO:0034660	ncRNA metabolic process	70	4	PF3D7_0524900,PF3D7_1118500,PF3D7_1237600,PF3D7_1354300,	5.7	3.92	4.26	0.0203268	0.0456649	1
GO:0071704	organic substance metabolic process	851	19	PF3D7_0302100,PF3D7_0303300,PF3D7_0403700,PF3D7_0415300,PF3D7_0524900,PF3D7_0721300,PF3D7_0819900,PF3D7_1103100,PF3D7_1118500,PF3D7_1227100,PF3D7_1231600,PF3D7_1237600,PF3D7_1241800,PF3D7_1309500,PF3D7_1321700,PF3D7_1354300,PF3D7_1365100,PF3D7_1432700,PF3D7_1472000,	2.2	1.53	2.06	0.0207005	0.0456649	1
GO:0000398	mRNA splicing, via spliceosome	41	3	PF3D7_0403700,PF3D7_0819900,PF3D7_1472000,	7.3	5.02	5.36	0.0241864	0.0456649	1
GO:0000377	RNA splicing, via transesterification reactions with bulged adenosine as nucleophile	41	3	PF3D7_0403700,PF3D7_0819900,PF3D7_1472000,	7.3	5.02	5.36	0.0241864	0.0456649	1
GO:0009451	RNA modification	16	2	PF3D7_0524900,PF3D7_1309500,	12.5	8.57	8.99	0.0266273	0.0456649	1
GO:0030091	protein repair	1	1	PF3D7_1432700,	100	68.58	70.41	0.0285431	0.0456649	1
GO:0031952	regulation of protein autophosphorylation	1	1	PF3D7_1463700,	100	68.58	70.41	0.0285431	0.0456649	1
GO:0031590	wybutosine metabolic process	1	1	PF3D7_0524900,	100	68.58	70.41	0.0285431	0.0456649	1
GO:0031591	wybutosine biosynthetic process	1	1	PF3D7_0524900,	100	68.58	70.41	0.0285431	0.0456649	1
GO:0071902	positive regulation of protein serine/threonine kinase activity	1	1	PF3D7_1463700,	100	68.58	70.41	0.0285431	0.0456649	1
GO:0045737	positive regulation of cyclin-dependent protein serine/threonine kinase activity	1	1	PF3D7_1463700,	100	68.58	70.41	0.0285431	0.0456649	1
GO:0008152	metabolic process	881	19	PF3D7_0302100,PF3D7_0303300,PF3D7_0403700,PF3D7_0415300,PF3D7_0524900,PF3D7_0721300,PF3D7_0819900,PF3D7_1103100,PF3D7_1118500,PF3D7_1227100,PF3D7_1231600,PF3D7_1237600,PF3D7_1241800,PF3D7_1309500,PF3D7_1321700,PF3D7_1354300,PF3D7_1365100,PF3D7_1432700,PF3D7_1472000,	2.2	1.48	1.96	0.0297286	0.0456649	1
GO:0042254	ribosome biogenesis	48	3	PF3D7_1118500,PF3D7_1237600,PF3D7_1354300,	6.3	4.29	4.57	0.0355084	0.0456649	1
GO:0022618	ribonucleoprotein complex assembly	20	2	PF3D7_0403700,PF3D7_1472000,	10	6.86	7.18	0.0387832	0.0456649	1
GO:0006397	mRNA processing	50	3	PF3D7_0403700,PF3D7_0819900,PF3D7_1472000,	6	4.11	4.38	0.0391694	0.0456649	1
GO:0009408	response to heat	21	2	PF3D7_0409400,PF3D7_1437900,	9.5	6.53	6.84	0.0420979	0.0456649	1
GO:0045860	positive regulation of protein kinase activity	2	1	PF3D7_1463700,	50	34.29	35.19	0.0425156	0.0456649	1
GO:0051347	positive regulation of transferase activity	2	1	PF3D7_1463700,	50	34.29	35.19	0.0425156	0.0456649	1
GO:0045787	positive regulation of cell cycle	2	1	PF3D7_1463700,	50	34.29	35.19	0.0425156	0.0456649	1
GO:0051247	positive regulation of protein metabolic process	2	1	PF3D7_1463700,	50	34.29	35.19	0.0425156	0.0456649	1
GO:0001934	positive regulation of protein phosphorylation	2	1	PF3D7_1463700,	50	34.29	35.19	0.0425156	0.0456649	1
GO:0045937	positive regulation of phosphate metabolic process	2	1	PF3D7_1463700,	50	34.29	35.19	0.0425156	0.0456649	1
GO:0033674	positive regulation of kinase activity	2	1	PF3D7_1463700,	50	34.29	35.19	0.0425156	0.0456649	1
GO:0032270	positive regulation of cellular protein metabolic process	2	1	PF3D7_1463700,	50	34.29	35.19	0.0425156	0.0456649	1
GO:0009893	positive regulation of metabolic process	2	1	PF3D7_1463700,	50	34.29	35.19	0.0425156	0.0456649	1
GO:0031325	positive regulation of cellular metabolic process	2	1	PF3D7_1463700,	50	34.29	35.19	0.0425156	0.0456649	1
GO:0000389	mRNA 3'-splice site recognition	2	1	PF3D7_1472000,	50	34.29	35.19	0.0425156	0.0456649	1
GO:0031401	positive regulation of protein modification process	2	1	PF3D7_1463700,	50	34.29	35.19	0.0425156	0.0456649	1
GO:0010562	positive regulation of phosphorus metabolic process	2	1	PF3D7_1463700,	50	34.29	35.19	0.0425156	0.0456649	1
GO:0010604	positive regulation of macromolecule metabolic process	2	1	PF3D7_1463700,	50	34.29	35.19	0.0425156	0.0456649	1
GO:0006376	mRNA splice site selection	2	1	PF3D7_1472000,	50	34.29	35.19	0.0425156	0.0456649	1
GO:0042327	positive regulation of phosphorylation	2	1	PF3D7_1463700,	50	34.29	35.19	0.0425156	0.0456649	1
GO:0009266	response to temperature stimulus	22	2	PF3D7_0409400,PF3D7_1437900,	9.1	6.23	6.53	0.0455157	0.0471412	1
GO:0071826	ribonucleoprotein complex subunit organization	22	2	PF3D7_0403700,PF3D7_1472000,	9.1	6.23	6.53	0.0455157	0.0471412	1
GO:0016071	mRNA metabolic process	54	3	PF3D7_0403700,PF3D7_0819900,PF3D7_1472000,	5.6	3.81	4.05	0.0470494	0.0478749	1
GO:0009628	response to abiotic stimulus	23	2	PF3D7_0409400,PF3D7_1437900,	8.7	5.96	6.24	0.049033	0.049033	1
PF3D7_0611200 Decreased
ID	Name	Bgd count	Result count	Result gene list	Pct of bgd	Fold enrichment	Odds ratio	P-value	Benjamini	Bonferroni
GO:0040011	locomotion	70	25	PF3D7_0102500,PF3D7_0214900,PF3D7_0423400,PF3D7_0423800,PF3D7_0501600,PF3D7_0503400,PF3D7_0528400,PF3D7_0612700,PF3D7_0722200,PF3D7_0905400,PF3D7_0929400,PF3D7_0930300,PF3D7_0932200,PF3D7_1012200,PF3D7_1027300,PF3D7_1028700,PF3D7_1030200,PF3D7_1035500,PF3D7_1035700,PF3D7_1133400,PF3D7_1251200,PF3D7_1252100,PF3D7_1361400,PF3D7_1436600,PF3D7_1451700,	35.7	7.76	9.53	4.56079e-14	1.32263e-12	1.32263e-12
GO:0044409	entry into host	56	21	PF3D7_0102500,PF3D7_0214900,PF3D7_0423400,PF3D7_0423800,PF3D7_0501600,PF3D7_0528400,PF3D7_0612700,PF3D7_0722200,PF3D7_0905400,PF3D7_0929400,PF3D7_0930300,PF3D7_0932200,PF3D7_1012200,PF3D7_1027300,PF3D7_1030200,PF3D7_1035500,PF3D7_1035700,PF3D7_1133400,PF3D7_1252100,PF3D7_1436600,PF3D7_1451700,	37.5	8.14	9.66	2.9722e-12	2.04323e-11	8.61939e-11
GO:0051828	entry into other organism involved in symbiotic interaction	56	21	PF3D7_0102500,PF3D7_0214900,PF3D7_0423400,PF3D7_0423800,PF3D7_0501600,PF3D7_0528400,PF3D7_0612700,PF3D7_0722200,PF3D7_0905400,PF3D7_0929400,PF3D7_0930300,PF3D7_0932200,PF3D7_1012200,PF3D7_1027300,PF3D7_1030200,PF3D7_1035500,PF3D7_1035700,PF3D7_1133400,PF3D7_1252100,PF3D7_1436600,PF3D7_1451700,	37.5	8.14	9.66	2.9722e-12	2.04323e-11	8.61939e-11
GO:0052192	movement in environment of other organism involved in symbiotic interaction	64	22	PF3D7_0102500,PF3D7_0214900,PF3D7_0423400,PF3D7_0423800,PF3D7_0501600,PF3D7_0528400,PF3D7_0612700,PF3D7_0722200,PF3D7_0905400,PF3D7_0929400,PF3D7_0930300,PF3D7_0932200,PF3D7_1012200,PF3D7_1027300,PF3D7_1028700,PF3D7_1030200,PF3D7_1035500,PF3D7_1035700,PF3D7_1133400,PF3D7_1252100,PF3D7_1436600,PF3D7_1451700,	34.4	7.47	8.92	3.52281e-12	2.04323e-11	1.02162e-10
GO:0052126	movement in host environment	64	22	PF3D7_0102500,PF3D7_0214900,PF3D7_0423400,PF3D7_0423800,PF3D7_0501600,PF3D7_0528400,PF3D7_0612700,PF3D7_0722200,PF3D7_0905400,PF3D7_0929400,PF3D7_0930300,PF3D7_0932200,PF3D7_1012200,PF3D7_1027300,PF3D7_1028700,PF3D7_1030200,PF3D7_1035500,PF3D7_1035700,PF3D7_1133400,PF3D7_1252100,PF3D7_1436600,PF3D7_1451700,	34.4	7.47	8.92	3.52281e-12	2.04323e-11	1.02162e-10
GO:0051806	entry into cell of other organism involved in symbiotic interaction	52	20	PF3D7_0102500,PF3D7_0423400,PF3D7_0423800,PF3D7_0501600,PF3D7_0528400,PF3D7_0612700,PF3D7_0722200,PF3D7_0905400,PF3D7_0929400,PF3D7_0930300,PF3D7_0932200,PF3D7_1012200,PF3D7_1027300,PF3D7_1030200,PF3D7_1035500,PF3D7_1035700,PF3D7_1133400,PF3D7_1252100,PF3D7_1436600,PF3D7_1451700,	38.5	8.35	9.82	7.15653e-12	2.96485e-11	2.07539e-10
GO:0030260	entry into host cell	52	20	PF3D7_0102500,PF3D7_0423400,PF3D7_0423800,PF3D7_0501600,PF3D7_0528400,PF3D7_0612700,PF3D7_0722200,PF3D7_0905400,PF3D7_0929400,PF3D7_0930300,PF3D7_0932200,PF3D7_1012200,PF3D7_1027300,PF3D7_1030200,PF3D7_1035500,PF3D7_1035700,PF3D7_1133400,PF3D7_1252100,PF3D7_1436600,PF3D7_1451700,	38.5	8.35	9.82	7.15653e-12	2.96485e-11	2.07539e-10
GO:0030048	actin filament-based movement	5	3	PF3D7_0503400,PF3D7_1229800,PF3D7_1361400,	60	13.03	13.34	0.00396143	0.0143602	0.114881
GO:0030036	actin cytoskeleton organization	6	3	PF3D7_0503400,PF3D7_1229800,PF3D7_1361400,	50	10.86	11.11	0.00575253	0.0185359	0.166823
GO:0051701	interaction with host	272	22	PF3D7_0102500,PF3D7_0214900,PF3D7_0423400,PF3D7_0423800,PF3D7_0501600,PF3D7_0528400,PF3D7_0612700,PF3D7_0722200,PF3D7_0905400,PF3D7_0929400,PF3D7_0930300,PF3D7_0932200,PF3D7_1012200,PF3D7_1027300,PF3D7_1028700,PF3D7_1030200,PF3D7_1035500,PF3D7_1035700,PF3D7_1133400,PF3D7_1252100,PF3D7_1436600,PF3D7_1451700,	8.1	1.76	1.93	0.00774462	0.0224594	0.224594
GO:0030029	actin filament-based process	8	3	PF3D7_0503400,PF3D7_1229800,PF3D7_1361400,	37.5	8.14	8.33	0.0105922	0.0225345	0.307173
GO:0046068	cGMP metabolic process	2	2	PF3D7_1138400,PF3D7_1209500,	100	21.72	22.07	0.0108787	0.0225345	0.315483
GO:0060327	cytoplasmic actin-based contraction involved in cell motility	2	2	PF3D7_0503400,PF3D7_1361400,	100	21.72	22.07	0.0108787	0.0225345	0.315483
GO:0070252	actin-mediated cell contraction	2	2	PF3D7_0503400,PF3D7_1361400,	100	21.72	22.07	0.0108787	0.0225345	0.315483
GO:0044700	single organism signaling	28	5	PF3D7_1007200,PF3D7_1138400,PF3D7_1209500,PF3D7_1321500,PF3D7_1471400,	17.9	3.88	4	0.0134105	0.022737	0.388905
GO:0007165	signal transduction	28	5	PF3D7_1007200,PF3D7_1138400,PF3D7_1209500,PF3D7_1321500,PF3D7_1471400,	17.9	3.88	4	0.0134105	0.022737	0.388905
GO:0023052	signaling	28	5	PF3D7_1007200,PF3D7_1138400,PF3D7_1209500,PF3D7_1321500,PF3D7_1471400,	17.9	3.88	4	0.0134105	0.022737	0.388905
GO:0007010	cytoskeleton organization	18	4	PF3D7_0503400,PF3D7_0607600,PF3D7_1229800,PF3D7_1361400,	22.2	4.83	4.96	0.0141126	0.022737	0.409265
GO:0007154	cell communication	30	5	PF3D7_1007200,PF3D7_1138400,PF3D7_1209500,PF3D7_1321500,PF3D7_1471400,	16.7	3.62	3.73	0.0171045	0.0261069	0.49603
GO:0009187	cyclic nucleotide metabolic process	4	2	PF3D7_1138400,PF3D7_1209500,	50	10.86	11.03	0.0256619	0.0338602	0.744195
GO:0048870	cell motility	12	3	PF3D7_0503400,PF3D7_1251200,PF3D7_1361400,	25	5.43	5.54	0.0256871	0.0338602	0.744925
GO:0051674	localization of cell	12	3	PF3D7_0503400,PF3D7_1251200,PF3D7_1361400,	25	5.43	5.54	0.0256871	0.0338602	0.744925
GO:0006470	protein dephosphorylation	13	3	PF3D7_0802800,PF3D7_1423300,PF3D7_1451700,	23.1	5.01	5.11	0.0306209	0.038609	0.888008
GO:0007015	actin filament organization	5	2	PF3D7_1229800,PF3D7_1361400,	40	8.69	8.82	0.0349036	0.0417788	1
GO:0016311	dephosphorylation	14	3	PF3D7_0802800,PF3D7_1423300,PF3D7_1451700,	21.4	4.65	4.75	0.0360162	0.0417788	1
GO:0044403	symbiosis, encompassing mutualism through parasitism	321	22	PF3D7_0102500,PF3D7_0214900,PF3D7_0423400,PF3D7_0423800,PF3D7_0501600,PF3D7_0528400,PF3D7_0612700,PF3D7_0722200,PF3D7_0905400,PF3D7_0929400,PF3D7_0930300,PF3D7_0932200,PF3D7_1012200,PF3D7_1027300,PF3D7_1028700,PF3D7_1030200,PF3D7_1035500,PF3D7_1035700,PF3D7_1133400,PF3D7_1252100,PF3D7_1436600,PF3D7_1451700,	6.9	1.49	1.6	0.0406355	0.0436455	1
GO:0044419	interspecies interaction between organisms	321	22	PF3D7_0102500,PF3D7_0214900,PF3D7_0423400,PF3D7_0423800,PF3D7_0501600,PF3D7_0528400,PF3D7_0612700,PF3D7_0722200,PF3D7_0905400,PF3D7_0929400,PF3D7_0930300,PF3D7_0932200,PF3D7_1012200,PF3D7_1027300,PF3D7_1028700,PF3D7_1030200,PF3D7_1035500,PF3D7_1035700,PF3D7_1133400,PF3D7_1252100,PF3D7_1436600,PF3D7_1451700,	6.9	1.49	1.6	0.0406355	0.0436455	1
GO:0051704	multi-organism process	327	22	PF3D7_0102500,PF3D7_0214900,PF3D7_0423400,PF3D7_0423800,PF3D7_0501600,PF3D7_0528400,PF3D7_0612700,PF3D7_0722200,PF3D7_0905400,PF3D7_0929400,PF3D7_0930300,PF3D7_0932200,PF3D7_1012200,PF3D7_1027300,PF3D7_1028700,PF3D7_1030200,PF3D7_1035500,PF3D7_1035700,PF3D7_1133400,PF3D7_1252100,PF3D7_1436600,PF3D7_1451700,	6.7	1.46	1.56	0.0479882	0.0481643	1
GO:0042273	ribosomal large subunit biogenesis	16	3	PF3D7_0612900,PF3D7_0729300,PF3D7_1407500,	18.8	4.07	4.15	0.0481643	0.0481643	1
PF3D7_1317200 Increased
ID	Name	Bgd count	Result count	Result gene list	Pct of bgd	Fold enrichment	Odds ratio	P-value	Benjamini	Bonferroni
GO:0022402	cell cycle process	13	2	PF3D7_0215800,PF3D7_1130700,	15.4	100.23	199.46	0.000183808	0.00508104	0.00698471
GO:0007049	cell cycle	16	2	PF3D7_0215800,PF3D7_1130700,	12.5	81.44	161.88	0.000267423	0.00508104	0.0101621
GO:0016043	cellular component organization	132	3	PF3D7_0215800,PF3D7_1130700,PF3D7_1347000,	2.3	14.81	56.23	0.000521332	0.00660354	0.0198106
GO:1902589	single-organism organelle organization	30	2	PF3D7_1130700,PF3D7_1347000,	6.7	43.43	85.87	0.000860724	0.00690341	0.0327075
GO:0051276	chromosome organization	33	2	PF3D7_1130700,PF3D7_1347000,	6.1	39.48	77.97	0.00103093	0.00690341	0.0391753
GO:0071840	cellular component organization or biogenesis	170	3	PF3D7_0215800,PF3D7_1130700,PF3D7_1347000,	1.8	11.5	42.99	0.00109001	0.00690341	0.0414205
GO:0036388	pre-replicative complex assembly	1	1	PF3D7_0215800,	100	651.5	868.33	0.00306337	0.00895447	0.116408
GO:0033260	nuclear cell cycle DNA replication	1	1	PF3D7_0215800,	100	651.5	868.33	0.00306337	0.00895447	0.116408
GO:0000070	mitotic sister chromatid segregation	1	1	PF3D7_1130700,	100	651.5	868.33	0.00306337	0.00895447	0.116408
GO:1902299	pre-replicative complex assembly involved in cell cycle DNA replication	1	1	PF3D7_0215800,	100	651.5	868.33	0.00306337	0.00895447	0.116408
GO:0000819	sister chromatid segregation	1	1	PF3D7_1130700,	100	651.5	868.33	0.00306337	0.00895447	0.116408
GO:0006267	pre-replicative complex assembly involved in nuclear cell cycle DNA replication	1	1	PF3D7_0215800,	100	651.5	868.33	0.00306337	0.00895447	0.116408
GO:0044786	cell cycle DNA replication	1	1	PF3D7_0215800,	100	651.5	868.33	0.00306337	0.00895447	0.116408
GO:0043933	macromolecular complex subunit organization	72	2	PF3D7_0215800,PF3D7_1347000,	2.8	18.1	35.19	0.00458641	0.0116341	0.174284
GO:0007059	chromosome segregation	2	1	PF3D7_1130700,	50	325.75	434	0.00459242	0.0116341	0.174512
GO:0006996	organelle organization	88	2	PF3D7_1130700,PF3D7_1347000,	2.3	14.81	28.61	0.00674424	0.0158374	0.256281
GO:0034968	histone lysine methylation	4	1	PF3D7_1347000,	25	162.88	216.83	0.00764523	0.0158374	0.290519
GO:0008213	protein alkylation	5	1	PF3D7_1347000,	20	130.3	173.4	0.009169	0.0158374	0.348422
GO:0016571	histone methylation	5	1	PF3D7_1347000,	20	130.3	173.4	0.009169	0.0158374	0.348422
GO:0071824	protein-DNA complex subunit organization	5	1	PF3D7_0215800,	20	130.3	173.4	0.009169	0.0158374	0.348422
GO:0065004	protein-DNA complex assembly	5	1	PF3D7_0215800,	20	130.3	173.4	0.009169	0.0158374	0.348422
GO:0006479	protein methylation	5	1	PF3D7_1347000,	20	130.3	173.4	0.009169	0.0158374	0.348422
GO:0007067	mitotic nuclear division	6	1	PF3D7_1130700,	16.7	108.58	144.44	0.010691	0.017391	0.406258
GO:0044763	single-organism cellular process	385	3	PF3D7_0215800,PF3D7_1130700,PF3D7_1347000,	0.8	5.08	17.31	0.0116088	0.017391	0.441134
GO:1903047	mitotic cell cycle process	8	1	PF3D7_1130700,	12.5	81.44	108.25	0.0137298	0.017391	0.521731
GO:0000278	mitotic cell cycle	8	1	PF3D7_1130700,	12.5	81.44	108.25	0.0137298	0.017391	0.521731
GO:0016569	covalent chromatin modification	8	1	PF3D7_1347000,	12.5	81.44	108.25	0.0137298	0.017391	0.521731
GO:0048285	organelle fission	8	1	PF3D7_1130700,	12.5	81.44	108.25	0.0137298	0.017391	0.521731
GO:0000280	nuclear division	8	1	PF3D7_1130700,	12.5	81.44	108.25	0.0137298	0.017391	0.521731
GO:0016570	histone modification	8	1	PF3D7_1347000,	12.5	81.44	108.25	0.0137298	0.017391	0.521731
GO:0043414	macromolecule methylation	10	1	PF3D7_1347000,	10	65.15	86.53	0.0167615	0.0199043	0.636938
GO:0032259	methylation	10	1	PF3D7_1347000,	10	65.15	86.53	0.0167615	0.0199043	0.636938
GO:0016568	chromatin modification	12	1	PF3D7_1347000,	8.3	54.29	72.06	0.0197863	0.0221141	0.751879
GO:0051301	cell division	12	1	PF3D7_1130700,	8.3	54.29	72.06	0.0197863	0.0221141	0.751879
GO:0006261	DNA-dependent DNA replication	18	1	PF3D7_0215800,	5.6	36.19	47.93	0.0288187	0.0312889	1
GO:0044699	single-organism process	544	3	PF3D7_0215800,PF3D7_1130700,PF3D7_1347000,	0.6	3.59	11.37	0.0309242	0.0326422	1
GO:0006325	chromatin organization	22	1	PF3D7_1347000,	4.5	29.61	39.15	0.0348056	0.0357463	1
GO:0006260	DNA replication	31	1	PF3D7_0215800,	3.2	21.02	27.69	0.0481748	0.0481748	1
PF3D7_1317200 Decreased
ID	Name	Bgd count	Result count	Result gene list	Pct of bgd	Fold enrichment	Odds ratio	P-value	Benjamini	Bonferroni
GO:0006814	sodium ion transport	1	1	PF3D7_1303500,	100	651.5	868.33	0.00306337	0.0183802	0.0183802
GO:0030001	metal ion transport	9	1	PF3D7_1303500,	11.1	72.39	96.19	0.0152465	0.0273649	0.0914792
GO:0015672	monovalent inorganic cation transport	10	1	PF3D7_1303500,	10	65.15	86.53	0.0167615	0.0273649	0.100569
GO:0006470	protein dephosphorylation	13	1	PF3D7_1464600,	7.7	50.12	66.49	0.0212961	0.0273649	0.127776
GO:0016311	dephosphorylation	14	1	PF3D7_1464600,	7.1	46.54	61.71	0.0228041	0.0273649	0.136825
GO:0006812	cation transport	20	1	PF3D7_1303500,	5	32.58	43.1	0.0318156	0.0318156	0.190894
PF3D7_0516800 Increased
ID	Name	Bgd count	Result count	Result gene list	Pct of bgd	Fold enrichment	Odds ratio	P-value	Benjamini	Bonferroni
GO:0007018	microtubule-based movement	13	1	PF3D7_1475700,	7.7	50.12	66.49	0.0212961	0.0452159	0.0638882
GO:0007017	microtubule-based process	22	1	PF3D7_1475700,	4.5	29.61	39.15	0.0348056	0.0452159	0.104417
GO:0006928	cellular component movement	29	1	PF3D7_1475700,	3.4	22.47	29.62	0.0452159	0.0452159	0.135648
PF3D7_0516800 Decreased
ID	Name	Bgd count	Result count	Result gene list	Pct of bgd	Fold enrichment	Odds ratio	P-value	Benjamini	Bonferroni
GO:0006182	cGMP biosynthetic process	1	1	PF3D7_1138400,	100	521.2	651.25	0.00382702	0.0344167	0.0918484
GO:0009190	cyclic nucleotide biosynthetic process	2	1	PF3D7_1138400,	50	260.6	325.5	0.00573612	0.0344167	0.137667
GO:0046068	cGMP metabolic process	2	1	PF3D7_1138400,	50	260.6	325.5	0.00573612	0.0344167	0.137667
GO:0052652	cyclic purine nucleotide metabolic process	2	1	PF3D7_1138400,	50	260.6	325.5	0.00573612	0.0344167	0.137667
GO:0009187	cyclic nucleotide metabolic process	4	1	PF3D7_1138400,	25	130.3	162.62	0.00954556	0.042627	0.229093
GO:0002440	production of molecular mediator of immune response	8	1	PF3D7_0207700,	12.5	65.15	81.19	0.0171294	0.042627	0.411106
GO:0002377	immunoglobulin production	8	1	PF3D7_0207700,	12.5	65.15	81.19	0.0171294	0.042627	0.411106
GO:0002376	immune system process	10	1	PF3D7_0207700,	10	52.12	64.9	0.0209039	0.042627	0.501693
GO:0050776	regulation of immune response	11	1	PF3D7_0207700,	9.1	47.38	58.98	0.0227867	0.042627	0.546882
GO:0002682	regulation of immune system process	11	1	PF3D7_0207700,	9.1	47.38	58.98	0.0227867	0.042627	0.546882
GO:0048583	regulation of response to stimulus	12	1	PF3D7_0207700,	8.3	43.43	54.04	0.0246667	0.042627	0.592001
GO:0009260	ribonucleotide biosynthetic process	13	1	PF3D7_1138400,	7.7	40.09	49.87	0.0265438	0.042627	0.637051
GO:0009152	purine ribonucleotide biosynthetic process	13	1	PF3D7_1138400,	7.7	40.09	49.87	0.0265438	0.042627	0.637051
GO:0006164	purine nucleotide biosynthetic process	14	1	PF3D7_1138400,	7.1	37.23	46.29	0.028418	0.042627	0.682032
GO:0046390	ribose phosphate biosynthetic process	14	1	PF3D7_1138400,	7.1	37.23	46.29	0.028418	0.042627	0.682032
GO:0006414	translational elongation	14	1	PF3D7_1233000,	7.1	37.23	46.29	0.028418	0.042627	0.682032
GO:0009150	purine ribonucleotide metabolic process	17	1	PF3D7_1138400,	5.9	30.66	38.07	0.0340233	0.0429768	0.816558
GO:0009259	ribonucleotide metabolic process	17	1	PF3D7_1138400,	5.9	30.66	38.07	0.0340233	0.0429768	0.816558
GO:0072522	purine-containing compound biosynthetic process	17	1	PF3D7_1138400,	5.9	30.66	38.07	0.0340233	0.0429768	0.816558
GO:0019693	ribose phosphate metabolic process	18	1	PF3D7_1138400,	5.6	28.96	35.94	0.0358859	0.0430631	0.861262
GO:0006163	purine nucleotide metabolic process	20	1	PF3D7_1138400,	5	26.06	32.33	0.0396026	0.0451562	0.950463
GO:1901293	nucleoside phosphate biosynthetic process	23	1	PF3D7_1138400,	4.3	22.66	28.08	0.0451562	0.0451562	1
GO:0072521	purine-containing compound metabolic process	23	1	PF3D7_1138400,	4.3	22.66	28.08	0.0451562	0.0451562	1
GO:0009165	nucleotide biosynthetic process	23	1	PF3D7_1138400,	4.3	22.66	28.08	0.0451562	0.0451562	1
											0.0410443	0.0733929
											0.0053626	0.0410443	0.14479
											0.0053626	0.0410443	0.14479
											0.00858338	0.0410443	0.231751
											0.00858338	0.0410443	0.231751
											0.0410443	0.246266
											5.01	0.0122327	0.0430775	0.330283
											0.0430775	0.410509
											0.0430775	0.410509
											6.7	3	3.23	0.0166787	0.0430775	0.450325
											0.0430775	0.609896
											0.0285878	0.0430775	0.771871
											2.81	2.98	0.0357574	0.0430775	0.965449
											0.0363561	0.0430775	0.981614
											2.74	2.9	0.0389802	0.0430775	1
											5.4	2.43	2.59	0.0396146	0.0430775	1
											5.3	2.39	2.55	0.042512	0.0430775	1
											PF3D7_1420900	PF3D7_1431600	PF3D7_1462700	PF3D7_1472900		4	1.78	1.97	0.0427882	0.0430775	1
											1
											1
											1
											1
											1
											1
											1
											1
											1
											0.532809
											0.532809
											0.796876
											0.796876
											0.796876
											0.796876
											0.796876
											0.796876
											0.796876
											0.796876
											0.796876
											0.796876
											0.796876
											0.796876
											0.796876
											0.796876
											0.796876
											0.796876
											0.796876
											0.796876
											0.0359051	1
											1
											1
											1
											1
											1
											1
											1
											1
											0.0248726	0.0359051	1
											1
												1.4	2.25	2.67	0.0308026	0.0359051	1
											0.0359051	1
											1
											1
											1
											1
											1
											1
											1
											1
											1
											1
											1
											0.000198769	0.00298154	0.00298154
											0.000781362	0.00586022	0.0117204
											0.00162856	0.0081428	0.0244284
											0.0122662	0.061331
											0.0122662	0.061331
											0.227657
											0.227657
											0.227657
											0.227657
											0.227657
											0.227657
											0.227657
											0.340252
											0.340252
											0.562999
